# Supplementary material for: Identification and Characterization of Microsatellite Loci in Maqui (Aristotelia chilensis [Molina] Stunz) Using Next-Generation Sequencing (NGS)
Source: PLoS One. 2016 Jul 26;11(7):e0159825. doi: 10.1371/journal.pone.0159825 (PMC4961369; doi:10.1371/journal.pone.0159825)
Supplement: S3 Table — (XLSX) [file pone.0159825.s003.xlsx]

## Sheet: Hoja1
S3 Table. Total identified SSR markers from maqui (A. chilensis) by MIcroSAtellite (MISA) tool with its respective primer pairs
ID	SSR nr.	SSR type	SSR	size	start	end	FORWARD PRIMER1 (5'-3')	Tm(ｰC)	size	REVERSE PRIMER1 (5'-3')	Tm(ｰC)	size	PRODUCT1 size (bp)	start (bp)	end (bp)	FORWARD PRIMER2 (5'-3')	Tm(ｰC)	size	REVERSE PRIMER2 (5'-3')	Tm(ｰC)	size	PRODUCT2 size (bp)	start (bp)	end (bp)	FORWARD PRIMER3 (5'-3')	Tm(ｰC)	size	REVERSE PRIMER3 (5'-3')	Tm(ｰC)	size	PRODUCT3 size (bp)	start (bp)	end (bp)
IYJ1KEP07IUWB4	1	p2	(AG)10	20	61	80	ACTGGGCCATGTAAAGCTCA	59.302	20	TTTTGTATGAATCAAAGTGTCCCA	57.032	24	24	18	200	ACTGGGCCATGTAAAGCTCAA	59.925	21	TTTTGTATGAATCAAAGTGTCCCA	57.032	24	24	18	200	AACTGGGCCATGTAAAGCTCA	59.925	21	TTTTGTATGAATCAAAGTGTCCCA	57.032	24	24	17	200
IYJ1KEP07ITO29	1	p3	(GTG)4	12	32	43	GCAAAATGTTTGAATCGTGGTGG	59.816	23	ACACACCCCAACTATTTTTCTTTT	57.446	24	24	15	114	GCAAAATGTTTGAATCGTGGTGG	59.816	23	ACACACCCCAACTATTTTTCTTTTTG	59.179	26	26	15	114	GCAAAATGTTTGAATCGTGGTGG	59.816	23	CTTACACACCCCAACTATTTTTCT	57.106	24	24	15	117
IYJ1KEP07IT3ZI	1	p4	(ATTT)5	20	237	256	TGCTCGCTTTCATTGATGCG	59.903	20	ACCACACCTCTTTCAACCCA	59.077	20	20	333	528	GCTCGCTTTCATTGATGCGT	59.902	20	ACCACACCTCTTTCAACCCA	59.077	20	20	334	528	TGCTCGCTTTCATTGATGCG	59.903	20	CCACACCTCTTTCAACCCAGT	60.134	21	21	333	527
IYJ1KEP07IDK0M	1	p2	(AT)6	12	17	28	TCCTTCCAGCACTTGCATCA	59.599	20	CCTGACCTTTCCCCAGACAC	59.963	20	20	164	355	TCCTTCCAGCACTTGCATCA	59.599	20	CTGACCTTTCCCCAGACACA	59.235	20	20	164	354	TCCTTCCAGCACTTGCATCAA	60.203	21	CCTGACCTTTCCCCAGACAC	59.963	20	20	164	355
IYJ1KEP07IR9MO	1	p3	(ACA)7	21	342	362	CACCTACTGTAATGGCCGCA	60.108	20	CCGTTGTTGTTGCGTCTGTT	59.902	20	20	276	377	AACCGACCGCTATTCACTCC	59.825	20	TGTTGTAACTCTGCGGCCAT	59.964	20	20	162	306	CGAACCGACCGCTATTCACT	60.179	20	TGTTGTAACTCTGCGGCCAT	59.964	20	20	160	306
IYJ1KEP07IPK9G	1	p5	(TCTTT)5	25	109	133	CACTCTGCCTGTCCATCTCC	59.822	20	GAACGGTGAGGACAGTCTCG	60.11	20	20	300	402	ACAGCTAACATTCGGGGAGG	59.458	20	GAAACGGGGAGATGGACAGG	60.108	20	20	81	326	ACAGCTAACATTCGGGGAGG	59.458	20	GGAGATGGACAGGCAGAGTG	59.822	20	20	81	319
IYJ1KEP07IUAJQ	1	p1	(T)12	12	38	49	AGACCTGGCAAACTTGTGGG	60.468	20	TGGCCATTTTCTCGACCGAA	59.964	20	20	157	260	AGGAGACCTGGCAAACTTGT	59.153	20	TGGCCATTTTCTCGACCGAA	59.964	20	20	154	260	GAGACCTGGCAAACTTGTGG	59.046	20	TGGCCATTTTCTCGACCGAA	59.964	20	20	156	260
IYJ1KEP07II728	1	c	(AATT)3actca(TTTTACT)4atgtcatataatatgaggacatctagtctaacattagacgcccaaacgttaggttttgtt(A)10	115	218	332	AAGGTAGATGTATTAGTGACTACATCT	57.13	27	AACCTAACGTTTGGGCGTCT	59.893	20	20	54	316	AAGGTAGATGTATTAGTGACTACATCT	57.13	27	AAACCTAACGTTTGGGCGTC	59.053	20	20	54	317	AAGGTAGATGTATTAGTGACTACATCT	57.13	27	ACCTAACGTTTGGGCGTCTA	59.032	20	20	54	315
IYJ1KEP07IGTYA	1	p1	(A)10	10	199	208	GCGAGAATACTGAATCCCCGT	59.931	21	TGCTTGGACCTTTCAAATCATGG	59.741	23	23	61	188	GCGAGAATACTGAATCCCCGT	59.931	21	GCTTGGACCTTTCAAATCATGGT	59.741	23	23	61	187	GCGAGAATACTGAATCCCCGT	59.931	21	CACTGCTTGGACCTTTCAAATCA	59.681	23	23	61	191
IYJ1KEP07IOHBK	1	p1	(T)11	11	80	90
IYJ1KEP07ISSAF	1	p5	(TATTT)3	15	253	267	GGGTACGTTTGTGGACTGGT	59.893	20	TCCAAGGAGGGAGATACAAAGA	57.925	22	22	6	218	AGGGTACGTTTGTGGACTGG	59.605	20	TCCAAGGAGGGAGATACAAAGA	57.925	22	22	5	218	GGGTACGTTTGTGGACTGGT	59.893	20	TCCAAGGAGGGAGATACAAAGAA	58.565	23	23	6	218
IYJ1KEP07II05N	1	p1	(T)12	12	344	355	ATTGAGAGGGAGAGCCTCGT	60.033	20	GGACCACCAAACCCTCTCTG	59.963	20	20	198	297	ATTGAGAGGGAGAGCCTCGT	60.033	20	TACAAGCCACCATGGACCAC	59.962	20	20	198	310	CTCACAACCGCACAAAGCAA	59.9	20	GGACCACCAAACCCTCTCTG	59.963	20	20	170	297
IYJ1KEP07ILXTB	1	p1	(T)13	13	1	13	TCGCTTGGAGGACACAATGT	59.604	20	AATCTAATGCGGAGTTAGTCACT	57.4	23	23	263	398	ATTGGGTTTCGCTTGGAGGA	59.596	20	AATCTAATGCGGAGTTAGTCACT	57.4	23	23	255	398	CATTGGGTTTCGCTTGGAGG	59.472	20	AATCTAATGCGGAGTTAGTCACT	57.4	23	23	254	398
IYJ1KEP07H9P7Y	1	p5	(GAAAG)4	20	350	369	CGCCCGTACCCCTAAACAAA	60.321	20	TTGTGACTCACGCGTGGAAT	60.25	20	20	48	170	CGCCCGTACCCCTAAACAAA	60.321	20	ATTGTGACTCACGCGTGGAA	60.25	20	20	48	171	CGCCCGTACCCCTAAACAAA	60.321	20	GACTCACGCGTGGAATCCTA	59.545	20	20	48	166
IYJ1KEP07IONIB	1	p1	(T)12	12	451	462	ACCGACGTGTTTGTCAGAGA	59.257	20	AAATCCCCATGCCCATGACC	60.399	20	20	157	281	CACCGACGTGTTTGTCAGAG	59.147	20	AAATCCCCATGCCCATGACC	60.399	20	20	156	281	ACCGACGTGTTTGTCAGAGA	59.257	20	TGGTAAAATCCCCATGCCCA	59.287	20	20	157	286
IYJ1KEP07IUJRR	1	p3	(ACA)5	15	39	53	AGGCGCACCAGATAATCGAG	59.967	20	AACACCACCAGCTTCAACCA	60.034	20	20	243	448	AGGCGCACCAGATAATCGAG	59.967	20	CAACCACGATCCACACCAGA	59.965	20	20	243	434	AGGCGCACCAGATAATCGAG	59.967	20	TCAACCACGATCCACACCAG	59.965	20	20	243	435
IYJ1KEP07IL7T9	1	c	(TAACCC)25taaccac(CA)66	289	1	289	CCCTAACCACCACACACACA	59.818	20	TGTGTGTGTGTGTGTGTGTG	59.129	20	20	147	246	CCCTAACCACCACACACACA	59.818	20	TGTGTGTGTGTGTGTGTGTG	59.129	20	20	147	248	CCCTAACCACCACACACACA	59.818	20	TGTGTGTGTGTGTGTGTGTG	59.129	20	20	147	250
IYJ1KEP07IJZ96	1	p2	(TA)12	24	413	436	CAAGCCACACGACAACAACA	59.55	20	GCAAAAGCTAACACCCAGCC	60.038	20	20	57	229	CAAGCCACACGACAACAACA	59.55	20	GGCAAAAGCTAACACCCAGC	60.038	20	20	57	230	ACAAGCCACACGACAACAAC	59.55	20	GCAAAAGCTAACACCCAGCC	60.038	20	20	56	229
IYJ1KEP07IQIYB	1	p4	(AAAT)3	12	325	336	GGCCCAAGCACCCAAGTATA	59.742	20	TGATGGTGATTGGTGCCTCG	60.393	20	20	273	460	GGCCCAAGCACCCAAGTATA	59.742	20	GATGGTGATTGGTGCCTCGT	60.393	20	20	273	459	GGCCCAAGCACCCAAGTATA	59.742	20	GTGCCTCGTGAGCATCATGA	60.461	20	20	273	448
IYJ1KEP07IPCF3	1	p2	(TC)6	12	510	521	CCGTTAAGTGCGCATGTGAC	60.179	20	AGACGAGAGAGGAGTCTGAGA	58.815	21	21	385	500	CCGTTAAGTGCGCATGTGAC	60.179	20	TGCAAAGAAGACGAGAGAGGAG	59.77	22	22	385	508	CCGTTAAGTGCGCATGTGAC	60.179	20	GCAAAGAAGACGAGAGAGGAGT	59.77	22	22	385	507
IYJ1KEP07H950C	1	p1	(T)12	12	299	310	ACTAAGTCCAAGGGTCGGGT	60.179	20	TATACCCAAGCCCGCTCAAC	59.821	20	20	20	227	TAACTTGGGCACACGGTTCA	59.819	20	TATACCCAAGCCCGCTCAAC	59.821	20	20	78	227	ACTAACTTGGGCACACGGTT	59.818	20	TATACCCAAGCCCGCTCAAC	59.821	20	20	76	227
IYJ1KEP07IQT7W	1	p6	(TTTTGT)3	18	293	310	CCAACTGAGTGAGCTGCCTA	59.39	20	TTGCTTTGCAGGAAACGCTG	60.249	20	20	147	271	CCAACTGAGTGAGCTGCCTA	59.39	20	GTTGCTTTGCAGGAAACGCT	60.249	20	20	147	272	CCAACTGAGTGAGCTGCCTA	59.39	20	AGTTGCTTTGCAGGAAACGC	60.249	20	20	147	273
IYJ1KEP07IAPXW	1	p5	(AGGAA)3	15	283	297	TGGGCAAGCCTTCCTTTAGG	59.96	20	TAGAAGCAAGCTGGCCCTTC	60.035	20	20	265	376	TGGGCAAGCCTTCCTTTAGG	59.96	20	GGCCCTTCAAATTTGCTGGG	60.036	20	20	265	364	TGGGCAAGCCTTCCTTTAGG	59.96	20	ACAGTAGAAGCAAGCTGGCC	60.322	20	20	265	380
IYJ1KEP07IHACO	1	p1	(T)10	10	403	412	GGTTGGAGACTCTCAACGCA	59.966	20	AAAAGCCTTGACAACACCGC	59.898	20	20	340	447	TGGTTGGAGACTCTCAACGC	59.966	20	AAAAGCCTTGACAACACCGC	59.898	20	20	339	447	GTCGGAGCTTGCATTGGTTG	60.11	20	AAAAGCCTTGACAACACCGC	59.898	20	20	325	447
IYJ1KEP07IU46Y	1	p4	(TAAT)3	12	49	60
IYJ1KEP07INQZZ	1	p5	(TTTTA)3	15	189	203	TGTAGAAGGGCTTCAAATTGCA	58.505	22	AATCTGCAGCTTGGTTGCAC	59.684	20	20	237	489	TGTAGAAGGGCTTCAAATTGCA	58.505	22	GCTTGGTTGCACTCTCCGTA	60.32	20	20	237	481	AGGGCTTCAAATTGCAAAACA	57.443	21	AATCTGCAGCTTGGTTGCAC	59.684	20	20	243	489
IYJ1KEP07INYT4	1	p2	(TG)6	12	337	348	TAGGAGTGGAGAGGTGAGCC	60.033	20	TGGGGGAGTCAAGCTTTTCT	58.851	20	20	197	370	TAGGAGTGGAGAGGTGAGCC	60.033	20	CCCACACACACACAACAAACA	59.729	21	21	197	349	TAGGAGTGGAGAGGTGAGCC	60.033	20	ACCCACACACACACAACAAAC	59.729	21	21	197	350
IYJ1KEP07IAJFQ	1	p1	(A)11	11	456	466	CGAGAGGAGACCCACAAAGT	59.03	20	TGGACAAACTTTGGGCTATGC	59.108	21	21	98	362	ACGAGAGGAGACCCACAAAG	59.03	20	TGGACAAACTTTGGGCTATGC	59.108	21	21	97	362	CGAGAGGAGACCCACAAAGT	59.03	20	GGACAAACTTTGGGCTATGCT	58.829	21	21	98	361
IYJ1KEP07ITN8C	1	p1	(A)12	12	466	477	AGGTGGAAAACTCTCACTCCA	58.591	21	TTGGTGCAAATATCACTAATGCA	57.089	23	23	58	287	GGTGGAAAACTCTCACTCCA	57.069	20	TTGGTGCAAATATCACTAATGCA	57.089	23	23	59	287	AGGTGGAAAACTCTCACTCCA	58.591	21	TGGTGCAAATATCACTAATGCATT	57.532	24	24	58	286
IYJ1KEP07IS8E5	1	p1	(T)11	11	378	388	ACTCACGAGTCATTGACGCT	59.401	20	TTCAGGCGCAAATTGGGTTG	59.967	20	20	245	467	ACTCACGAGTCATTGACGCTT	60	21	TTCAGGCGCAAATTGGGTTG	59.967	20	20	245	467	ACTCACGAGTCATTGACGCT	59.401	20	CAGGCGCAAATTGGGTTGAC	60.667	20	20	245	465
IYJ1KEP07IITCU	1	p1	(A)12	12	421	432	CCTTCCACATCGGCCTAGTG	60.179	20	CTCCAAGGGGGTTGATCTGG	59.743	20	20	95	218	CACCTTCCACATCGGCCTAG	60.179	20	CTCCAAGGGGGTTGATCTGG	59.743	20	20	93	218	CCTTCCACATCGGCCTAGTG	60.179	20	CCAAGGGGGTTGATCTGGTG	60.324	20	20	95	216
IYJ1KEP07ILUX4	1	p1	(T)10	10	1	10	GCAAGAGAAGAGTGCCACCA	60.25	20	TGGTGTTTAAGGGAAGCAAGTG	59.044	22	22	56	171	TGCAAGAGAAGAGTGCCACC	60.25	20	TGGTGTTTAAGGGAAGCAAGTG	59.044	22	22	55	171	GCAAGAGAAGAGTGCCACCA	60.25	20	GGTGTTTAAGGGAAGCAAGTGA	58.781	22	22	56	170
IYJ1KEP07ILUX4	2	p1	(A)18	18	485	502	GCAAGAGAAGAGTGCCACCA	60.25	20	TGGTGTTTAAGGGAAGCAAGTG	59.044	22	22	56	171	TGCAAGAGAAGAGTGCCACC	60.25	20	TGGTGTTTAAGGGAAGCAAGTG	59.044	22	22	55	171	GCAAGAGAAGAGTGCCACCA	60.25	20	GGTGTTTAAGGGAAGCAAGTGA	58.781	22	22	56	170
IYJ1KEP07ISSO9	1	p1	(A)14	14	242	255	CCATTGGACTAGATTAGGGCCC	59.96	22	TCAGACCTTGATATCCATTCGGAC	59.961	24	24	59	218	CCATTGGACTAGATTAGGGCCC	59.96	22	CAGACCTTGATATCCATTCGGACT	59.96	24	24	59	217	CCATTGGACTAGATTAGGGCCC	59.96	22	ACCTTGATATCCATTCGGACTTGT	59.836	24	24	59	214
IYJ1KEP07II122	1	c	(CCCTAA)20ccaccac(CA)81	289	11	299	AACCCCTAACCCCTAACCCT	59.496	20	GTGTGTGTGTGTGTGTGGTG	59.832	20	20	0	153	AACCCCTAACCCCTAACCCT	59.496	20	GTGTGTGTGTGTGTGTGTGG	59.832	20	20	0	155	AACCCCTAACCCCTAACCCT	59.496	20	TGTGTGTGGTGGTGGTTAGG	59.818	20	20	0	144
IYJ1KEP07ISD2Q	1	p1	(T)11	11	92	102	ACTGACCGGCCATTTGATCT	59.379	20	GTAAGCCACCTGCCATCACT	60.035	20	20	61	211	ACTGACCGGCCATTTGATCTT	59.995	21	GTAAGCCACCTGCCATCACT	60.035	20	20	61	211	CCATAACATACTGACCGGCCA	59.86	21	GTAAGCCACCTGCCATCACT	60.035	20	20	52	211
IYJ1KEP07ISD2Q	2	p1	(T)10	10	251	260	ACTGACCGGCCATTTGATCT	59.379	20	GTAAGCCACCTGCCATCACT	60.035	20	20	61	211	ACTGACCGGCCATTTGATCTT	59.995	21	GTAAGCCACCTGCCATCACT	60.035	20	20	61	211	CCATAACATACTGACCGGCCA	59.86	21	GTAAGCCACCTGCCATCACT	60.035	20	20	52	211
IYJ1KEP07IHAIQ	1	p2	(TC)9	18	5	22
IYJ1KEP07IOTWZ	1	p4	(TGTT)3	12	14	25	ACACTGCAAGGTCTTGTGGA	59.454	20	ATCCCCTGTGTGCCTTGAAA	59.518	20	20	29	128	ACACTGCAAGGTCTTGTGGAA	60.065	21	ATCCCCTGTGTGCCTTGAAA	59.518	20	20	29	128	ACACTGCAAGGTCTTGTGGA	59.454	20	ATCCCCTGTGTGCCTTGAAAT	59.922	21	21	29	128
IYJ1KEP07IR4L2	1	p2	(TA)6	12	339	350	GTACCGAGGGTGCACATGAA	60.037	20	CATAGTGTGCTGGGGAGAGG	59.533	20	20	68	202	GGCAGAAGACCTGTGTGACA	59.893	20	CATAGTGTGCTGGGGAGAGG	59.533	20	20	39	202	GTCTCTTGAGAGGCAGGCAG	60.108	20	CATAGTGTGCTGGGGAGAGG	59.533	20	20	24	202
IYJ1KEP07IP82B	1	p4	(TTTA)4	16	256	271	TGACCCATACGTGTTCTGGA	58.365	20	AGTTGCGATTTTCCTCACCCT	59.926	21	21	40	154	TGACCCATACGTGTTCTGGA	58.365	20	TCCTCACCCTAGTTGATCCCA	59.635	21	21	40	143	TGACCCATACGTGTTCTGGAA	59.028	21	AGTTGCGATTTTCCTCACCCT	59.926	21	21	40	154
IYJ1KEP07IJ9KH	1	p1	(A)14	14	242	255	TCCGAATGGATATCAAGGTCTGA	58.777	23	GGGCGTGGATCATGGGTTAT	59.89	20	20	196	464	TCCGAATGGATATCAAGGTCTGA	58.777	23	TAAGTGGGCGTGGATCATGG	59.82	20	20	196	469	CCGAATGGATATCAAGGTCTGA	57.393	22	GGGCGTGGATCATGGGTTAT	59.89	20	20	197	464
IYJ1KEP07IN8ZU	1	p4	(TGGT)3	12	171	182	AGGGGATGAGAGGGTGACTT	59.581	20	CCAACCAACCACCGACAGTA	59.893	20	20	57	180	AAGGGGATGAGAGGGTGACT	59.581	20	CCAACCAACCACCGACAGTA	59.893	20	20	56	180	TACTGTCGGTGGTTGGTTGG	59.893	20	CCTTGGAACCCAGACACTGT	59.526	20	20	161	347
IYJ1KEP07H78KI	1	p3	(TGG)7	21	469	489	ATACTGGGACTGAGCGGTTG	59.463	20	CCCATGGCCTCACAGTGAAT	60.034	20	20	329	461	ATACTGGGACTGAGCGGTTG	59.463	20	AGTCGATTGACCACCACCAC	59.965	20	20	329	498	ATACTGGGACTGAGCGGTTG	59.463	20	AACCGGAGTCGATTGACCAC	60.038	20	20	329	504
IYJ1KEP07H98XJ	1	p1	(A)10	10	445	454	CCATCGATGCCAACACATGT	58.903	20	TGCACACCTTTGTCTCACAA	57.879	20	20	58	335	CCATCGATGCCAACACATGT	58.903	20	TTGCACACCTTTGTCTCACA	57.879	20	20	58	336	ACCATCGATGCCAACACATG	58.903	20	TGCACACCTTTGTCTCACAA	57.879	20	20	57	335
IYJ1KEP07IN9WW	1	p2	(TG)6	12	442	453	AGATTGCTGGTGGCTGTTGT	60.179	20	AAAGCGCACACAGATCCTGA	59.965	20	20	17	127	AGATTGCTGGTGGCTGTTGT	60.179	20	TGAGGAAAGCGCACACAGAT	59.965	20	20	17	132	AGATTGCTGGTGGCTGTTGT	60.179	20	ATGAGGAAAGCGCACACAGA	59.965	20	20	17	133
IYJ1KEP07IU1WN	1	p1	(T)11	11	489	499	GGGCTTCTGGATCTCACTGG	59.82	20	TGGAGCTGAGAGAGGAGGAA	59.293	20	20	97	271	GCAAGTGAATCAGGCCCAAC	59.755	20	TGGAGCTGAGAGAGGAGGAA	59.293	20	20	154	271	CAGGCCCAACTAATCCCCAA	59.665	20	ACGACTTGCAAGGATCCAGT	59.313	20	20	164	438
IYJ1KEP07IU43T	1	p5	(TTATT)3	15	231	245	TGGTCTAGGAGCACCTTTCT	57.673	20	ATGCTTAGTGGCACCTTCCC	60.034	20	20	123	323	TGGTCTAGGAGCACCTTTCT	57.673	20	GCTTAGTGGCACCTTCCCTT	59.962	20	20	123	321	TGGTCTAGGAGCACCTTTCT	57.673	20	TTAGTGGCACCTTCCCTTGC	60.251	20	20	123	319
IYJ1KEP07IHJ7R	1	p2	(AT)6	12	102	113	AGGACAATCTCTTCCGCTGC	60.108	20	AAGGTGAGGTATCTCTGCGC	59.538	20	20	319	418	AGGACAATCTCTTCCGCTGC	60.108	20	AGCACCATCTGTCAAGGTGAG	59.997	21	21	319	431	AGGACAATCTCTTCCGCTGC	60.108	20	AGCACCATCTGTCAAGGTGA	58.941	20	20	319	431
IYJ1KEP07IQZGE	1	c	(ACCCTA)26accac(CA)73	307	1	307	CCCTAACCACCACACACACA	59.818	20	TGTGTGTGTGTGTGTGTGTG	59.129	20	20	151	250	CCCTAACCACCACACACACA	59.818	20	TGTGTGTGTGTGTGTGTGTG	59.129	20	20	151	252	CCCTAACCACCACACACACA	59.818	20	TGTGTGTGTGTGTGTGTGTG	59.129	20	20	151	254
IYJ1KEP07ITR41	1	p4	(TTGC)3	12	9	20
IYJ1KEP07IRAQX	1	p3	(TTA)4	12	73	84	TGTATGATACGGACAAGTGGCA	59.502	22	AAAAGGGTAGGGGCGTCTTC	59.673	20	20	211	311	ACCCTAATAGTTCGTGGGACA	58.176	21	GGTGCCACTTGTCCGTATCA	60.037	20	20	1	234	ACCCTAATAGTTCGTGGGACA	58.176	21	ACGACGTCGGCTTATTACCC	59.899	20	20	1	264
IYJ1KEP07II189	1	p3	(ATG)4	12	92	103	TTTGAAGTGTGGAGCCGTGA	59.821	20	TGAGAAACCTACATTATCATCACCA	57.806	25	25	13	125	TTGAAGTGTGGAGCCGTGAG	60.25	20	TGAGAAACCTACATTATCATCACCA	57.806	25	25	14	125	TTTGAAGTGTGGAGCCGTGA	59.821	20	ACCTACATTATCATCACCATCATCA	57.68	25	25	13	119
IYJ1KEP07IT3PB	1	p6	(GGTTAG)3	18	34	51	TCAATTGGCCCAAAGGTCCA	59.81	20	GGAGCAAAGAGAGTGAGAGAGA	58.911	22	22	60	199	AATTGGCCCAAAGGTCCAGT	59.809	20	GGAGCAAAGAGAGTGAGAGAGA	58.911	22	22	62	199	TCAATTGGCCCAAAGGTCCA	59.81	20	AGGAGCAAAGAGAGTGAGAGAG	58.908	22	22	60	200
IYJ1KEP07IT3PB	2	p2	(CT)10	20	166	185	TCAATTGGCCCAAAGGTCCA	59.81	20	GGAGCAAAGAGAGTGAGAGAGA	58.911	22	22	60	199	AATTGGCCCAAAGGTCCAGT	59.809	20	GGAGCAAAGAGAGTGAGAGAGA	58.911	22	22	62	199	TCAATTGGCCCAAAGGTCCA	59.81	20	AGGAGCAAAGAGAGTGAGAGAG	58.908	22	22	60	200
IYJ1KEP07IKDTB	1	p1	(T)11	11	71	81
IYJ1KEP07IC25B	1	p1	(A)10	10	161	170	TTTGCGAATCTCCTAGGCCG	60.179	20	GTGAGGTGGTATCACACGGG	60.108	20	20	52	155	CGAATCTCCTAGGCCGGATG	59.755	20	GTGAGGTGGTATCACACGGG	60.108	20	20	56	155	TTTGCGAATCTCCTAGGCCG	60.179	20	GAGGTGGTATCACACGGGTC	59.825	20	20	52	153
IYJ1KEP07IPYNK	1	p3	(ATG)4	12	50	61
IYJ1KEP07IU7FJ	1	p3	(ATT)4	12	18	29	GTGATGACCATGAGGGGACA	59.088	20	TCGTTTAGTCGAACCACAAGG	58.254	21	21	144	243	TGTGATGACCATGAGGGGAC	59.088	20	TCGTTTAGTCGAACCACAAGG	58.254	21	21	143	243	TTGTGATGACCATGAGGGGAC	59.718	21	TCGTTTAGTCGAACCACAAGG	58.254	21	21	142	243
IYJ1KEP07IM75B	1	p1	(T)13	13	1	13	AATAGGAAGTGATGAGGTTGTTTTT	57.16	25	ACATTGTGTCCTCCAAGCGA	59.604	20	20	18	287	AAATAGGAAGTGATGAGGTTGTTTT	57.16	25	ACATTGTGTCCTCCAAGCGA	59.604	20	20	17	287	AAAATAGGAAGTGATGAGGTTGTTT	57.16	25	ACATTGTGTCCTCCAAGCGA	59.604	20	20	16	287
IYJ1KEP07IJDMX	1	p5	(TCTTT)3	15	60	74	TGCTGAGCTACAAACTCTCCA	59.029	21	CCTGATCATGGCATGTTGCG	59.97	20	20	87	243	CGCAACATGCCATGATCAGG	59.97	20	ACCCAACATTGCCAATTGTGA	58.954	21	21	224	352	ACTTCCTAACGCAACATGCC	58.835	20	TGGGCTTGGATTGACCTTCT	58.924	20	20	215	314
IYJ1KEP07IISMN	1	p5	(TTTTA)3	15	145	159	CCAAAGCGAGCTAGACCACA	60.037	20	TAAACGGTCAATCGGGGTGG	60.036	20	20	222	388	CGAGCTAGACCACAAACGGT	60.039	20	TAAACGGTCAATCGGGGTGG	60.036	20	20	228	388	CCAAAGCGAGCTAGACCACA	60.037	20	GGTCAATCGGGGTGGTGTAG	60.108	20	20	222	383
IYJ1KEP07H126E	1	p1	(A)12	12	396	407	GCTGGCATAAGCTTCTGTGG	59.263	20	GCCACTGCAATTGGACGAAC	60.387	20	20	209	431	GCTGGCATAAGCTTCTGTGG	59.263	20	ACTGCAATTGGACGAACTGC	59.407	20	20	209	428	GCTGGCATAAGCTTCTGTGG	59.263	20	GAAGCCCTTTTTGCCACTGC	60.601	20	20	209	443
IYJ1KEP07IMYCE	1	p1	(A)11	11	294	304	ACATCAGCCTGGTGCATTCA	59.961	20	GGCCAGGTGTGAATGATTTGT	59.105	21	21	97	270	ACCCTCTACATCAGCCTGGT	59.957	20	GGCCAGGTGTGAATGATTTGT	59.105	21	21	90	270	ACATCAGCCTGGTGCATTCA	59.961	20	TCTCTAAGGCCAGGTGTGAA	57.976	20	20	97	277
IYJ1KEP07IF5Q8	1	p5	(GTTTG)3	15	94	108	GGTGCAAACCGCCAAAATGA	60.25	20	TGAGTTCTCGGGTTGGCTTG	60.25	20	20	50	326	CGCCAAAATGAACCGAACCA	59.688	20	TGAGTTCTCGGGTTGGCTTG	60.25	20	20	59	326	ACCGCCAAAATGAACCGAAC	59.687	20	TGAGTTCTCGGGTTGGCTTG	60.25	20	20	57	326
IYJ1KEP07IPE1N	1	p3	(GGT)4	12	238	249	AGTCTTCATTTGAGGGCGCA	59.963	20	TGCTATGAGTCTGGGGAGCT	60.032	20	20	281	412	TTCATTTGAGGGCGCAAAGC	60.038	20	TGCTATGAGTCTGGGGAGCT	60.032	20	20	285	412	ATTTGTAATGCCCCAGCCCA	59.958	20	TGCGCCCTCAAATGAAGACT	59.963	20	20	95	300
IYJ1KEP07IREWG	1	p4	(TTCT)3	12	136	147	AGCTTGCGATGCCATGACTA	59.821	20	TTGCCATGGTGGTATAGCCG	60.179	20	20	9	283	GCTTGCGATGCCATGACTAG	59.415	20	TTGCCATGGTGGTATAGCCG	60.179	20	20	10	283	AGCTTGCGATGCCATGACTA	59.821	20	GCCATGGTGGTATAGCCGTA	59.317	20	20	9	281
IYJ1KEP07IDD94	1	p1	(A)12	12	340	351	TTTGTGGACGGTCGAGAAGT	59.252	20	GGGCAATGAGCTCGCTCTAT	59.965	20	20	131	265	GACGGTCGAGAAGTATGGTCC	59.935	21	GGGCAATGAGCTCGCTCTAT	59.965	20	20	137	265	GGACGGTCGAGAAGTATGGTC	59.935	21	GGGCAATGAGCTCGCTCTAT	59.965	20	20	136	265
IYJ1KEP07IGZ1B	1	p2	(TA)9	18	138	155	GGAACCAGCCCCCAATTTCT	60.252	20	AAGGAGAGGAATTGCAGGCT	59.002	20	20	264	406	GGAACCAGCCCCCAATTTCT	60.252	20	GAAGGAGAGGAATTGCAGGCT	60.065	21	21	264	407	AACTTAGGTGGAACCAGCCC	59.596	20	AAGGAGAGGAATTGCAGGCT	59.002	20	20	255	406
IYJ1KEP07IC2WY	1	p4	(TTTA)3	12	55	66	AGAGTGATGGAGGAAACTTGGT	59.018	22	ACTAACACTGCATCCCAGGC	60.035	20	20	6	114	GAGAGTGATGGAGGAAACTTGGT	59.992	23	ACTAACACTGCATCCCAGGC	60.035	20	20	5	114	AGAGTGATGGAGGAAACTTGGT	59.018	22	GCAGGACCACTAACACTGCA	60.25	20	20	6	122
IYJ1KEP07IT3JM	1	p3	(TTC)4	12	202	213	ATCTCCTGCAACTCCTTGGC	60.035	20	TGGGAAGCCAATGTGGACAT	59.591	20	20	340	457	ATCTCCTGCAACTCCTTGGC	60.035	20	ATGGGAAGCCAATGTGGACA	59.591	20	20	340	458	TCCTGCAACTCCTTGGCTAC	59.675	20	TGGGAAGCCAATGTGGACAT	59.591	20	20	343	457
IYJ1KEP07IT3JM	2	p3	(AAT)4	12	539	550	ATCTCCTGCAACTCCTTGGC	60.035	20	TGGGAAGCCAATGTGGACAT	59.591	20	20	340	457	ATCTCCTGCAACTCCTTGGC	60.035	20	ATGGGAAGCCAATGTGGACA	59.591	20	20	340	458	TCCTGCAACTCCTTGGCTAC	59.675	20	TGGGAAGCCAATGTGGACAT	59.591	20	20	343	457
IYJ1KEP07IEQZO	1	c	(T)12atgtaaggacatgtatcatgtgtatatgtag(T)15	58	1	58	ACGCCTCAACTCAGAACTCT	58.667	20	GGCAGTGCATGTTAAACGGG	60.109	20	20	90	257	ACGCCTCAACTCAGAACTCTT	59.311	21	GGCAGTGCATGTTAAACGGG	60.109	20	20	90	257	ACGCCTCAACTCAGAACTCT	58.667	20	TGGCAGTGCATGTTAAACGG	59.404	20	20	90	258
IYJ1KEP07IEQZO	2	p1	(A)10	10	332	341	ACGCCTCAACTCAGAACTCT	58.667	20	GGCAGTGCATGTTAAACGGG	60.109	20	20	90	257	ACGCCTCAACTCAGAACTCTT	59.311	21	GGCAGTGCATGTTAAACGGG	60.109	20	20	90	257	ACGCCTCAACTCAGAACTCT	58.667	20	TGGCAGTGCATGTTAAACGG	59.404	20	20	90	258
IYJ1KEP07IPTMD	1	p1	(T)11	11	352	362	TGAACAAACAAGGGAGGGGA	58.773	20	TGTACATGCAGGTTCCAGCT	59.308	20	20	54	254	ACAAACAAGGGAGGGGAAACA	59.71	21	TGTACATGCAGGTTCCAGCT	59.308	20	20	57	254	TGAACAAACAAGGGAGGGGA	58.773	20	GGACCACTTCCGTACCCTAC	59.18	20	20	54	328
IYJ1KEP07IKE7X	1	p1	(T)14	14	452	465	ACCGACGTGTTTGTCAGAGA	59.257	20	AAATCCCCATGCCCATGACC	60.399	20	20	157	281	CACCGACGTGTTTGTCAGAG	59.147	20	AAATCCCCATGCCCATGACC	60.399	20	20	156	281	ACCGACGTGTTTGTCAGAGA	59.257	20	TGGTAAAATCCCCATGCCCA	59.287	20	20	157	286
IYJ1KEP07IONX9	1	p3	(AAT)4	12	170	181	CCTGTTTGAGGACATTGCAGC	60.068	21	ACCGGCACCAATGAACTTCT	59.89	20	20	29	279	CCTGTTTGAGGACATTGCAGC	60.068	21	ACTGTAACCGGCACCAATGA	59.601	20	20	29	285	CCTGTTTGAGGACATTGCAGC	60.068	21	CACTGTAACCGGCACCAATG	59.479	20	20	29	286
IYJ1KEP07IOW7C	1	p2	(AT)6	12	153	164	GGGTCAACAAGAAAGCATTGCT	59.964	22	GGCTTTTTCAGGTGGCTTGG	59.966	20	20	270	441	TGGGTCAACAAGAAAGCATTGC	60.224	22	GGCTTTTTCAGGTGGCTTGG	59.966	20	20	269	441	GGGTCAACAAGAAAGCATTGC	58.593	21	GGCTTTTTCAGGTGGCTTGG	59.966	20	20	270	441
IYJ1KEP07IID0Y	1	c*	(CCTAA)13(TAACCG)5*taaccta(AC)87	273	5	277	ACCGTAACCGTAACCGTAACC	60.068	21	TGTGTGTGTGTGTGTGTGTG	59.129	20	20	80	179	ACCGTAACCGTAACCGTAACC	60.068	21	TGTGTGTGTGTGTGTGTGTG	59.129	20	20	80	181	ACCGTAACCGTAACCGTAACC	60.068	21	TGTGTGTGTGTGTGTGTGTG	59.129	20	20	80	183
IYJ1KEP07INX4H	1	p1	(T)10	10	85	94	TTTTGGCGCTGGTTGAAGTC	59.616	20	TGAAGGTTGGTTGCCAGGTT	60.033	20	20	90	323	GGGGGTTTTCGGTTTTGGTG	59.895	20	GACTTCAACCAGCGCCAAAA	59.616	20	20	6	109	TTTTGGCGCTGGTTGAAGTC	59.616	20	CTGTAGCGTGCGCACAAAAT	60.11	20	20	90	301
IYJ1KEP07INNK7	1	p6	(TTTTGT)3	18	293	310	CCAACTGAGTGAGCTGCCTA	59.39	20	TTGCTTTGCAGGAAACGCTG	60.249	20	20	147	271	CCAACTGAGTGAGCTGCCTA	59.39	20	GTTGCTTTGCAGGAAACGCT	60.249	20	20	147	272	CCAACTGAGTGAGCTGCCTA	59.39	20	AGTTGCTTTGCAGGAAACGC	60.249	20	20	147	273
IYJ1KEP07IUY2E	1	c	(TTTA)3agattca(AAAAC)6	49	49	97	AAGGGGAAGTGAAAGCTGGG	59.887	20	AGTCCAACAAACCAACCCCA	59.663	20	20	212	325	GGGAAGTGAAAGCTGGGGTT	60.179	20	AGTCCAACAAACCAACCCCA	59.663	20	20	215	325	ACCCATCTCTCTGCCTCTCT	59.364	20	AGTCCAACAAACCAACCCCA	59.663	20	20	171	325
IYJ1KEP07IB741	1	p1	(T)12	12	402	413	TGGACAATACGCCAAGGCTT	59.962	20	TCAAACACCCGTCTCGCTAC	60.039	20	20	37	282	GAGAGTGACGTGAAGCCGAA	60.039	20	TCAAACACCCGTCTCGCTAC	60.039	20	20	83	282	CGCGCAGAATGGACAATACG	60.043	20	TCAAACACCCGTCTCGCTAC	60.039	20	20	28	282
IYJ1KEP07IS7JE	1	p4	(AAAG)3	12	293	304	TCCACTTGTAGTTTATTTGCAGCA	59.175	24	AGGAGGCTGCTGCTTTTTCT	59.888	20	20	53	225	TCCACTTGTAGTTTATTTGCAGCA	59.175	24	GAGGCTGCTGCTTTTTCTCG	59.832	20	20	53	223	TCCACTTGTAGTTTATTTGCAGCA	59.175	24	CAGGAGGCTGCTGCTTTTTC	59.757	20	20	53	226
IYJ1KEP07ISTU8	1	p2	(TA)7	14	64	77	AGGGCAGTGCATTGGTAAGT	59.594	20	AGAACTGCTACTTATGTGAACTTTTT	57.548	26	26	138	314	TCATAGGGCAGTGCATTGGT	59.375	20	AGAACTGCTACTTATGTGAACTTTTT	57.548	26	26	134	314	AGGGCAGTGCATTGGTAAGT	59.594	20	TGCTACTTATGTGAACTTTTTAAGGT	57.314	26	26	138	309
IYJ1KEP07IJR1X	1	p4	(ATTT)3	12	209	220	TTCCCTCTCCCACCCCTATG	60.03	20	ACGGCAAAACTAAACCAAATTGA	57.988	23	23	52	278	CCTCTCCCACCCCTATGCTA	59.809	20	ACGGCAAAACTAAACCAAATTGA	57.988	23	23	55	278	CTTCCCTCTCCCACCCCTAT	59.731	20	ACGGCAAAACTAAACCAAATTGA	57.988	23	23	51	278
IYJ1KEP07ICFV6	1	p3	(CAT)9	27	86	112	AACATTTGCCGCTTCTGCTG	60.039	20	ATGAACCACCACAGGCCAAA	60.106	20	20	4	241	AACATTTGCCGCTTCTGCTG	60.039	20	AATGAACCACCACAGGCCAA	60.106	20	20	4	242	CAACATTTGCCGCTTCTGCT	60.039	20	ATGAACCACCACAGGCCAAA	60.106	20	20	3	241
IYJ1KEP07IQ2J7	1	p1	(T)13	13	398	410	ATTTTGTCGTCCCAGGCACA	60.179	20	CAAGGGATGGCACCAGTCAT	60.034	20	20	227	367	TTTTGTCGTCCCAGGCACAA	60.394	20	CAAGGGATGGCACCAGTCAT	60.034	20	20	228	367	ATTTTGTCGTCCCAGGCACA	60.179	20	TTCTAGCAAGGGATGGCACC	59.744	20	20	227	373
IYJ1KEP07IT1DT	1	p6	(CTTTTT)3	18	287	304	GGGCCCCATAAATTGACCCA	60.032	20	GGGTTTGCAGTTTTTGGTTGC	59.6	21	21	369	490	TGGGCCCCATAAATTGACCC	60.032	20	GGGTTTGCAGTTTTTGGTTGC	59.6	21	21	368	490	TCAAACGTGGGCCCCATAAA	59.887	20	GGGTTTGCAGTTTTTGGTTGC	59.6	21	21	361	490
IYJ1KEP07IHAS9	1	p1	(A)10	10	81	90	ACCTGCGTATGACTGTGACA	59.034	20	GCTATTGCCCAAACGGTGTC	59.83	20	20	319	479	ACCTGCGTATGACTGTGACA	59.034	20	CAGCTATTGCCCAAACGGTG	59.829	20	20	319	481	ACCTGCGTATGACTGTGACA	59.034	20	CACAGCTATTGCCCAAACGG	59.829	20	20	319	483
IYJ1KEP07IHAS9	2	p1	(A)11	11	208	218	ACCTGCGTATGACTGTGACA	59.034	20	GCTATTGCCCAAACGGTGTC	59.83	20	20	319	479	ACCTGCGTATGACTGTGACA	59.034	20	CAGCTATTGCCCAAACGGTG	59.829	20	20	319	481	ACCTGCGTATGACTGTGACA	59.034	20	CACAGCTATTGCCCAAACGG	59.829	20	20	319	483
IYJ1KEP07IHAS9	3	p1	(A)10	10	352	361	ACCTGCGTATGACTGTGACA	59.034	20	GCTATTGCCCAAACGGTGTC	59.83	20	20	319	479	ACCTGCGTATGACTGTGACA	59.034	20	CAGCTATTGCCCAAACGGTG	59.829	20	20	319	481	ACCTGCGTATGACTGTGACA	59.034	20	CACAGCTATTGCCCAAACGG	59.829	20	20	319	483
IYJ1KEP07IHAS9	4	p2	(AG)8	16	520	535	ACCTGCGTATGACTGTGACA	59.034	20	GCTATTGCCCAAACGGTGTC	59.83	20	20	319	479	ACCTGCGTATGACTGTGACA	59.034	20	CAGCTATTGCCCAAACGGTG	59.829	20	20	319	481	ACCTGCGTATGACTGTGACA	59.034	20	CACAGCTATTGCCCAAACGG	59.829	20	20	319	483
IYJ1KEP07IHDA1	1	p4	(AATT)3	12	15	26	ACACCACTGCACACCTACAA	59.456	20	TTGCAAGGGGCTGTAAGTGA	59.524	20	20	112	219	ACACCACTGCACACCTACAA	59.456	20	AGTTGCAAGGGGCTGTAAGT	59.521	20	20	112	221	ACACCACTGCACACCTACAA	59.456	20	GTTGCAAGGGGCTGTAAGTG	59.402	20	20	112	220
IYJ1KEP07IHDA1	2	p1	(T)15	15	257	271	ACACCACTGCACACCTACAA	59.456	20	TTGCAAGGGGCTGTAAGTGA	59.524	20	20	112	219	ACACCACTGCACACCTACAA	59.456	20	AGTTGCAAGGGGCTGTAAGT	59.521	20	20	112	221	ACACCACTGCACACCTACAA	59.456	20	GTTGCAAGGGGCTGTAAGTG	59.402	20	20	112	220
IYJ1KEP07IOFZN	1	p5	(TTTTA)3	15	421	435	GCTAGAGGGCATGGGTGTAC	59.893	20	GCACGGAAACAGGTGAGCTA	60.32	20	20	114	343	GCTAGAGGGCATGGGTGTAC	59.893	20	AGCTTCATGTACTGCCAGCA	59.674	20	20	114	310	GCTAGAGGGCATGGGTGTAC	59.893	20	TGCATGCCAATCAAAGCACG	60.389	20	20	114	358
IYJ1KEP07IGR7Q	1	p2	(TA)11	22	28	49
IYJ1KEP07IPCDJ	1	p2	(CT)7	14	27	40	TTTGGGGCTGTGGTGTTCTT	60.033	20	TCCAAGCTCAACCTTTGCCT	59.814	20	20	222	392	TGAATTTGGGGCTGTGGTGT	60.106	20	TCCAAGCTCAACCTTTGCCT	59.814	20	20	218	392	TTTGGGGCTGTGGTGTTCTT	60.033	20	GCTCAACCTTTGCCTAGCCT	60.323	20	20	222	387
IYJ1KEP07IKVTG	1	p4	(AACA)3	12	138	149	AGCACGTCGGAGAAATGAGG	60.109	20	CTCACCAGTCGAACTCCACC	60.038	20	20	227	339	AGCACGTCGGAGAAATGAGG	60.109	20	CCAGTCGAACTCCACCACAA	59.894	20	20	227	335	AGCACGTCGGAGAAATGAGG	60.109	20	CTGCCAACTCACCAGTCGAA	60.25	20	20	227	346
IYJ1KEP07IKVTG	2	p2	(GA)6	12	281	292	AGCACGTCGGAGAAATGAGG	60.109	20	CTCACCAGTCGAACTCCACC	60.038	20	20	227	339	AGCACGTCGGAGAAATGAGG	60.109	20	CCAGTCGAACTCCACCACAA	59.894	20	20	227	335	AGCACGTCGGAGAAATGAGG	60.109	20	CTGCCAACTCACCAGTCGAA	60.25	20	20	227	346
IYJ1KEP07IFEA3	1	p5	(ATTCT)3	15	220	234	TGTTCGCAGCCAAACAAGAT	58.682	20	GGGTGGAATGGATGAAGTGGA	59.715	21	21	181	280	ATGTTCGCAGCCAAACAAGA	58.682	20	GGGTGGAATGGATGAAGTGGA	59.715	21	21	180	280	TGTTCGCAGCCAAACAAGAT	58.682	20	AGGGTGGAATGGATGAAGTGG	59.714	21	21	181	281
IYJ1KEP07IDCAX	1	p1	(A)10	10	169	178	GCACTATGATGAGGAGCCCA	59.239	20	TGGTCCAAGGAGAGACGGAT	59.959	20	20	285	458	GCACTATGATGAGGAGCCCA	59.239	20	TTGGTCCAAGGAGAGACGGA	60.179	20	20	285	459	GCACTATGATGAGGAGCCCA	59.239	20	CTTGGTCCAAGGAGAGACGG	59.752	20	20	285	460
IYJ1KEP07IUPFI	1	p4	(CATG)3	12	265	276	GTGGTCTTGGGTTGTGGGAT	59.888	20	CATGTGCAGGGGAGCTGTAA	60.035	20	20	193	409	TGAGTGGTCTTGGGTTGTGG	59.817	20	CATGTGCAGGGGAGCTGTAA	60.035	20	20	190	409	GAGTGGTCTTGGGTTGTGGG	60.537	20	CATGTGCAGGGGAGCTGTAA	60.035	20	20	191	409
IYJ1KEP07IUZKU	1	p3	(TTC)4	12	18	29	GCCCTTCCCCCATTAAGCTT	60.032	20	CGATGCCATAGTGAGGGTCC	59.966	20	20	235	373	TTCTCATTTCGCCCTTCCCC	60.034	20	CGATGCCATAGTGAGGGTCC	59.966	20	20	225	373	GCCCTTCCCCCATTAAGCTT	60.032	20	GATGAATCGGAGGTGGGGTG	60.179	20	20	235	346
IYJ1KEP07IT66C	1	p4	(CTTC)3	12	122	133	GCGTCCCAACTCACGAAGTA	60.039	20	TGCCATGTCAGAGAAGCCTG	60.036	20	20	192	376	GCGTCCCAACTCACGAAGTA	60.039	20	CTTAGCGCTTTGGCATGTCC	59.901	20	20	192	424	GCGTCCCAACTCACGAAGTA	60.039	20	CCCCTGCCATGTCAGAGAAG	60.107	20	20	192	380
IYJ1KEP07IO6IK	1	p1	(T)10	10	165	174	AGACCCTTGATCAAAGCCGG	60.035	20	CGTACGTGCTCTACCCTCTG	59.622	20	20	318	522	AATCTGAAGTGGGGCCAGAC	59.67	20	CGTACGTGCTCTACCCTCTG	59.622	20	20	302	522	AATCTGAAGTGGGGCCAGAC	59.67	20	CTCCTTCAAGTCCCTGACGC	60.39	20	20	302	401
IYJ1KEP07IK5SR	1	p4	(CTTG)3	12	99	110	CCCTTGAACTTGCTTGCTTGA	59.317	21	AACTTGGGTACGTAGGCAGC	60.037	20	20	90	211	TCCCTTGAACTTGCTTGCTTG	59.317	21	AACTTGGGTACGTAGGCAGC	60.037	20	20	89	211	CCCTTGAACTTGCTTGCTTGA	59.317	21	ACTGCGTTAGGCTTGATCCC	60.108	20	20	90	231
IYJ1KEP07IK5SR	2	c*	(T)12c(TTCT)4(T)10*	38	333	370	CCCTTGAACTTGCTTGCTTGA	59.317	21	AACTTGGGTACGTAGGCAGC	60.037	20	20	90	211	TCCCTTGAACTTGCTTGCTTG	59.317	21	AACTTGGGTACGTAGGCAGC	60.037	20	20	89	211	CCCTTGAACTTGCTTGCTTGA	59.317	21	ACTGCGTTAGGCTTGATCCC	60.108	20	20	90	231
IYJ1KEP07IIX7A	1	c*	(ACCCCTA)3(CCCTAA)14*cccgtaacccgtaaccctaac(CA)83	287	1	287	AACCCCTAACCCCTAACCCT	59.496	20	GTGTGTGTGTGTGTGTGTGG	59.832	20	20	6	139	AACCCCTAACCCCTAACCCT	59.496	20	TGTGTGTGTGTGTGTGTGGT	60.251	20	20	6	138	CCCCTAACCCCTAACCCCTA	59.351	20	GTGTGTGTGTGTGTGTGTGG	59.832	20	20	1	139
IYJ1KEP07IR2P4	1	p4	(TTCT)3	12	47	58	ATCCCATTGCCAACCTTCGT	59.96	20	AATCCATTCGTGGACGCACT	60.036	20	20	19	262	ATCCCATTGCCAACCTTCGT	59.96	20	ATTCGTGGACGCACTAGCAA	60.038	20	20	19	257	ACTGCAGTGAACTGGGCTTT	60.107	20	AATCCATTCGTGGACGCACT	60.036	20	20	155	262
IYJ1KEP07ILX2A	1	p3	(TCC)5	15	446	460	TCGGTTGGGGAACACTCTTG	59.892	20	GAGGAGGAGGAAAGAGGGGT	59.957	20	20	200	455	TACAGTATTGGCACCGCTGG	60.108	20	GAGGAGGAGGAAAGAGGGGT	59.957	20	20	313	455	TGGCTACAGTATTGGCACCG	60.108	20	GAGGAGGAGGAAAGAGGGGT	59.957	20	20	309	455
IYJ1KEP07ISGM4	1	p4	(ATTT)3	12	399	410	TGGGTTGCACGTATACAGCA	59.678	20	CATTGCCAACAAGTGCAGCT	59.967	20	20	102	342	TGGGTTGCACGTATACAGCA	59.678	20	AGCGACTTAAGGGACATGGC	60.108	20	20	102	292	TGTGTTTCTTGGGTTGCACG	59.546	20	CATTGCCAACAAGTGCAGCT	59.967	20	20	93	342
IYJ1KEP07IL0FI	1	c	(CCTAA)10cc(AACCT)4a(AC)102	277	16	292	ACCTAACCTAACACACACACACA	59.802	23	TGTGTGTGTGTGTGTGTGTG	59.129	20	20	78	178	ACCTAACCTAACACACACACACA	59.802	23	TGTGTGTGTGTGTGTGTGTG	59.129	20	20	78	180	ACCTAACCTAACACACACACACA	59.802	23	TGTGTGTGTGTGTGTGTGTG	59.129	20	20	78	182
IYJ1KEP07IP9YZ	1	p1	(A)11	11	461	471	ACCTCTGTTCTCCACGGACT	60.179	20	AGGCTTGTGCAACCAGCTTA	60.179	20	20	13	288	TGACCTCTGTTCTCCACGGA	60.179	20	AGGCTTGTGCAACCAGCTTA	60.179	20	20	11	288	TAAGCTGGTTGCACAAGCCT	60.179	20	ACTGTTGGCTCTGCATGGTT	60.179	20	20	269	503
IYJ1KEP07IDR33	1	p2	(AT)6	12	101	112	TATACGCCTCACCACATGGG	59.244	20	ACTCCAAATTGTGCCCATTTCA	59.029	22	22	109	374	TATACGCCTCACCACATGGG	59.244	20	TCTCTAACTCCAAATTGTGCCCA	59.926	23	23	109	380	AGTCCAAATTGTGCTCATTCCA	58.501	22	ATTACAGTTGAGGCGCCTCG	60.46	20	20	273	436
IYJ1KEP07H9PZP	1	p3	(ACA)4	12	324	335	ACAGGAACCCTACCAGAGGT	59.508	20	ACTTTCGGGAAGCAAAGTGC	59.331	20	20	144	371	TGACAACAACAACAGCAGCA	58.828	20	CGATGTAGGGACACTGCTCC	59.897	20	20	321	428	ACAGGAACCCTACCAGAGGT	59.508	20	AGGGACACTGCTCCAATTGA	58.933	20	20	144	422
IYJ1KEP07H3BQ2	1	p3	(CCA)5	15	395	409	GAACCACAACCGCTTCAACC	59.97	20	TTGTACGGAGGACTTGCCAC	59.966	20	20	423	539	GACCCAAATGCATCCCTCCA	60.033	20	CCGATGAATGATCCGACGGT	59.968	20	20	377	516	GACCCAAATGCATCCCTCCA	60.033	20	ACCGTCCGATGAATGATCCG	59.968	20	20	377	521
IYJ1KEP07IQ4OY	1	c	(TTGA)3gagagagaacaatgaattgtg(AATAGTA)3	54	164	217	AGTAAACCGTGTGCGTGAAT	58.126	20	GCTCAACTCCACGTATCACCA	60.067	21	21	213	417	AGTAAACCGTGTGCGTGAAT	58.126	20	TGGCTCAACTCCACGTATCAC	60.067	21	21	213	419	AGTAAACCGTGTGCGTGAAT	58.126	20	AGATTTGGCTCAACTCCACGT	59.928	21	21	213	424
IYJ1KEP07IQ8H0	1	p2	(AC)8	16	298	313	TGCTTGAGGGGTTACAGGAC	59.309	20	AAGAGGCAGGCATTCAGCTT	59.961	20	20	267	473	TGCTTGAGGGGTTACAGGAC	59.309	20	AAAGAGGCAGGCATTCAGCT	59.961	20	20	267	474	GCTTGAGGGGTTACAGGACT	59.015	20	AAGAGGCAGGCATTCAGCTT	59.961	20	20	268	473
IYJ1KEP07ITX0E	1	p2	(GA)12	24	331	354	GCGTGGTATGAGCATTGAGC	59.694	20	GGTCTCACAGCCACACATCA	59.965	20	20	134	281	GCGTGGTATGAGCATTGAGC	59.694	20	TGGTCTCACAGCCACACATC	59.965	20	20	134	282	GCGTGGTATGAGCATTGAGC	59.694	20	ATGGTCTCACAGCCACACAT	59.305	20	20	134	283
IYJ1KEP07IPPQO	1	p4	(ATGA)3	12	186	197	ACCAATGAGCGTCTTGTCTCA	59.656	21	TGGTCATTTGTCAGCGTAGGA	59.379	21	21	130	269	TCACCAATGAGCGTCTTGTCT	59.656	21	TGGTCATTTGTCAGCGTAGGA	59.379	21	21	128	269	ACCAATGAGCGTCTTGTCTCA	59.656	21	TGGCCCTATTGTTTCTGGTCA	59.292	21	21	130	284
IYJ1KEP07IO90I	1	p6	(ACATAT)3	18	204	221	GAGGCACCATTGTTGCATGG	60.109	20	CTGTTTGGCGAGTTGAAGGG	59.407	20	20	31	173	GAGGCACCATTGTTGCATGG	60.109	20	AGATGAGGGGATGGAAGGGA	59.35	20	20	31	141	GAGGCACCATTGTTGCATGG	60.109	20	ATGAGGGGATGGAAGGGACC	60.699	20	20	31	139
IYJ1KEP07IUEWP	1	p4	(ATTT)3	12	54	65	CCCTTCCCTTCCAAAATCGGA	59.995	21	TGACATGCGTCCTGGTGAAA	59.892	20	20	296	403	TCCCTTCCCTTCCAAAATCGG	59.995	21	TGACATGCGTCCTGGTGAAA	59.892	20	20	295	403	CCCTTCCCTTCCAAAATCGGA	59.995	21	ACATGCGTCCTGGTGAAACT	59.891	20	20	296	401
IYJ1KEP07IUI3N	1	p2	(TA)7	14	427	440	TGCAAGAGTGAGAGACCCAG	59.028	20	TGGCTCATGTTGCATCTGGA	59.671	20	20	18	150	GCAAGAGTGAGAGACCCAGT	59.027	20	TGGCTCATGTTGCATCTGGA	59.671	20	20	19	150	TGCAAGAGTGAGAGACCCAG	59.028	20	TCTCTGCTTTAGCCACTGCA	59.313	20	20	18	121
IYJ1KEP07IR9KN	1	p2	(AG)10	20	471	490	GGCCTGGTTGGATGTTTGGT	60.832	20	TGCTACACCACAACCTCTCT	58.283	20	20	0	159	GCCTGGTTGGATGTTTGGTT	58.952	20	TGCTACACCACAACCTCTCT	58.283	20	20	1	159	GGCCTGGTTGGATGTTTGGT	60.832	20	GCTACACCACAACCTCTCTTCA	59.963	22	22	0	158
IYJ1KEP07ITALA	1	p1	(T)10	10	133	142	CTGGGTTCGAACTCTTGGGG	60.322	20	TCCCTTCTCCGGACGATCTT	60.033	20	20	331	431	CCTGGGTTCGAACTCTTGGG	60.322	20	TCCCTTCTCCGGACGATCTT	60.033	20	20	330	431	TCCTGGGTTCGAACTCTTGG	59.315	20	TCCCTTCTCCGGACGATCTT	60.033	20	20	329	431
IYJ1KEP07ISY0A	1	p4	(TTAT)4	16	242	257	TGCAACCTCGGCATTCTCTT	59.963	20	GTAGCGGTGACTAGGAGTGC	59.899	20	20	72	235	TTGCAACCTCGGCATTCTCT	59.963	20	GTAGCGGTGACTAGGAGTGC	59.899	20	20	71	235	TGCAACCTCGGCATTCTCTT	59.963	20	GCGGTGACTAGGAGTGCAAT	60.108	20	20	72	232
IYJ1KEP07IROUY	1	p1	(A)10	10	42	51	CCAGGGACCTCCTCTCACTT	60.252	20	TCCTGCATAAAACGCTTCCCT	59.996	21	21	242	422	TTCCTGTTGGGCTACTTGGG	59.596	20	TCCTGCATAAAACGCTTCCCT	59.996	21	21	281	422	ATATGCAGAAGCCAGGGACC	59.524	20	TCCTGCATAAAACGCTTCCCT	59.996	21	21	231	422
IYJ1KEP07IB7I7	1	c	(A)10gaaaagtaaagagaaactatatccaatttctttgtcccagttcactaaattttttactatggacaaaaagaaaggta(T)10	97	434	530	TTGGGGAGTCCTTACAACGC	59.964	20	CAGTGCAAAATTGGCCACGT	60.249	20	20	167	271	TTGGGGAGTCCTTACAACGC	59.964	20	AGCAGTGCAAAATTGGCCAC	60.25	20	20	167	273	TTGGGGAGTCCTTACAACGC	59.964	20	AGTGCAAAATTGGCCACGTT	59.536	20	20	167	270
IYJ1KEP07ILHGM	1	c*	(CCCTAAA)4(TAAACCCG)10*taaaccgtaacca(AC)85	287	34	320	ACCCGTAAACCCGTAAACCC	59.964	20	TGTGTGTGTGTGTGTGTGTG	59.129	20	20	116	216	ACCCGTAAACCCGTAAACCC	59.964	20	TGTGTGTGTGTGTGTGTGTG	59.129	20	20	116	218	ACCCGTAAACCCGTAAACCC	59.964	20	TGTGTGTGTGTGTGTGTGTG	59.129	20	20	116	220
IYJ1KEP07IPGQD	1	p5	(ACTTT)3	15	308	322	CATCCTGGTTCGAGTCCCAC	60.108	20	GTCACCTCATGAGACCACCG	60.109	20	20	165	265	CACATCCTGGTTCGAGTCCC	60.108	20	GTCACCTCATGAGACCACCG	60.109	20	20	163	265	GGCTATGTGGCCCATCTTGA	59.817	20	AAGTGTGTGGGACTCGAACC	59.894	20	20	19	190
IYJ1KEP07II7A7	1	c	(CT)7atcttcaatattcctattacaaacaaaaatatctatcaacaacactaactactattaccaactacaaataaaagaaaag(A)10	103	254	356	CGATAGTGTGGGGGCAAAGA	59.748	20	GAGGAACGGTTGGAGACAGA	59.033	20	20	55	191	TCGATAGTGTGGGGGCAAAG	59.748	20	GAGGAACGGTTGGAGACAGA	59.033	20	20	54	191	CGATAGTGTGGGGGCAAAGA	59.748	20	AGAGGAACGGTTGGAGACAG	59.03	20	20	55	192
IYJ1KEP07H3H0U	1	c	(CCCTAA)24c(CA)66	277	5	281	ACCCTAACCACACACACACA	59.087	20	TGTGTGTGTGTGTGTGTGTG	59.129	20	20	141	240	ACCCTAACCACACACACACA	59.087	20	TGTGTGTGTGTGTGTGTGTG	59.129	20	20	141	242	ACCCTAACCACACACACACA	59.087	20	TGTGTGTGTGTGTGTGTGTG	59.129	20	20	141	244
IYJ1KEP07IK2M8	1	p5	(TCTTT)3	15	16	30	GGGTATTCTCGGGCCAACTT	59.745	20	AGCGACACATTCTCTTGCCT	59.677	20	20	49	154	AAGGGTATTCTCGGGCCAAC	59.745	20	AGCGACACATTCTCTTGCCT	59.677	20	20	47	154	AGGGTATTCTCGGGCCAACT	60.621	20	AGCGACACATTCTCTTGCCT	59.677	20	20	48	154
IYJ1KEP07IJ25I	1	p3	(AAG)6	18	172	189	GACTGCTCGGTATGACTCGG	59.97	20	ACCACCAACAACTTCCACGT	60.035	20	20	28	226	GGACTGCTCGGTATGACTCG	59.97	20	ACCACCAACAACTTCCACGT	60.035	20	20	27	226	GACTGCTCGGTATGACTCGG	59.97	20	CGTCATCTCCCAACCACCAA	59.964	20	20	28	238
IYJ1KEP07H8H43	1	p5	(CCTTG)3	15	27	41	TTTGCATGCTCAACCTTGCC	59.966	20	GGTGAGCAAAAGTTTCAGCCA	59.591	21	21	13	220	TTTGCATGCTCAACCTTGCC	59.966	20	TGGTGAGCAAAAGTTTCAGCC	59.591	21	21	13	221	GGCTGAAACTTTTGCTCACCA	59.591	21	TTTTGAGGTCCGGCCACTTT	60.106	20	20	201	385
IYJ1KEP07IQZV6	1	p1	(A)10	10	203	212	CCCCCGTATCAAGCTGATTCA	59.859	21	TGCTTGGACCTTTCAAATCATGG	59.741	23	23	79	192	TGAATCCCCCGTATCAAGCTG	59.859	21	TGCTTGGACCTTTCAAATCATGG	59.741	23	23	74	192	ACTGAATCCCCCGTATCAAGC	59.859	21	TGCTTGGACCTTTCAAATCATGG	59.741	23	23	72	192
IYJ1KEP07IOP42	1	p1	(T)14	14	241	254	TCCACACACAACAGACCCAA	59.379	20	TGGCGTTGTTGCAAAGTGTG	60.458	20	20	294	397	TCCACACACAACAGACCCAA	59.379	20	GGCGTTGTTGCAAAGTGTGT	60.458	20	20	294	396	TCCACACACAACAGACCCAA	59.379	20	ATGGCGTTGTTGCAAAGTGT	59.541	20	20	294	398
IYJ1KEP07H6WTU	1	p2	(GT)6	12	73	84	TGTGCGAGCACCTTGGTTAA	60.179	20	GGTACGGGCTTAGGAAGGTG	59.823	20	20	182	296	TTGTGCGAGCACCTTGGTTA	60.179	20	GGTACGGGCTTAGGAAGGTG	59.823	20	20	181	296	TGTGCGAGCACCTTGGTTAA	60.179	20	TGGTACGGGCTTAGGAAGGT	60.252	20	20	182	297
IYJ1KEP07H6WTU	2	p4	(CTTG)3	12	466	477	TGTGCGAGCACCTTGGTTAA	60.179	20	GGTACGGGCTTAGGAAGGTG	59.823	20	20	182	296	TTGTGCGAGCACCTTGGTTA	60.179	20	GGTACGGGCTTAGGAAGGTG	59.823	20	20	181	296	TGTGCGAGCACCTTGGTTAA	60.179	20	TGGTACGGGCTTAGGAAGGT	60.252	20	20	182	297
IYJ1KEP07IB7VF	1	p1	(A)10	10	433	442	ACACGAAAGCCAGCCGATAA	60.037	20	ACGATTTGAACGTGCCATCG	59.558	20	20	193	300	AACACGAAAGCCAGCCGATA	60.037	20	ACGATTTGAACGTGCCATCG	59.558	20	20	192	300	ACAGGACAACACGAAAGCCA	60.107	20	ACGATTTGAACGTGCCATCG	59.558	20	20	185	300
IYJ1KEP07H5C90	1	p1	(T)10	10	223	232	GGAGTGGTTGTGAATTGGGC	59.397	20	GACGCACAAATTGACCCGAG	59.834	20	20	150	273	GGAGTGGTTGTGAATTGGGC	59.397	20	TTGACGCACAAATTGACCCG	59.691	20	20	150	275	GGAGTGGTTGTGAATTGGGC	59.397	20	TGACGCACAAATTGACCCGA	60.533	20	20	150	274
IYJ1KEP07IS5IF	1	p3	(ATG)4	12	378	389	GAGAGAAGCACAGCTACGCA	60.109	20	CCGTACGCTTCCTCTGATCC	59.969	20	20	171	419	TGAGAGAAGCACAGCTACGC	60.109	20	CCGTACGCTTCCTCTGATCC	59.969	20	20	170	419	GAGAGAAGCACAGCTACGCA	60.109	20	ATCCTTGTCCGTACGCTTCC	59.825	20	20	171	427
IYJ1KEP07IHH19	1	p2	(AT)14	28	14	41
IYJ1KEP07IENXL	1	c	(ATC)4attgtttgttttaaacttggtaatcagcgtccacgttatctgagactgcatttttttaacggtatggcacggaccacaagactat(TA)9	115	60	174	TGCGCATGAGGTTTAGGTGT	59.964	20	TCTTGTGGTCCGTGCCATAC	60.037	20	20	27	151	TGCGCATGAGGTTTAGGTGT	59.964	20	GTCTTGTGGTCCGTGCCATA	60.037	20	20	27	152	TGCGCATGAGGTTTAGGTGT	59.964	20	GGTCCGTGCCATACCGTTAA	60.108	20	20	27	145
IYJ1KEP07IUP1P	1	p1	(A)10	10	446	455	AGAACAATCAAAAGGTGGATTTCA	57.27	24	TGAGGACAAACATTTGCATCGT	59.116	22	22	165	345	AGAACAATCAAAAGGTGGATTTCAA	57.877	25	TGAGGACAAACATTTGCATCGT	59.116	22	22	165	345	AAGAACAATCAAAAGGTGGATTTCA	57.877	25	TGAGGACAAACATTTGCATCGT	59.116	22	22	164	345
IYJ1KEP07H8JF7	1	p5	(TTTAT)3	15	335	349	AGGTTTGATTACCCTCGAAAGTGA	59.959	24	ACGAGTGAGAAGCATACACAAGA	59.744	23	23	257	429	TCTTGAAGGTTTGATTACCCTCGA	59.715	24	ACGAGTGAGAAGCATACACAAGA	59.744	23	23	251	429	GGTTTGATTACCCTCGAAAGTGA	58.679	23	ACGAGTGAGAAGCATACACAAGA	59.744	23	23	258	429
IYJ1KEP07IE6BG	1	p1	(T)13	13	196	208	TTTGGGCCAATTTCGTCCCT	60.179	20	ACGCGATTGGGTCTCTCAAT	59.463	20	20	386	511	GGGCCAATTTCGTCCCTCAA	60.611	20	ACGCGATTGGGTCTCTCAAT	59.463	20	20	389	511	TTGGGCCAATTTCGTCCCTC	60.611	20	ACGCGATTGGGTCTCTCAAT	59.463	20	20	387	511
IYJ1KEP07IG655	1	p1	(T)15	15	454	468	ACCGACGTGTTTGTCAGAGA	59.257	20	AAATCCCCATGCCCATGACC	60.399	20	20	158	283	CACCGACGTGTTTGTCAGAG	59.147	20	AAATCCCCATGCCCATGACC	60.399	20	20	157	283	ACCGACGTGTTTGTCAGAGA	59.257	20	TGGTAAAATCCCCATGCCCA	59.287	20	20	158	288
IYJ1KEP07H0CES	1	p4	(TTAA)3	12	273	284	AGAGGGTTGATCATAGTTGCAA	57.425	22	ATAGGTGGAGAGGTGCCACT	59.957	20	20	318	419	AGAGGGTTGATCATAGTTGCAA	57.425	22	TAGGTGGAGAGGTGCCACTT	60.179	20	20	318	418	AGAGGGTTGATCATAGTTGCAA	57.425	22	AGATAGGTGGAGAGGTGCCA	59.66	20	20	318	421
IYJ1KEP07IUMNT	1	p2	(TC)8	16	457	472	GGCCGGTGTCTGTCATATGT	59.822	20	TGCCATTTGCCATGACTCCA	60.252	20	20	148	275	CAAGTAGGCCGGTGTCTGTC	60.39	20	TGCCATTTGCCATGACTCCA	60.252	20	20	142	275	GACAAGTAGGCCGGTGTCTG	60.39	20	TGCCATTTGCCATGACTCCA	60.252	20	20	140	275
IYJ1KEP07IAS1R	1	c	(GTGTGA)4(GT)6	36	354	389	GAGGAAACGAGAAAGGGCCA	59.964	20	CTCACACACACGCGTTTGTT	59.904	20	20	197	359	TGTCTCACAGAACGTGGCTG	60.249	20	CTCACACACACGCGTTTGTT	59.904	20	20	175	359	CGAGAAAGGGCCATCTGACA	59.75	20	CTCACACACACGCGTTTGTT	59.904	20	20	204	359
IYJ1KEP07IT0PJ	1	p2	(AG)9	18	113	130	CCAGCTAAGGAACTAGCTAGCA	59.304	22	TGGTTTAACTACACACTCTCTCTCT	58.931	25	25	43	144	CCAGCTAAGGAACTAGCTAGCA	59.304	22	TGGTTTAACTACACACTCTCTCTCTC	59.793	26	26	43	144	CCAGCTAAGGAACTAGCTAGCA	59.304	22	TGGTTTAACTACACACTCTCTCTC	57.671	24	24	43	144
IYJ1KEP07ICQPU	1	c*	(CCCCTAA)4(CCCTAA)5*(TAACCCG)3*(TAACCC)4(TAACCCG)5*ta(AC)103	331	1	331	AACCCCTAACCCCTAACCCT	59.496	20	TGTGTGTGTGTGTTACGGGT	59.75	20	20	12	137	AACCCCTAACCCCTAACCCC	60.553	20	TGTGTGTGTGTGTTACGGGT	59.75	20	20	5	137	CCCCTAACCCCTAACCCCTA	59.351	20	TGTGTGTGTGTGTTACGGGT	59.75	20	20	7	137
IYJ1KEP07IRGCX	1	p2	(GA)12	24	331	354	GCGTGGTATGAGCATTGAGC	59.694	20	GGTCTCACAGCCACACATCA	59.965	20	20	134	281	GCGTGGTATGAGCATTGAGC	59.694	20	TGGTCTCACAGCCACACATC	59.965	20	20	134	282	GCGTGGTATGAGCATTGAGC	59.694	20	ATGGTCTCACAGCCACACAT	59.305	20	20	134	283
IYJ1KEP07IAWQV	1	p3	(TCA)4	12	134	145	GTTCTCACAAGCAAGGAGGC	59.122	20	TGAATGGAATGCTTGGACAGA	57.562	21	21	13	181	AGCAAGGAGGCTTACACAGT	58.94	20	TGAATGGAATGCTTGGACAGA	57.562	21	21	22	181	GTTCTCACAAGCAAGGAGGC	59.122	20	TGAATGGAATGCTTGGACAGAA	58.235	22	22	13	181
IYJ1KEP07IP5AG	1	p5	(AAATA)3	15	165	179	AGCATGGTCTCAGATTATCCCA	58.679	22	AAAGCAAGCTACGTCTGGCT	59.965	20	20	216	440	ACACTACAAAGCATGGTCTCAGA	59.675	23	AAAGCAAGCTACGTCTGGCT	59.965	20	20	207	440	AGCATGGTCTCAGATTATCCCA	58.679	22	GGCTACCACTACTGGACGTG	59.827	20	20	216	424
IYJ1KEP07IVAIS	1	p2	(AT)6	12	95	106	TGCTGGAGGTGGATCTCATG	59.165	20	GGAGAGAAGCCAGGTTGACC	60.036	20	20	163	415	TGCTGGAGGTGGATCTCATG	59.165	20	GGGAGAGAAGCCAGGTTGAC	60.036	20	20	163	416	TGCTGGAGGTGGATCTCATG	59.165	20	AGGGAGAGAAGCCAGGTTGA	60.179	20	20	163	417
IYJ1KEP07IMLGN	1	p4	(AATT)3	12	184	195	GCCCAAGCCCAACTTAAGAA	58.372	20	CACCCAGTGCAGTCCTTACA	59.604	20	20	15	125	GCCCAAGCCCAACTTAAGAA	58.372	20	GCTATCACCCAGTGCAGTCC	60.463	20	20	15	130	GCCCAAGCCCAACTTAAGAA	58.372	20	GGCTATCACCCAGTGCAGTC	60.463	20	20	15	131
IYJ1KEP07IRVI4	1	p2	(AT)8	16	12	27	ACCCAGCAATCATTGGTTAAATGT	59.468	24	ACTGATCAAGGCACCCTTTACT	59.355	22	22	27	166	ACCCAGCAATCATTGGTTAAATGT	59.468	24	ACTTAACTGATCAAGGCACCCT	59.355	22	22	27	171	ACCCAGCAATCATTGGTTAAATGT	59.468	24	AACTGATCAAGGCACCCTTT	57.317	20	20	27	167
IYJ1KEP07ISFQD	1	p1	(T)14	14	456	469	ACCGACGTGTTTGTCAGAGA	59.257	20	AAATCCCCATGCCCATGACC	60.399	20	20	159	284	CACCGACGTGTTTGTCAGAG	59.147	20	AAATCCCCATGCCCATGACC	60.399	20	20	158	284	ACCGACGTGTTTGTCAGAGA	59.257	20	TGGTAAAATCCCCATGCCCA	59.287	20	20	159	289
IYJ1KEP07IO059	1	p4	(TTAT)3	12	165	176	TGCAATCTGCCAATCCTGGT	59.96	20	CCACAAAGCGCGGTAGAAAC	60.11	20	20	177	304	TGCAATCTGCCAATCCTGGT	59.96	20	ACAGTGGGTTCTGCAACTCC	60.179	20	20	177	367	TGCAATCTGCCAATCCTGGT	59.96	20	TCCACTGTGCTCAAGCTTCC	60.25	20	20	177	277
IYJ1KEP07IIFD9	1	p4	(ATTT)3	12	444	455	TGTCCCACACGAGACATGTG	59.967	20	AAAATCGCTTGAAACGGGCC	60.039	20	20	276	385	GTCCCACACGAGACATGTGT	59.966	20	AAAATCGCTTGAAACGGGCC	60.039	20	20	277	385	GTGTCCCACACGAGACATGT	59.966	20	AAAATCGCTTGAAACGGGCC	60.039	20	20	275	385
IYJ1KEP07IO03D	1	p2	(AT)6	12	69	80	ATCGTGGTGTTGGCGTGTAT	60.037	20	CACCGACGAGTCACCAATGA	60.039	20	20	185	348	ATCGTGGTGTTGGCGTGTAT	60.037	20	TCACCGACGAGTCACCAATG	60.039	20	20	185	349	AATCGTGGTGTTGGCGTGTA	60.25	20	CACCGACGAGTCACCAATGA	60.039	20	20	184	348
IYJ1KEP07ITDUG	1	p3	(CTT)4	12	112	123	ACTCAACACCTCATTCTGCACT	59.895	22	GGTGTGAGAGTGTGGTTGCT	60.179	20	20	31	168	ACTCAACACCTCATTCTGCACT	59.895	22	TGGAAGTGCAACCACAGTGA	59.746	20	20	31	144	ACTCAACACCTCATTCTGCACT	59.895	22	TGGTGTGAGAGTGTGGTTGC	60.464	20	20	31	169
IYJ1KEP07ITDUG	2	p1	(T)10	10	280	289	ACTCAACACCTCATTCTGCACT	59.895	22	GGTGTGAGAGTGTGGTTGCT	60.179	20	20	31	168	ACTCAACACCTCATTCTGCACT	59.895	22	TGGAAGTGCAACCACAGTGA	59.746	20	20	31	144	ACTCAACACCTCATTCTGCACT	59.895	22	TGGTGTGAGAGTGTGGTTGC	60.464	20	20	31	169
IYJ1KEP07IOQ00	1	c	(A)17ctgtagtatctttagtccttttttt(TTC)4	54	244	297	CCATTGGACTAGATTAGGGCCC	59.96	22	TCAGACCTTGATATCCATTCGGAC	59.961	24	24	60	220	CCATTGGACTAGATTAGGGCCC	59.96	22	CAGACCTTGATATCCATTCGGACT	59.96	24	24	60	219	CCATTGGACTAGATTAGGGCCC	59.96	22	ACCTTGATATCCATTCGGACTTGT	59.836	24	24	60	216
IYJ1KEP07IKLYA	1	p1	(T)10	10	238	247	TCTTTCTATTCTCTTGTGATCCACA	57.755	25	GACAGAGAGTACCATCAAGCCT	59.237	22	22	101	352	TCTTTCTATTCTCTTGTGATCCACA	57.755	25	ACAGAGAGTACCATCAAGCCT	58.174	21	21	101	351	TCTTTCTATTCTCTTGTGATCCACA	57.755	25	GACAGAGAGTACCATCAAGCC	57.828	21	21	101	352
IYJ1KEP07IEHPL	1	p3	(CTC)7	21	336	356	GAACTCGGGTCGTGAGTCTG	60.11	20	GTCCTACGAGCGTGATGGAG	59.97	20	20	219	333	GAACTCGGGTCGTGAGTCTG	60.11	20	GAGTCCTACGAGCGTGATGG	59.97	20	20	219	335	GAGTGAACTCGGGTCGTGAG	60.11	20	GTCCTACGAGCGTGATGGAG	59.97	20	20	215	333
IYJ1KEP07IM3DA	1	p2	(AT)9	18	240	257	GATCCTTTCCGCGTCATTGC	59.972	20	TTGCAGGGAGTGTTGGACAG	60.179	20	20	122	235	CCTTTCCGCGTCATTGCAAA	60.04	20	TTGCAGGGAGTGTTGGACAG	60.179	20	20	125	235	GATCCTTTCCGCGTCATTGC	59.972	20	TTTGCAGGGAGTGTTGGACA	59.743	20	20	122	236
IYJ1KEP07ILOYZ	1	p4	(CAAA)3	12	46	57	TGGCCATGGCAGGTGATTAT	59.443	20	ACGAATTTGAGGTTTGCCGT	58.685	20	20	8	179	ATGGCCATGGCAGGTGATTA	59.443	20	ACGAATTTGAGGTTTGCCGT	58.685	20	20	7	179	TGGCCATGGCAGGTGATTAT	59.443	20	GGTGGAGCATTAGACTGTTGC	59.26	21	21	8	131
IYJ1KEP07IMS21	1	p4	(TTTA)3	12	98	109	TTTTGGGATGCGGTGCTCTT	60.539	20	AGTGGGTTAGAGCATCATAGCA	58.959	22	22	180	386	TTTTTGGGATGCGGTGCTCT	60.539	20	AGTGGGTTAGAGCATCATAGCA	58.959	22	22	179	386	GGGATGCGGTGCTCTTCTTT	60.678	20	AGTGGGTTAGAGCATCATAGCA	58.959	22	22	184	386
IYJ1KEP07IEQC0	1	p4	(AATG)3	12	239	250	AGCACTTCAGGAGACAAGGC	59.964	20	TGTTGATGGCAAGAGGGTCC	59.962	20	20	139	396	AGCACTTCAGGAGACAAGGC	59.964	20	CGGTCGTGCTCAAGTTGTTG	60.042	20	20	139	417	AGCACTTCAGGAGACAAGGC	59.964	20	GCAAGAGGGTCCTGGAAACA	59.89	20	20	139	388
IYJ1KEP07H6OEZ	1	p1	(T)11	11	1	11	TTAGCTAATGGGCTGCCGTT	59.745	20	GTCCCTTTCGGTGTCCTCAG	60.037	20	20	190	469	GGCTGCCGTTGCGTAAAATA	59.551	20	GTCCCTTTCGGTGTCCTCAG	60.037	20	20	200	469	TAGCTAATGGGCTGCCGTTG	60.464	20	GTCCCTTTCGGTGTCCTCAG	60.037	20	20	191	469
IYJ1KEP07ISN7J	1	p2	(AT)12	24	84	107	TGCAAACTTGGACCTAATGGG	58.476	21	TCCTCCTAAACCCGTGACATG	59.447	21	21	136	235	TGCAAACTTGGACCTAATGGG	58.476	21	TGGCGTGATTTAAACCCTTGG	59.11	21	21	136	268	TGCAAACTTGGACCTAATGGG	58.476	21	TCCTCCTAAACCCGTGACAT	58.053	20	20	136	235
IYJ1KEP07IOD0C	1	p1	(A)11	11	417	427	AGCACGCAACTCAAGAGAAGA	59.931	21	GTGGTTCCCACGCAAATTTACT	59.705	22	22	24	170	AGCACGCAACTCAAGAGAAGA	59.931	21	TGGTTCCCACGCAAATTTACT	58.411	21	21	24	169	AGCACGCAACTCAAGAGAAGA	59.931	21	GTGGTTCCCACGCAAATTTAC	58.332	21	21	24	170
IYJ1KEP07IJXUT	1	p1	(T)10	10	251	260	AAGTGATTTCCGCCATGGGT	59.96	20	GTACGGCCCGTCGACAATAT	59.969	20	20	352	527	CGTCAATTTTGCTGTCGCGA	60.111	20	GTACGGCCCGTCGACAATAT	59.969	20	20	331	527	TCGCGAAAAGTGATTTCCGC	59.835	20	GTACGGCCCGTCGACAATAT	59.969	20	20	345	527
IYJ1KEP07IGIM5	1	p3	(ATA)8	24	414	437	GCAATGAGACAATGCCACGT	59.477	20	AGAGAGATGCCGCTAGACCA	60.106	20	20	367	479	GAACGCTCCTGTTGGGCTAT	60.108	20	ACGTGGCATTGTCTCATTGC	59.477	20	20	115	386	CTAGGGAACGCTCCTGTTGG	60.108	20	ACGTGGCATTGTCTCATTGC	59.477	20	20	110	386
IYJ1KEP07IGL69	1	p3	(CCT)5	15	322	336	GAGTCCTGAGGGAAAGTGCG	60.39	20	CAGGGAAAGGAGGAGGAGGA	59.957	20	20	207	342	GAGTCCTGAGGGAAAGTGCG	60.39	20	AAAGGAGGAGGAGGAGGCAA	60.179	20	20	207	337	GAGTCCTGAGGGAAAGTGCG	60.39	20	AGGGAAAGGAGGAGGAGGAG	59.658	20	20	207	341
IYJ1KEP07IKSTC	1	p1	(T)10	10	212	221	CTGCAAGGCCAGAACACTCT	60.251	20	TGCTTTTGTACGGGCCTCAG	60.605	20	20	129	292	CTGCAAGGCCAGAACACTCT	60.251	20	CTGCTTTTGTACGGGCCTCA	60.605	20	20	129	293	CTGCAAGGCCAGAACACTCT	60.251	20	GCTTTTGTACGGGCCTCAGT	60.606	20	20	129	291
IYJ1KEP07IU43F	1	p1	(A)10	10	412	421	CAACTGCGAACACTTGTGCA	59.901	20	AGAGTGAGCACAATATGGCAC	58.363	21	21	88	351	ACACTTGTGCAGCTGCTACT	59.893	20	AGAGTGAGCACAATATGGCAC	58.363	21	21	97	351	TCAACTGCGAACACTTGTGC	59.623	20	AGAGTGAGCACAATATGGCAC	58.363	21	21	87	351
IYJ1KEP07IIO82	1	p3	(TGT)6	18	88	105	AGCATACATGGAGCCAACCA	59.375	20	TCATCCCATCAGTACCCCCA	59.655	20	20	434	547	ACATGGAGCCAACCAGTGAT	59.299	20	TCATCCCATCAGTACCCCCA	59.655	20	20	439	547	AGCATACATGGAGCCAACCA	59.375	20	CCCATCAGTACCCCCAAACA	59.298	20	20	434	543
IYJ1KEP07ICM99	1	p4	(AGTT)3	12	338	349	CCACTGATGCATCACACACC	59.193	20	TCTGATTGAGCCGTGCCAAT	60.035	20	20	250	446	CCACTGATGCATCACACACC	59.193	20	ATCTGATTGAGCCGTGCCAA	60.035	20	20	250	447	CCACTGATGCATCACACACC	59.193	20	AATCTGATTGAGCCGTGCCA	60.035	20	20	250	448
IYJ1KEP07IJ954	1	p2	(CT)10	20	149	168	CGAAGAGGATCCTGTGGTGG	59.823	20	CGCTTCAAGAAGAACCGCAA	59.414	20	20	10	136	CGAAGAGGATCCTGTGGTGG	59.823	20	ACCCGCTTCAAGAAGAACCG	60.603	20	20	10	139	CGAAGAGGATCCTGTGGTGG	59.823	20	GGGATGACAACCCGCTTCAA	60.608	20	20	10	148
IYJ1KEP07IPPD5	1	p3	(GGT)7	21	246	266	GTGGCGAATCATGTTTGCGT	60.11	20	GCTGAGGCCCAGAATTCCTT	60.034	20	20	69	309	TGGCGAATCATGTTTGCGTG	60.11	20	GCTGAGGCCCAGAATTCCTT	60.034	20	20	70	309	TGTGGCGAATCATGTTTGCG	60.11	20	GCTGAGGCCCAGAATTCCTT	60.034	20	20	68	309
IYJ1KEP07H7DHT	1	c	(GA)7gctttgtgtgaagatggcaagtaagagagagagat(AG)6	61	195	255	AGGTTCGGAGCAGTGATTGG	60.036	20	TGCCATCTTCACACAAAGCTC	59.118	21	21	26	226	CGGAGCAGTGATTGGTGTCT	60.037	20	TGCCATCTTCACACAAAGCTC	59.118	21	21	31	226	TCGGAGCAGTGATTGGTGTC	60.037	20	TGCCATCTTCACACAAAGCTC	59.118	21	21	30	226
IYJ1KEP07IE685	1	p2	(CT)13	26	139	164	TGGCCTGCTTCTTATGTTGA	57.123	20	AGAGAGAGAGAGAGAGAGAGAGGA	60.079	24	24	30	159	TGGCCTGCTTCTTATGTTGA	57.123	20	AGAGAGAGAGAGAGAGGAAGTCA	58.896	23	23	30	153	TGGCCTGCTTCTTATGTTGA	57.123	20	GAGAGAGAGAGAGAGAGGAAGTCA	59.838	24	24	30	154
IYJ1KEP07IKTLC	1	p1	(T)11	11	263	273	GGTGTGTGTGGTCATGGGAT	59.962	20	TCTGCCCATTGACATGCTCA	59.671	20	20	11	175	TTGTCATCGGTGTGTGTGGT	59.821	20	TCTGCCCATTGACATGCTCA	59.671	20	20	3	175	GTCATCGGTGTGTGTGGTCA	60.25	20	TCTGCCCATTGACATGCTCA	59.671	20	20	5	175
IYJ1KEP07IH6U3	1	p1	(A)10	10	196	205	TGGAATATCCCATGCGGTGA	58.864	20	CACAAGCAAAGGATGTGGCC	60.038	20	20	294	474	TGGAATATCCCATGCGGTGA	58.864	20	CCACAAGCAAAGGATGTGGC	60.038	20	20	294	475	AGTGGAATATCCCATGCGGT	58.86	20	CACAAGCAAAGGATGTGGCC	60.038	20	20	292	474
IYJ1KEP07IL9B3	1	c	(CAAAA)3atattttttataatttcacatttttttcatacacaaagtacttagatacaaaataaccgtaagcacaacaaattacggatatccaatattgac(T)12	120	82	201	ACAGAGTTGCTTCAAGATCAGGT	59.928	23	GTTGGACGTGGGGACTTGAA	60.179	20	20	287	447	AGAGTTGCTTCAAGATCAGGTCA	59.674	23	GTTGGACGTGGGGACTTGAA	60.179	20	20	289	447	ACAGAGTTGCTTCAAGATCAGGT	59.928	23	CTAGAGGTTGGACGTGGGGA	60.614	20	20	287	453
IYJ1KEP07IBS4Q	1	p2	(CT)8	16	155	170	CGGCCCTCAATGTACACACT	60.036	20	AGAGCTGTTGTCTTCCACTGT	59.235	21	21	64	238	TCGGCCCTCAATGTACACAC	60.037	20	AGAGCTGTTGTCTTCCACTGT	59.235	21	21	63	238	GGTTGACTTCGGCCCTCAAT	60.323	20	AGAGCTGTTGTCTTCCACTGT	59.235	21	21	55	238
IYJ1KEP07ISHDH	1	p4	(TTAT)3	12	66	77	AGTGCATCAGTTTGGCCCTT	60.179	20	ATGGGCGTTTGGTCTAGTGG	60.035	20	20	195	342	AGTGCATCAGTTTGGCCCTT	60.179	20	GTCAACATGGGCGTTTGGTC	60.04	20	20	195	348	AGTGCATCAGTTTGGCCCTT	60.179	20	TCAACATGGGCGTTTGGTCT	60.179	20	20	195	347
IYJ1KEP07ILARJ	1	c	(TC)6gcatatcttctcaagcaacaatcctacgcta(CT)11	65	84	148	CACATAATCACATTGTTATTGTAACCC	57.485	27	AAGAGAGAGAGAGAGAGAGAGAGT	58.724	24	24	49	148	CACATAATCACATTGTTATTGTAACCC	57.485	27	AAGAGAGAGAGAGAGAGAGAGAG	57.132	23	23	49	148	CACATAATCACATTGTTATTGTAACCC	57.485	27	AAGAGAGAGAGAGAGAGAGAGAGTA	58.564	25	25	49	148
IYJ1KEP07IFRZV	1	c	(A)12caatgaataacttcaagggtttttacgaaaaa(AAAG)3	56	260	315	TCACAAAGTCGTTTGGCCCA	60.394	20	ACTCTCCCCATCCTCTGTGG	60.326	20	20	32	231	CACAAAGTCGTTTGGCCCAT	59.327	20	ACTCTCCCCATCCTCTGTGG	60.326	20	20	33	231	TTCACAAAGTCGTTTGGCCC	59.258	20	ACTCTCCCCATCCTCTGTGG	60.326	20	20	31	231
IYJ1KEP07IUWIK	1	p3	(GTT)5	15	119	133	GCTCAAGTGTTGGCCTCTCT	59.964	20	ATCAACGATGACGAACCGGT	59.754	20	20	72	233	CCAGAGAAGGCTTTGGGGTT	59.887	20	CAGTTGGCCCAAGCAATAGC	59.826	20	20	38	156	GCTCAAGTGTTGGCCTCTCT	59.964	20	GCGGATCAACGATGACGAAC	59.702	20	20	72	237
IYJ1KEP07IE3NG	1	c	(T)11atttattttttttggtctaaaagtattacttttggtccctttgtaacttacattgaattattaattgagtcctctaaac(T)11	101	349	449	CCATGTATGCGGGACACCAT	60.179	20	TGACATTAGTTGCAATTAGGTCCA	58.434	24	24	51	171	TTTGCCATGTATGCGGGACA	60.323	20	TGACATTAGTTGCAATTAGGTCCA	58.434	24	24	47	171	TGCGGGACACCATTACACAT	59.673	20	TGACATTAGTTGCAATTAGGTCCA	58.434	24	24	58	171
IYJ1KEP07IHLDX	1	p1	(A)15	15	296	310	TCCAGGACTGTGTAGCCATT	58.343	20	ACTGGTTTGCATGATTGTGAAA	57.331	22	22	33	247	TCCAGGACTGTGTAGCCATT	58.343	20	AACTGGTTTGCATGATTGTGAA	57.331	22	22	33	248	ATCCAGGACTGTGTAGCCAT	58.115	20	ACTGGTTTGCATGATTGTGAAA	57.331	22	22	32	247
IYJ1KEP07IBRJ6	1	p4	(CTTG)3	12	223	234	TGTGGTTGCACCCTTAGCAA	60.106	20	GGCGGCTTAGGCAAAAGTTA	58.83	20	20	301	416	TGTGGTTGCACCCTTAGCAA	60.106	20	GGCGGCTTAGGCAAAAGTTA	58.83	20	20	301	480	ATGTGGTTGCACCCTTAGCA	59.888	20	GGCGGCTTAGGCAAAAGTTA	58.83	20	20	300	416
IYJ1KEP07IEYWO	1	p5	(TCGGT)3	15	81	95	TCGGTTCGGTTCGGTTATGT	59.397	20	TTTGTCTCACGTGGCTCGAA	59.897	20	20	80	210	TCGGTTCGGTTCGGTTATGT	59.397	20	GCTCGAATGCTTTGCCACAT	59.828	20	20	80	197	TTCCAATCGGTTCGGTTCGG	60.671	20	TTTGTCTCACGTGGCTCGAA	59.897	20	20	74	210
IYJ1KEP07IMSY5	1	p2	(AT)6	12	380	391	ATGGAAGTCCCCATGCTCTC	59.157	20	CAAAACGATGTGTGCCAGGG	60.039	20	20	8	131	ATGGAAGTCCCCATGCTCTC	59.157	20	GCCAGGGACAAGTCACAGAA	59.891	20	20	8	118	ATGGAAGTCCCCATGCTCTC	59.157	20	AAAACGATGTGTGCCAGGGA	60.179	20	20	8	130
IYJ1KEP07H56E3	1	p4	(TTTA)3	12	184	195	AGTGAGACGTTGTAATGGCACT	59.963	22	TGTTGGGTTGATTCTGGCCA	59.813	20	20	122	272	TGGCCAGAATCAACCCAACA	59.813	20	CGAGGTGTGAAGTTTAAAGGCC	59.774	22	22	253	495	TGGCCAGAATCAACCCAACA	59.813	20	CCGAGGTGTGAAGTTTAAAGGC	59.774	22	22	253	496
IYJ1KEP07H56E3	2	p1	(T)10	10	390	399	AGTGAGACGTTGTAATGGCACT	59.963	22	TGTTGGGTTGATTCTGGCCA	59.813	20	20	122	272	TGGCCAGAATCAACCCAACA	59.813	20	CGAGGTGTGAAGTTTAAAGGCC	59.774	22	22	253	495	TGGCCAGAATCAACCCAACA	59.813	20	CCGAGGTGTGAAGTTTAAAGGC	59.774	22	22	253	496
IYJ1KEP07IQW0H	1	p1	(T)11	11	286	296	GCTTGCCCCATTTGCTCTTC	60.108	20	TGCAACAGAACCTCACAGCT	59.819	20	20	95	203	AACTTGCTTGCCCCATTTGC	60.25	20	TGCAACAGAACCTCACAGCT	59.819	20	20	90	203	CTTGCTTGCCCCATTTGCTC	60.391	20	TGCAACAGAACCTCACAGCT	59.819	20	20	92	203
IYJ1KEP07H78U4	1	p3	(ATT)4	12	88	99	GGAGCGGACTTTGACCAAGA	59.965	20	AATGAGTTTTGACGGGCCCT	59.888	20	20	42	189	GCGGACTTTGACCAAGAAGC	59.761	20	AATGAGTTTTGACGGGCCCT	59.888	20	20	45	189	GTACAGTGTTCACTGGCGGA	59.967	20	ATTCGGTCAAAGTCCTGCCC	60.323	20	20	122	278
IYJ1KEP07H78U4	2	p5	(AAATT)3	15	213	227	GGAGCGGACTTTGACCAAGA	59.965	20	AATGAGTTTTGACGGGCCCT	59.888	20	20	42	189	GCGGACTTTGACCAAGAAGC	59.761	20	AATGAGTTTTGACGGGCCCT	59.888	20	20	45	189	GTACAGTGTTCACTGGCGGA	59.967	20	ATTCGGTCAAAGTCCTGCCC	60.323	20	20	122	278
IYJ1KEP07ID3CJ	1	p4	(AAAT)3	12	314	325	GCACAGAATCTCGCACCTCT	60.108	20	GGAAGCTCATGATGCATGCA	58.97	20	20	154	369	GCACAGAATCTCGCACCTCT	60.108	20	AGGAAGCTCATGATGCATGC	58.68	20	20	154	370	GCACAGAATCTCGCACCTCT	60.108	20	AGGAAGCTCATGATGCATGCA	60.41	21	21	154	370
IYJ1KEP07IHLF6	1	c	(AAAC)3actactaatcctaaaaccccagttactgtcttgatgactttgaatctctattaga(ATCT)3	79	358	436	GAGAAGTGCCGCTAGACCAA	59.753	20	GGTGGAGACGGTGCAACTTA	59.966	20	20	54	212	AGTGCCGCTAGACCAATTGG	60.393	20	GGTGGAGACGGTGCAACTTA	59.966	20	20	58	212	AAGAGAAGTGCCGCTAGACC	59.467	20	GGTGGAGACGGTGCAACTTA	59.966	20	20	52	212
IYJ1KEP07IMN8N	1	p3	(TTG)4	12	31	42	TGTTTGGTAAAATTGTCCCGGT	58.702	22	ACCCGCCTAGAATCGTTGTC	59.825	20	20	136	331	TGTTTGGTAAAATTGTCCCGGT	58.702	22	CCGCCTAGAATCGTTGTCGT	60.179	20	20	136	329	TTGTTTGGTAAAATTGTCCCGGT	59.295	23	ACCCGCCTAGAATCGTTGTC	59.825	20	20	135	331
IYJ1KEP07H5PWM	1	c	(AAACCCCT)4a(AACCCT)4aacccgtaaccc(TAACCCG)7taaccg(AC)71	266	1	266	CCCCTAAACCCCTAAACCCC	59.367	20	GTGTGTGTGTGTGTGTGTCG	59.905	20	20	11	141	CCCCTAAACCCCTAAACCCC	59.367	20	GTGTGTGTGTGTGTGTGTCG	59.905	20	20	3	141	CGTAACCCGTAACCGACACA	60.04	20	TGTGTGTGTGTGTGTGTGTG	59.129	20	20	109	208
IYJ1KEP07IRMQF	1	p4	(GGAG)3	12	56	67	GAGAATGTTGGGTGTCGGGT	59.964	20	TGGTCAACCTGCGCCATATT	60.035	20	20	30	301	AATATGGCGCAGGTTGACCA	60.035	20	ACCATCATCAAGGCAAGGCA	59.96	20	20	282	503	TTCGGTTGGGAGTGGAGTTG	59.892	20	TGGTCAACCTGCGCCATATT	60.035	20	20	83	301
IYJ1KEP07IRMQF	2	p5	(CCTTG)3	15	482	496	GAGAATGTTGGGTGTCGGGT	59.964	20	TGGTCAACCTGCGCCATATT	60.035	20	20	30	301	AATATGGCGCAGGTTGACCA	60.035	20	ACCATCATCAAGGCAAGGCA	59.96	20	20	282	503	TTCGGTTGGGAGTGGAGTTG	59.892	20	TGGTCAACCTGCGCCATATT	60.035	20	20	83	301
IYJ1KEP07IJ1LE	1	p4	(TTTA)3	12	160	171	GGTCCCTTCGCTGGTTTCAT	60.323	20	TGTTGATGGAGCCTGGAAACA	59.855	21	21	110	361	CAACCTATGGGTCCCTTCGC	60.464	20	TGTTGATGGAGCCTGGAAACA	59.855	21	21	101	361	AACCTATGGGTCCCTTCGCT	60.621	20	TGTTGATGGAGCCTGGAAACA	59.855	21	21	102	361
IYJ1KEP07IJ1LE	2	p4	(ATTT)3	12	412	423	GGTCCCTTCGCTGGTTTCAT	60.323	20	TGTTGATGGAGCCTGGAAACA	59.855	21	21	110	361	CAACCTATGGGTCCCTTCGC	60.464	20	TGTTGATGGAGCCTGGAAACA	59.855	21	21	101	361	AACCTATGGGTCCCTTCGCT	60.621	20	TGTTGATGGAGCCTGGAAACA	59.855	21	21	102	361
IYJ1KEP07ITU7E	1	p1	(T)11	11	234	244	TCCGGTCTCTTTACCTCCCC	60.325	20	TGTGTTCAACATAACCGACGG	58.863	21	21	16	119	TCCGGTCTCTTTACCTCCCC	60.325	20	TGTGTTCAACATAACCGACGGA	60.224	22	22	16	119	TCCGGTCTCTTTACCTCCCC	60.325	20	ACATCGTCATCTATGGCTGGA	58.68	21	21	16	205
IYJ1KEP07ISYI7	1	p3	(ATT)4	12	274	285	CCGCTGTAGGATTTAGCCCA	59.532	20	GCACGTAGAAATTTGGCCTCA	59.19	21	21	18	237	ACCGCTGTAGGATTTAGCCC	59.531	20	GCACGTAGAAATTTGGCCTCA	59.19	21	21	17	237	TGAGGCCAAATTTCTACGTGC	59.19	21	CGTGTGGCGTTTAAGTGGTT	59.341	20	20	217	386
IYJ1KEP07ISYI7	2	p2	(AT)6	12	468	479	CCGCTGTAGGATTTAGCCCA	59.532	20	GCACGTAGAAATTTGGCCTCA	59.19	21	21	18	237	ACCGCTGTAGGATTTAGCCC	59.531	20	GCACGTAGAAATTTGGCCTCA	59.19	21	21	17	237	TGAGGCCAAATTTCTACGTGC	59.19	21	CGTGTGGCGTTTAAGTGGTT	59.341	20	20	217	386
IYJ1KEP07IUP8A	1	p2	(TC)6	12	269	280	TCAAATTGCTGCAGCTGCTG	60.039	20	AGTTGCCCAGCGATGTTACA	59.964	20	20	125	366	TCAAATTGCTGCAGCTGCTG	60.039	20	ACAGTTGCCCAGCGATGTTA	59.964	20	20	125	368	TCAAATTGCTGCAGCTGCTG	60.039	20	TACAGTTGCCCAGCGATGTT	59.964	20	20	125	369
IYJ1KEP07IS51V	1	p4	(AAAT)3	12	315	326	GCACAGAATCTCGCACCTCT	60.108	20	GGAAGCTCATGATGCATGCA	58.97	20	20	155	370	GCACAGAATCTCGCACCTCT	60.108	20	AGGAAGCTCATGATGCATGC	58.68	20	20	155	371	GCACAGAATCTCGCACCTCT	60.108	20	AGGAAGCTCATGATGCATGCA	60.41	21	21	155	371
IYJ1KEP07IMGMS	1	p1	(T)10	10	52	61	GACACATGCACTCTCCCTCC	60.108	20	TCGGTCCCCCATATAGAGCC	60.252	20	20	11	240	GACACATGCACTCTCCCTCC	60.108	20	CGGTCCCCCATATAGAGCCT	60.252	20	20	11	239	GACACATGCACTCTCCCTCC	60.108	20	AAGACTTCTCTCGGTCCCCC	60.615	20	20	11	250
IYJ1KEP07IB7CM	1	p1	(A)10	10	131	140	AGTTGGGACTCAATGAAGTCCA	59.289	22	CCGCTTAGAAAGAACCAAGCA	58.849	21	21	30	285	AGTTGGGACTCAATGAAGTCCA	59.289	22	TCCGCTTAGAAAGAACCAAGCA	60.224	22	22	30	286	TGGGACTCAATGAAGTCCATCA	59.088	22	CCGCTTAGAAAGAACCAAGCA	58.849	21	21	33	285
IYJ1KEP07IB7CM	2	p1	(T)10	10	253	262	AGTTGGGACTCAATGAAGTCCA	59.289	22	CCGCTTAGAAAGAACCAAGCA	58.849	21	21	30	285	AGTTGGGACTCAATGAAGTCCA	59.289	22	TCCGCTTAGAAAGAACCAAGCA	60.224	22	22	30	286	TGGGACTCAATGAAGTCCATCA	59.088	22	CCGCTTAGAAAGAACCAAGCA	58.849	21	21	33	285
IYJ1KEP07IB7CM	3	p2	(CT)6	12	435	446	AGTTGGGACTCAATGAAGTCCA	59.289	22	CCGCTTAGAAAGAACCAAGCA	58.849	21	21	30	285	AGTTGGGACTCAATGAAGTCCA	59.289	22	TCCGCTTAGAAAGAACCAAGCA	60.224	22	22	30	286	TGGGACTCAATGAAGTCCATCA	59.088	22	CCGCTTAGAAAGAACCAAGCA	58.849	21	21	33	285
IYJ1KEP07IM90B	1	p4	(TTTA)3	12	105	116	GGGGGTTCATGCCACTGTTA	59.961	20	CTCAGCCTTGGACTCCACAG	60.037	20	20	206	390	GGGGGTTCATGCCACTGTTA	59.961	20	GTCTCAGCCTTGGACTCCAC	60.037	20	20	206	392	GGGGGTTCATGCCACTGTTA	59.961	20	GTGGTCTCAGCCTTGGACTC	60.037	20	20	206	395
IYJ1KEP07IKR5P	1	p4	(AAAT)3	12	448	459	GTCAAAGCATGCTCAAGGGC	60.109	20	TTAACACTGCACCAGCCTGT	59.817	20	20	82	282	ACAGGCTGGTGCAGTGTTAA	59.817	20	CAGCAACCCAACTGCCAAAA	59.822	20	20	263	444	TCAAAGCATGCTCAAGGGCT	60.251	20	TTAACACTGCACCAGCCTGT	59.817	20	20	83	282
IYJ1KEP07IQ9AL	1	p1	(T)10	10	287	296	CGGCTGTGTTTTGTCACTCG	60.042	20	GCTTGCTTGCTCCGATTGTC	60.179	20	20	377	514	CGGCTGTGTTTTGTCACTCG	60.042	20	TTGCTTGCTTGCTCCGATTG	59.758	20	20	377	516	CCCTTTCGGCTGTGTTTTGT	59.256	20	GCTTGCTTGCTCCGATTGTC	60.179	20	20	371	514
IYJ1KEP07IQ9AL	2	p4	(AGCA)3	12	505	516	CGGCTGTGTTTTGTCACTCG	60.042	20	GCTTGCTTGCTCCGATTGTC	60.179	20	20	377	514	CGGCTGTGTTTTGTCACTCG	60.042	20	TTGCTTGCTTGCTCCGATTG	59.758	20	20	377	516	CCCTTTCGGCTGTGTTTTGT	59.256	20	GCTTGCTTGCTCCGATTGTC	60.179	20	20	371	514
IYJ1KEP07IUVUV	1	p1	(T)14	14	231	244	CTCTCCTGAACTTTGTGGGGA	59.3	21	AACCCGACGAATACCCGTTC	60.109	20	20	92	266	TCTCTCCTGAACTTTGTGGGG	59.3	21	AACCCGACGAATACCCGTTC	60.109	20	20	91	266	CTCTCCTGAACTTTGTGGGGA	59.3	21	CAAGCCGATGTGAATGGTGC	60.179	20	20	92	339
IYJ1KEP07INBW3	1	p4	(AGAA)3	12	69	80	TGGCAGCACATTTTGAAAGCT	59.587	21	GCAAAGAGACGCATGAGCAA	59.481	20	20	255	380	TGGCAGCACATTTTGAAAGCT	59.587	21	TTGCAAAGAGACGCATGAGC	59.481	20	20	255	382	ACTGCAACTTGGGAGTAGGT	58.565	20	GCAAAGAGACGCATGAGCAA	59.481	20	20	166	380
IYJ1KEP07IOG7A	1	p2	(AG)10	20	279	298	CTATGTGCTTGCTTGATGGCA	59.253	21	AGATTCATTGCTTCTAAATTGGGCA	59.577	25	25	65	191	CTATGTGCTTGCTTGATGGCA	59.253	21	TCATCTCTCTCTCTCTCTCTCTCT	58.538	24	24	65	301	CTATGTGCTTGCTTGATGGCA	59.253	21	TGCTTCTAAATTGGGCAAATGAA	57.519	23	23	65	183
IYJ1KEP07H9N0C	1	p1	(A)12	12	90	101	TGCCTACATAGTAGTTGATGTGGG	59.899	24	TGTCATGGATACGTTGCGTGA	60.067	21	21	107	224	GCCTACATAGTAGTTGATGTGGGT	59.899	24	TGTCATGGATACGTTGCGTGA	60.067	21	21	108	224	TGCCTACATAGTAGTTGATGTGGG	59.899	24	TGTCATGGATACGTTGCGTG	58.645	20	20	107	224
IYJ1KEP07H9N0C	2	p4	(TTAT)3	12	338	349	TGCCTACATAGTAGTTGATGTGGG	59.899	24	TGTCATGGATACGTTGCGTGA	60.067	21	21	107	224	GCCTACATAGTAGTTGATGTGGGT	59.899	24	TGTCATGGATACGTTGCGTGA	60.067	21	21	108	224	TGCCTACATAGTAGTTGATGTGGG	59.899	24	TGTCATGGATACGTTGCGTG	58.645	20	20	107	224
IYJ1KEP07IBJO2	1	p2	(TA)8	16	100	115	TTCCCAAATTATCGCGGGCT	60.107	20	GAGATTCAAGTCCCAGCCACA	59.996	21	21	148	365	TTCCCAAATTATCGCGGGCT	60.107	20	TGAGATTCAAGTCCCAGCCAC	59.996	21	21	148	366	TTCCCAAATTATCGCGGGCT	60.107	20	AGATTCAAGTCCCAGCCACA	58.933	20	20	148	364
IYJ1KEP07H49AK	1	p4	(AAAC)3	12	151	162	AGGCGTCCATTCTTTTTCCA	57.714	20	AACGATAGATGCCCTTGGGG	59.526	20	20	52	191	AAGGCGTCCATTCTTTTTCCA	58.407	21	AACGATAGATGCCCTTGGGG	59.526	20	20	51	191	AGGCGTCCATTCTTTTTCCAT	58.192	21	AACGATAGATGCCCTTGGGG	59.526	20	20	52	191
IYJ1KEP07IBRBY	1	p6	(CGATCC)3	18	80	97	TTGGCATTCTGGGTGTTTGC	59.608	20	TGCTCCATACTTCGGGGGTA	60.032	20	20	228	478	GATCCCGATCCCGATCCCTA	60.033	20	GCAAACACCCAGAATGCCAA	59.608	20	20	80	247	TCCTCTCTCGATCCCGATCC	59.963	20	GCAAACACCCAGAATGCCAA	59.608	20	20	71	247
IYJ1KEP07IAWF4	1	p4	(TATT)3	12	261	272	ATTGGGGTTGCTATGGGGTG	60.032	20	CAAGTGAAATGCGCACGTGT	60.317	20	20	128	255	ATTGGGGTTGCTATGGGGTG	60.032	20	ACAAGTGAAATGCGCACGTG	60.317	20	20	128	256	GGTTGCTATGGGGTGCCATA	59.815	20	CAAGTGAAATGCGCACGTGT	60.317	20	20	133	255
IYJ1KEP07ILE6Q	1	p4	(TGTT)3	12	180	191	TCACCTCCTTGTGACATGCC	59.963	20	ACCAAAACTGGTCCGTCAAGT	60.065	21	21	79	243	CACCTCCTTGTGACATGCCT	59.963	20	ACCAAAACTGGTCCGTCAAGT	60.065	21	21	80	243	TCCTTGTGACATGCCTTGCA	60.179	20	ACCAAAACTGGTCCGTCAAGT	60.065	21	21	84	243
IYJ1KEP07H3XOW	1	c	(TTC)6tctatccactctcttcctcttcatttctctg(TCC)4	61	79	139	TCTCTGTCCTCCTCCTCCTC	59.077	20	AGAACCCGAATCACTCACTCG	59.797	21	21	121	223	CTCTGTCCTCCTCCTCCTCT	59.074	20	AGAACCCGAATCACTCACTCG	59.797	21	21	122	223	TTCTCTGTCCTCCTCCTCCTC	59.713	21	AGAACCCGAATCACTCACTCG	59.797	21	21	120	223
IYJ1KEP07IIVZT	1	p4	(AAAG)3	12	8	19	TGGCAGATCCTTTGACTGCA	59.599	20	AGACGGGAAGTAGGAGTCGG	60.394	20	20	329	452	TGGCAGATCCTTTGACTGCA	59.599	20	GGGAAGTAGGAGTCGGCTCT	60.396	20	20	329	448	TTGATGGCTTTGCAGATGGC	59.467	20	AGACGGGAAGTAGGAGTCGG	60.394	20	20	270	452
IYJ1KEP07IN07Y	1	p1	(T)12	12	321	332	GGGAGGTGCTTTCATGCTTC	59.186	20	GCGTATAAGTGGGAGAGGGG	59.32	20	20	142	299	GGTGCTTTCATGCTTCTGCT	59.113	20	GCGTATAAGTGGGAGAGGGG	59.32	20	20	146	299	AGGTGCTTTCATGCTTCTGC	59.113	20	GCGTATAAGTGGGAGAGGGG	59.32	20	20	145	299
IYJ1KEP07IDO47	1	p1	(G)11	11	137	147	AAAATGGTCGGTGTTTCGCC	59.687	20	CCAACCAGGGGAGAATTGCT	59.96	20	20	22	137	TGGTCGGTGTTTCGCCTTAG	60.32	20	CCAACCAGGGGAGAATTGCT	59.96	20	20	26	137	GGTCGGTGTTTCGCCTTAGT	60.32	20	CCAACCAGGGGAGAATTGCT	59.96	20	20	27	137
IYJ1KEP07INZTV	1	p1	(T)11	11	91	101	ACTTGATTAAGGTGGACAGCCT	59.355	22	TTGTTGCTCAAGTGTGCAGC	59.899	20	20	67	335	ACTTGATTAAGGTGGACAGCCT	59.355	22	TGCTCAAGTGTGCAGCTTTG	59.617	20	20	67	331	ACTTGATTAAGGTGGACAGCCT	59.355	22	GCTCAAGTGTGCAGCTTTGT	59.617	20	20	67	330
IYJ1KEP07INZTV	2	p1	(A)16	16	430	445	ACTTGATTAAGGTGGACAGCCT	59.355	22	TTGTTGCTCAAGTGTGCAGC	59.899	20	20	67	335	ACTTGATTAAGGTGGACAGCCT	59.355	22	TGCTCAAGTGTGCAGCTTTG	59.617	20	20	67	331	ACTTGATTAAGGTGGACAGCCT	59.355	22	GCTCAAGTGTGCAGCTTTGT	59.617	20	20	67	330
IYJ1KEP07IT6EP	1	p2	(AT)15	30	349	378	ACCAACTCAACCACACCTGT	59.376	20	TCGATTCTCACATCTCATCCGA	58.786	22	22	14	124	ACCAACTCAACCACACCTGT	59.376	20	AGACGGATTCTTCGATTCTCACA	59.556	23	23	14	135	CCAACTCAACCACACCTGTG	58.976	20	TCGATTCTCACATCTCATCCGA	58.786	22	22	15	124
IYJ1KEP07ISUW6	1	p6	(AAATGG)3	18	325	342	GCTTGAACGTGATCGCCAAG	60.179	20	TCGTATGAGTGACGGTGCAC	60.109	20	20	256	402	TTGTGCTTGAACGTGATCGC	59.765	20	TCGTATGAGTGACGGTGCAC	60.109	20	20	252	402	GCTTGAACGTGATCGCCAAG	60.179	20	CTCGTATGAGTGACGGTGCA	59.83	20	20	256	403
IYJ1KEP07IFC8I	1	p2	(TG)8	16	4	19	CGTCGGTTTCTACAAACGCC	59.838	20	GGTTCGGCTAGCTGTAACCT	59.464	20	20	37	142	CCGTCGGTTTCTACAAACGC	59.838	20	GGTTCGGCTAGCTGTAACCT	59.464	20	20	36	142	GCCGTCGGTTTCTACAAACG	59.838	20	GGTTCGGCTAGCTGTAACCT	59.464	20	20	35	142
IYJ1KEP07IHPF7	1	c	(ACC)10gaagacggagaagatgattcgaacgaacggctgagatcatctg(CTC)4	85	125	209	TGATTCGAACGAACGGCTGA	60.039	20	TCACCTTTCGCGTTCCTACC	60.038	20	20	168	377	TCATCTGCTCCTCCTCCTCC	60.106	20	TCACCTTTCGCGTTCCTACC	60.038	20	20	190	377	TGATTCGAACGAACGGCTGA	60.039	20	TTCGCGTTCCTACCAATCCC	60.108	20	20	168	371
IYJ1KEP07IOQMU	1	p4	(TTTA)3	12	516	527	TTCCTTGCGAATCCCTAGGC	59.82	20	TGGTTAAGCGGTTAGGCAGT	59.312	20	20	174	287	TTCCTTGCGAATCCCTAGGC	59.82	20	TTGGTTAAGCGGTTAGGCAGT	59.927	21	21	174	288	TCCTTGCGAATCCCTAGGCT	60.691	20	TGGTTAAGCGGTTAGGCAGT	59.312	20	20	175	287
IYJ1KEP07IQRE0	1	p2	(TC)9	18	150	167	AGACTCATGATGCGGTGGAG	59.537	20	CCACTTCAAGCTGCTCACCT	60.251	20	20	235	386	CTCATGATGCGGTGGAGGTC	60.532	20	CCACTTCAAGCTGCTCACCT	60.251	20	20	238	386	GACTCATGATGCGGTGGAGG	60.532	20	CCACTTCAAGCTGCTCACCT	60.251	20	20	236	386
IYJ1KEP07IPKPJ	1	p1	(T)11	11	346	356	CCATGTATGCGGGACACCAT	60.179	20	TGACATTAGTTGCAATTAGGTCCA	58.434	24	24	49	168	TTTGCCATGTATGCGGGACA	60.323	20	TGACATTAGTTGCAATTAGGTCCA	58.434	24	24	45	168	TGCGGGACACCATTACACAT	59.673	20	TGACATTAGTTGCAATTAGGTCCA	58.434	24	24	56	168
IYJ1KEP07IJ9I2	1	p5	(AGAAA)3	15	25	39	TGGGTTGCAGTGGTTTGACT	60.034	20	TTGCACTGAACTGCCAAGGA	60.107	20	20	164	442	TGGGTTGCAGTGGTTTGACT	60.034	20	TGCACTGAACTGCCAAGGAT	59.889	20	20	164	441	TGGGTTGCAGTGGTTTGACT	60.034	20	ACAACTCAACGGTGACAGCT	59.822	20	20	164	359
IYJ1KEP07IF5QE	1	p6	(AAAAAT)3	18	249	266	TGCTTGCGCAATGCTCTTTT	59.968	20	ACCAAGAAACCAGTGTACGCT	59.86	21	21	133	288	AGCGTACACTGGTTTCTTGGT	59.86	21	GCCACTGGCCATTGATCAAC	59.826	20	20	268	439	TGCTTGCGCAATGCTCTTTT	59.968	20	ACCAAGAAACCAGTGTACGC	58.41	20	20	133	288
IYJ1KEP07IOT4M	1	p4	(TGGT)3	12	174	185	AGGGGATGAGAGGGTGACTT	59.581	20	CCAACCAACCACCGACAGTA	59.893	20	20	59	183	AAGGGGATGAGAGGGTGACT	59.581	20	CCAACCAACCACCGACAGTA	59.893	20	20	58	183	TACTGTCGGTGGTTGGTTGG	59.893	20	CCTTGGAACCCAGACACTGT	59.526	20	20	164	351
IYJ1KEP07IAEE9	1	p1	(T)11	11	1	11	GCCAGAAAACTTGTAGTGTTTGC	59.203	23	ACAACAACAAATGTCGTGCCA	59.526	21	21	293	471	GCCAGAAAACTTGTAGTGTTTGC	59.203	23	TGTCGTGCCAAACTTTTAGCA	58.982	21	21	293	460	GCCAGAAAACTTGTAGTGTTTGC	59.203	23	ACAACAACAAATGTCGTGCCAA	60.094	22	22	293	471
IYJ1KEP07IAEE9	2	p1	(T)16	16	194	209	GCCAGAAAACTTGTAGTGTTTGC	59.203	23	ACAACAACAAATGTCGTGCCA	59.526	21	21	293	471	GCCAGAAAACTTGTAGTGTTTGC	59.203	23	TGTCGTGCCAAACTTTTAGCA	58.982	21	21	293	460	GCCAGAAAACTTGTAGTGTTTGC	59.203	23	ACAACAACAAATGTCGTGCCAA	60.094	22	22	293	471
IYJ1KEP07IO7UT	1	p5	(TACAT)3	15	210	224	TGCTTCTTTTTCCCGTTGCG	59.97	20	GCATGGAGGTGTGGGATTCA	60.034	20	20	9	271	TGCTTCTTTTTCCCGTTGCG	59.97	20	TGCATGGAGGTGTGGGATTC	60.034	20	20	9	272	TGCGGATGACGTTGAAGTGA	59.967	20	GCATGGAGGTGTGGGATTCA	60.034	20	20	25	271
IYJ1KEP07IS7LL	1	p3	(TAG)4	12	45	56	AATCCCCAGTTTGCGTTTGC	59.967	20	GCAGGCAAAGGGACATCTCT	60.035	20	20	280	455	AATCCCCAGTTTGCGTTTGC	59.967	20	TTCTCTGCAGGCAAAGGGAC	60.251	20	20	280	461	AATCCCCAGTTTGCGTTTGC	59.967	20	TGCAGGCAAAGGGACATCTC	60.323	20	20	280	456
IYJ1KEP07ISOYG	1	p4	(AAGA)3	12	19	30
IYJ1KEP07IBRKE	1	p1	(A)10	10	340	349	CATTTCATTGCCCCACACCG	60.109	20	CCCTTCTGAGTGGGCAGTTT	59.889	20	20	307	490	GCATTTCATTGCCCCACACC	60.392	20	CCCTTCTGAGTGGGCAGTTT	59.889	20	20	306	490	CATTTCATTGCCCCACACCG	60.109	20	TTTCCCTTCTGAGTGGGCAG	59.598	20	20	307	493
IYJ1KEP07IEN31	1	p2	(TA)11	22	28	49
IYJ1KEP07H1LMK	1	p1	(T)10	10	136	145	ATAGCCGACGTGGTACTCCT	60.107	20	GTTTTGTGGTGGGTGTCTCG	59.339	20	20	37	255	CGAGACACCCACCACAAAAC	59.339	20	AATATCGGGCAGCGGTTTCA	60.107	20	20	236	410	ATAGCCGACGTGGTACTCCT	60.107	20	GTCTCGCCCGTGTTTAGCAT	60.74	20	20	37	241
IYJ1KEP07IO7UX	1	p4	(TTTA)3	12	403	414	ACCAGATGCCATGCTTGGTT	60.252	20	CACTCTTGCGCACTTTGTCC	60.041	20	20	51	205	ACCAGATGCCATGCTTGGTT	60.252	20	CCACTCTTGCGCACTTTGTC	60.041	20	20	51	206	ACCAGATGCCATGCTTGGTT	60.252	20	TCTTGCGCACTTTGTCCTCT	59.893	20	20	51	202
IYJ1KEP07H9FMQ	1	p5	(ATTTT)3	15	363	377	CGGGGTGTGGATGGTGATAC	60.179	20	AGAGACAAGGAGGGGACAAA	57.882	20	20	28	249	GGGGTGTGGATGGTGATACC	59.817	20	AGAGACAAGGAGGGGACAAA	57.882	20	20	29	249	CGGGGTGTGGATGGTGATAC	60.179	20	AGAGACAAGGAGGGGACAAAT	58.363	21	21	28	249
IYJ1KEP07IQ1RL	1	p1	(T)12	12	272	283	ACCACGTCAGCAATGCACTA	59.965	20	TCTGTGGGTTTGGTTGGTGT	59.667	20	20	217	395	ACTAAGAGCACCACGTCAGC	60.038	20	TCTGTGGGTTTGGTTGGTGT	59.667	20	20	208	395	CTAAGAGCACCACGTCAGCA	60.038	20	TCTGTGGGTTTGGTTGGTGT	59.667	20	20	209	395
IYJ1KEP07IQ1RL	2	p1	(A)10	10	475	484	ACCACGTCAGCAATGCACTA	59.965	20	TCTGTGGGTTTGGTTGGTGT	59.667	20	20	217	395	ACTAAGAGCACCACGTCAGC	60.038	20	TCTGTGGGTTTGGTTGGTGT	59.667	20	20	208	395	CTAAGAGCACCACGTCAGCA	60.038	20	TCTGTGGGTTTGGTTGGTGT	59.667	20	20	209	395
IYJ1KEP07IMNNY	1	p5	(TAGAT)3	15	61	75	CCATCCAGTCCACAATCGTCA	60.066	21	CGGTGTAAGCGAGGACAAGA	59.757	20	20	38	250	CCATCCAGTCCACAATCGTCA	60.066	21	GATCCGGTGTAAGCGAGGAC	60.249	20	20	38	254	AGTAGATATGGAGCAGCCGGA	60.203	21	CGGTGTAAGCGAGGACAAGA	59.757	20	20	150	250
IYJ1KEP07IMNNY	2	c	(T)10atttagtcaaaagtaaatagtagtactatttttagtat(ATAA)4	64	281	344	CCATCCAGTCCACAATCGTCA	60.066	21	CGGTGTAAGCGAGGACAAGA	59.757	20	20	38	250	CCATCCAGTCCACAATCGTCA	60.066	21	GATCCGGTGTAAGCGAGGAC	60.249	20	20	38	254	AGTAGATATGGAGCAGCCGGA	60.203	21	CGGTGTAAGCGAGGACAAGA	59.757	20	20	150	250
IYJ1KEP07IQ0KO	1	p6	(TATATG)3	18	202	219	AAAGAGAGAGGCGCTGGTTC	60.037	20	CGACTTCTCATTCCCAGCGT	60.109	20	20	60	318	AAAGAGAGAGGCGCTGGTTC	60.037	20	ACGACTTCTCATTCCCAGCG	60.109	20	20	60	319	GAAAGAGAGAGGCGCTGGTT	60.037	20	CGACTTCTCATTCCCAGCGT	60.109	20	20	59	318
IYJ1KEP07ISQK7	1	p2	(GA)9	18	359	376	CAAAGCACGAACAGGAACGG	60.041	20	CTCTCTCTCTCTCTCTCCCCA	58.873	21	21	230	374	AAAGCACGAACAGGAACGGA	60.179	20	CTCTCTCTCTCTCTCTCCCCA	58.873	21	21	231	374	CAAAGCACGAACAGGAACGG	60.041	20	TCTCTCTCTCTCTCTCCCCA	57.721	20	20	230	373
IYJ1KEP07IJNL2	1	p4	(GAAA)3	12	414	425	CTTCAACCTGGCCAGATCGT	60.036	20	AAGGAGCCTGCGGTATAAGC	59.893	20	20	273	468	CTTCAACCTGGCCAGATCGT	60.036	20	GGAGCCTGCGGTATAAGCAA	60.179	20	20	273	466	ACCGTGATGTGAACGCTAGG	60.109	20	AAGGAGCCTGCGGTATAAGC	59.893	20	20	300	468
IYJ1KEP07ITDS6	1	p2	(TC)9	18	3	20	CTCTCTCTCTCTCTTGCGCG	59.972	20	GTCCATCGATGCCCACCTAA	59.532	20	20	7	245	CTCTCTCTCTCTCTTGCGCG	59.972	20	ACAATCCCGTCCATCGATGC	60.533	20	20	7	253	CTCTCTCTCTCTCTTGCGCG	59.972	20	AATCCCGTCCATCGATGCC	59.929	19	19	7	251
IYJ1KEP07H5EJ7	1	p3	(TGA)5	15	172	186	GGGGAGCGGAATATAAGGCG	60.391	20	CTTGGCCATTGGTTTTTGGGT	59.857	21	21	88	320	GGGGAGCGGAATATAAGGCG	60.391	20	AGCTTGGCCATTGGTTTTTGG	60.203	21	21	88	322	GGGGAGCGGAATATAAGGCG	60.391	20	TGGCCATTGGTTTTTGGGTT	58.783	20	20	88	318
IYJ1KEP07IM2XD	1	p6	(ATTTTT)3	18	223	240	ACAATGTCCCATCCCAGCTG	60.034	20	TGATGGCACCATGGACTGTG	60.323	20	20	329	450	CACAATGTCCCATCCCAGCT	60.034	20	TGATGGCACCATGGACTGTG	60.323	20	20	328	450	GGACCTGAGAACGTCACACA	59.612	20	GAGCATGCCACCAGAGAGTT	60.036	20	20	312	411
IYJ1KEP07IB6Z0	1	p3	(TCC)4	12	77	88	GAAGAGGGGTTTGAGGGCTC	60.035	20	GTCCAACCCACCAACCATCA	60.179	20	20	191	422	GAAGAGGGGTTTGAGGGCTC	60.035	20	TGTCCAACCCACCAACCATC	60.179	20	20	191	423	TCCTCCTCCTCCAAAACCCT	59.804	20	GAGCCCTCAAACCCCTCTTC	60.035	20	20	76	210
IYJ1KEP07ICZDF	1	p1	(A)10	10	27	36	TCCATTCTTTGTGAGGTCACCA	59.559	22	TGCATTTGTGATAACTGATAAGAGGC	59.961	26	26	109	209	TCCATTCTTTGTGAGGTCACCA	59.559	22	GCATTTGTGATAACTGATAAGAGGCT	59.738	26	26	109	208	GTCCATTCTTTGTGAGGTCACC	59.186	22	TGCATTTGTGATAACTGATAAGAGGC	59.961	26	26	108	209
IYJ1KEP07IHRZG	1	p4	(GTGA)3	12	276	287	GAGGAGGACGGAGGAAGTCT	60.034	20	TAGCAAAGCCACTGAGCTCC	60.036	20	20	70	265	GAGGAGGACGGAGGAAGTCT	60.034	20	GTCAGCACCCGAACTCATCA	60.037	20	20	70	215	GAGGAGGACGGAGGAAGTCT	60.034	20	CCGGACCCACCAATACCAAA	59.962	20	20	70	178
IYJ1KEP07IKSAI	1	p1	(A)10	10	40	49	AGGTCAACCAATCCACCAACT	59.501	21	TGATGGTGGGAGGCATAGAT	57.877	20	20	85	364	TCGCAACTCAATAGTGCAACA	58.511	21	CTTACTTGATGGTGGGAGGCA	59.718	21	21	157	370	TCGCAACTCAATAGTGCAACA	58.511	21	TTACTTGATGGTGGGAGGCA	58.633	20	20	157	369
IYJ1KEP07IOM9K	1	p4	(AATT)3	12	55	66	TTTGCGATGGGCTACCTTGA	59.673	20	GCATGCCTCTCCAATCTCCA	59.818	20	20	111	361	TTTGCGATGGGCTACCTTGA	59.673	20	TGCATGCCTCTCCAATCTCC	59.818	20	20	111	362	GCACGGGCCGATTATGTTTT	59.546	20	CCAAAGAGACACGCACATGC	60.11	20	20	206	424
IYJ1KEP07IBE22	1	p3	(AAT)4	12	66	77	GAGCCGTTGTCCTAAGCTCA	59.753	20	TTCCTGCTTCATCGCACGTA	59.755	20	20	193	428	CAGCTGACCTCTGGTGTACC	59.752	20	TTCCTGCTTCATCGCACGTA	59.755	20	20	229	428	CCAGCTGACCTCTGGTGTAC	59.752	20	TTCCTGCTTCATCGCACGTA	59.755	20	20	228	428
IYJ1KEP07H45QD	1	p3	(AAT)19	57	151	207	TGGCAAGTGGGTGTGTTTCT	60.034	20	AACTGACAAGGGCCATGTCC	60.251	20	20	39	303	TGGCAAGTGGGTGTGTTTCT	60.034	20	GCCATGTCCAGCTGTGGTAA	60.322	20	20	39	292	AGTCTCACTGGACCAGTCGA	59.889	20	GCCATGTCCAGCTGTGGTAA	60.322	20	20	17	292
IYJ1KEP07IKFY5	1	p3	(TTA)4	12	218	229	GGTGGAAAGTACACAGAGGGA	59.024	21	ATGTCCAGCTGTCCAGATGC	60.107	20	20	25	144	AGGTGGAAAGTACACAGAGGG	59.021	21	ATGTCCAGCTGTCCAGATGC	60.107	20	20	24	144	GGTGGAAAGTACACAGAGGGA	59.024	21	CCAGCTGTCCAGATGCCATA	59.529	20	20	25	140
IYJ1KEP07IPJ86	1	p5	(TTTTA)3	15	106	120	GCCACGAGCCACCTAAGTAA	59.752	20	AGGAGGTCACGCATTCCAAG	60.036	20	20	214	349	GCCACGAGCCACCTAAGTAA	59.752	20	AGGTCACGCATTCCAAGGTT	59.89	20	20	214	346	TTGTCCAAATCCGGGCCAAT	60.252	20	TTACTTAGGTGGCTCGTGGC	59.752	20	20	39	233
IYJ1KEP07IQEC5	1	p2	(AG)8	16	190	205	TGTGTACTGACCCCAAATGCA	59.856	21	GGGGGACACACCAAACTCAT	59.888	20	20	307	476	ACCCCTGATTGGTTGGTGTC	59.888	20	TGCATTTGGGGTCAGTACACA	59.856	21	21	79	327	TGTACTGACCCCAAATGCAGT	59.576	21	GGGGGACACACCAAACTCAT	59.888	20	20	309	476
IYJ1KEP07IBF1I	1	p1	(A)10	10	309	318	AGGGTAACGGCCATTGACAG	60.035	20	AGGTTGCCAACTCCAGTTCA	59.449	20	20	12	122	GGTAACGGCCATTGACAGGA	60.036	20	AGGTTGCCAACTCCAGTTCA	59.449	20	20	14	122	TCAGGGTAACGGCCATTGAC	60.036	20	AGGTTGCCAACTCCAGTTCA	59.449	20	20	10	122
IYJ1KEP07IPHJT	1	p1	(A)17	17	58	74
IYJ1KEP07IHLJ1	1	p1	(T)10	10	1	10	TCAAAAGTGGTGGTTGCTTGT	58.825	21	TGGATGGCAGCCAACGAATA	59.746	20	20	144	380	TCAAAAGTGGTGGTTGCTTGT	58.825	21	ATGGATGGCAGCCAACGAAT	60.396	20	20	144	381	GCCGGCAATATTAATCCACAGC	60.352	22	TGGATGGCAGCCAACGAATA	59.746	20	20	191	380
IYJ1KEP07IHLJ1	2	p1	(T)11	11	165	175	TCAAAAGTGGTGGTTGCTTGT	58.825	21	TGGATGGCAGCCAACGAATA	59.746	20	20	144	380	TCAAAAGTGGTGGTTGCTTGT	58.825	21	ATGGATGGCAGCCAACGAAT	60.396	20	20	144	381	GCCGGCAATATTAATCCACAGC	60.352	22	TGGATGGCAGCCAACGAATA	59.746	20	20	191	380
IYJ1KEP07IMGAM	1	p5	(TTTTG)3	15	338	352	GCGCTAGCCATCATTTGCTC	60.041	20	CAGCTTATCAAGTGCCTTGCA	59.186	21	21	129	370	GCGCTAGCCATCATTTGCTC	60.041	20	ACAGCTTATCAAGTGCCTTGC	59.185	21	21	129	371	ATGCGCTAGCCATCATTTGC	59.687	20	CAGCTTATCAAGTGCCTTGCA	59.186	21	21	127	370
IYJ1KEP07ISAZL	1	p1	(A)10	10	263	272	TCACATTTCACCACGACTGTCA	60.159	22	AGTTTTTGTACACATGTCAATTTACCT	58.308	27	27	315	455	CACATTTCACCACGACTGTCA	58.791	21	AGTTTTTGTACACATGTCAATTTACCT	58.308	27	27	316	455	TCACATTTCACCACGACTGTCA	60.159	22	GTTTTTGTACACATGTCAATTTACCT	57.134	26	26	315	454
IYJ1KEP07IFGJ0	1	p2	(AT)7	14	181	194	TGAACCGAGGAATCAGACCG	59.469	20	GATCGGTCGGTGACTCACTC	59.901	20	20	41	293	TGAACCGTTTGACCTGACCA	59.458	20	GATCGGTCGGTGACTCACTC	59.901	20	20	19	293	TGAACCGAGGAATCAGACCG	59.469	20	CCGATGGTCCTGTTGATGGT	59.747	20	20	41	255
IYJ1KEP07IN7NI	1	p7	(TGTTTGG)3	21	73	93	TGAATTTCCACCCGATGCCT	59.669	20	AGGCTACACGGGTGACAGAT	60.615	20	20	370	480	TTGTGAGACTGTGGCTGAGG	59.606	20	AGGCTACACGGGTGACAGAT	60.615	20	20	334	480	ATTTCCACCCGATGCCTTGG	60.684	20	AGGCTACACGGGTGACAGAT	60.615	20	20	373	480
IYJ1KEP07IJPPA	1	p3	(GAA)5	15	88	102	AGAAGAAGAACCTCACGTTGGA	59.301	22	CACCTGCACTCATGAAATTCCA	59.179	22	22	92	306	AGAAGAAGAACCTCACGTTGGA	59.301	22	ACACCTGCACTCATGAAATTCC	59.178	22	22	92	307	AGAAGAAGAACCTCACGTTGGA	59.301	22	GCACATGAAATTACACCTGCACT	60.057	23	23	92	319
IYJ1KEP07IU15A	1	p1	(T)10	10	257	266	GACCAGTTTGCGTGTCAACC	59.971	20	AGGACCAGTACTCAGGGGAG	59.663	20	20	292	405	GGACCAGTTTGCGTGTCAAC	59.971	20	AGGACCAGTACTCAGGGGAG	59.663	20	20	291	405	CAGTTTGCGTGTCAACCGAG	60.042	20	AGGACCAGTACTCAGGGGAG	59.663	20	20	295	405
IYJ1KEP07IT91J	1	p5	(TTCTT)3	15	5	19	TTCTAAATATTCTTTTGTGGGACCAT	57.106	26	TGATTAATGGATCAAGAAAGAAGTGGT	59.11	27	27	26	125	ATTCTAAATATTCTTTTGTGGGACCA	57.106	26	TGATTAATGGATCAAGAAAGAAGTGGT	59.11	27	27	25	125	TTCTAAATATTCTTTTGTGGGACCAT	57.106	26	TGATTAATGGATCAAGAAAGAAGTGG	57.715	26	26	26	125
IYJ1KEP07IG2ON	1	p2	(AT)7	14	315	328	ATCCTAGTCATGCCACGTGC	60.179	20	GGGGCTGGTGGATTGGAAAT	60.326	20	20	337	442	ATCCTAGTCATGCCACGTGC	60.179	20	TAGGGGCTGGTGGATTGGAA	60.551	20	20	337	444	ATCCTAGTCATGCCACGTGC	60.179	20	AAGTAGGGGCTGGTGGATTG	59.374	20	20	337	447
IYJ1KEP07ISVFE	1	p1	(T)10	10	127	136	GAACTGTGGAAGACCGTGGA	59.608	20	TGTTGGACGTGGAGAAAGGT	59.165	20	20	226	443	AACTGTGGAAGACCGTGGAG	59.607	20	TGTTGGACGTGGAGAAAGGT	59.165	20	20	227	443	TGATCCTTGCGAACTGTGGA	59.315	20	TGTTGGACGTGGAGAAAGGT	59.165	20	20	216	443
IYJ1KEP07IL7TB	1	p2	(AT)6	12	260	271	ACTCACCAGCTGCCATTCTC	60.036	20	GGCGTTTATTGGGCCGAATT	59.542	20	20	121	374	CTCACCAGCTGCCATTCTCA	60.036	20	GGCGTTTATTGGGCCGAATT	59.542	20	20	122	374	TGAACTCACCAGCTGCCATT	59.889	20	GGCGTTTATTGGGCCGAATT	59.542	20	20	118	374
IYJ1KEP07IDYEC	1	p8	(AAAAAAAG)3	24	198	221	TGGAATATCCCATGCGGTGA	58.864	20	CAAAGCAAAGGATGTGGCCC	60.037	20	20	294	474	AGTGGAATATCCCATGCGGT	58.86	20	CAAAGCAAAGGATGTGGCCC	60.037	20	20	292	474	TGGAATATCCCATGCGGTGAC	60.203	21	CAAAGCAAAGGATGTGGCCC	60.037	20	20	294	474
IYJ1KEP07H54BC	1	p5	(TATTT)4	20	42	61	TGGTTTGTGGGTTTCTCCGT	59.744	20	AGCCCCATACCAAAATTCCCA	59.636	21	21	117	310	TGGCTGTCTTTTAGGGGTGA	58.559	20	AGGCCTTCCAGTAGCCATTG	59.743	20	20	410	577	TGGCTGTCTTTTAGGGGTGA	58.559	20	AGAGGCCTTCCAGTAGCCAT	60.327	20	20	410	579
IYJ1KEP07H54BC	2	p1	(T)11	11	229	239	TGGTTTGTGGGTTTCTCCGT	59.744	20	AGCCCCATACCAAAATTCCCA	59.636	21	21	117	310	TGGCTGTCTTTTAGGGGTGA	58.559	20	AGGCCTTCCAGTAGCCATTG	59.743	20	20	410	577	TGGCTGTCTTTTAGGGGTGA	58.559	20	AGAGGCCTTCCAGTAGCCAT	60.327	20	20	410	579
IYJ1KEP07IQE8M	1	p1	(T)11	11	382	392	GTTCATGCAACACACACGCT	59.971	20	TCAATGCAAGTGCTCTCCGT	59.965	20	20	177	431	GTTCATGCAACACACACGCT	59.971	20	GCAAGTGCTCTCCGTTCTCT	60.038	20	20	177	426	TGTTCATGCAACACACACGC	60.248	20	TCAATGCAAGTGCTCTCCGT	59.965	20	20	176	431
IYJ1KEP07INLG4	1	c	(T)10cgagcatatatatg(ATTTT)3	39	421	459	ACGCAAGCGGTTCTTTACTA	57.556	20	CACGTGGCATCCGACATAGA	59.898	20	20	308	513	ACGCAAGCGGTTCTTTACTA	57.556	20	TCACGTGGCATCCGACATAG	59.898	20	20	308	514	TACGCAAGCGGTTCTTTACT	57.556	20	CACGTGGCATCCGACATAGA	59.898	20	20	307	513
IYJ1KEP07ITG8R	1	p4	(ATGA)3	12	269	280	ACTTGAGACTGCTGAGAAAGTGA	59.614	23	GCTCCCCACCACAATTCCAA	60.542	20	20	297	463	TGACTTGAGACTGCTGAGAAAGT	59.614	23	GCTCCCCACCACAATTCCAA	60.542	20	20	295	463	TGAGACTGCTGAGAAAGTGATGA	59.424	23	GCTCCCCACCACAATTCCAA	60.542	20	20	300	463
IYJ1KEP07IGUKG	1	c	(AAT)5tatgaaatgaaatgtttcacatggcgcagtaggagatcaaagagaacgaggataagcatggccaaagaagacttcaggcataatgtagctctctttt(TTG)4	124	171	294	CGTCCTCTCCCAAACCCAAA	59.89	20	ATCTCCTACTGCGCCATGTG	59.894	20	20	108	221	CGTCCTCTCCCAAACCCAAA	59.89	20	CTCCTACTGCGCCATGTGAA	60.108	20	20	108	219	CGTCCTCTCCCAAACCCAAA	59.89	20	TCCTACTGCGCCATGTGAAA	59.677	20	20	108	218
IYJ1KEP07IBRW3	1	p2	(AT)8	16	366	381	TTTGGTCGGTACAGGTTCGG	59.966	20	GCAGCGAATCTAATGGCAGC	60.041	20	20	114	242	TCGGTGTACGGGCAGAAATC	60.109	20	GCAGCGAATCTAATGGCAGC	60.041	20	20	63	242	GGGACGAAGGTGCTGATGAT	59.821	20	CCGAACCTGTACCGACCAAA	59.966	20	20	1	133
IYJ1KEP07IQ93J	1	p3	(AGA)4	12	20	31	CAGGGAGCGTCTATGCCAAA	60.108	20	TCCAGCAGGCTCTATCCCTT	60.031	20	20	278	438	CAGGGAGCGTCTATGCCAAA	60.108	20	TTCCAGCAGGCTCTATCCCT	60.031	20	20	278	439	GGTGGTGTCTGATGAGGCTC	60.108	20	TCCAGCAGGCTCTATCCCTT	60.031	20	20	248	438
IYJ1KEP07IPX5H	1	p4	(ATTT)4	16	221	236	CCAGTCACTTGGGCTGCATA	60.035	20	CAATGGGTCACCTCGGCTTA	59.748	20	20	75	206	ATGTCCAGTCACTTGGGCTG	59.963	20	CAATGGGTCACCTCGGCTTA	59.748	20	20	71	206	CCAGTCACTTGGGCTGCATA	60.035	20	ATGGGTCACCTCGGCTTAGA	60.325	20	20	75	204
IYJ1KEP07H3E0Q	1	p4	(ATTT)3	12	102	113	TGTTTTGTGTGTGACGTGGC	59.831	20	TAACCACTGGCACCGAGAAC	59.966	20	20	71	289	TGTTTTGTGTGTGACGTGGC	59.831	20	GTTTGTGGTGTAACCGTCGC	60.042	20	20	71	214	TGTTTTGTGTGTGACGTGGC	59.831	20	CCGAGAACGCCAATTCGAAC	59.905	20	20	71	277
IYJ1KEP07H3E0Q	2	c*	(TA)7(TATG)3*	24	315	338	TGTTTTGTGTGTGACGTGGC	59.831	20	TAACCACTGGCACCGAGAAC	59.966	20	20	71	289	TGTTTTGTGTGTGACGTGGC	59.831	20	GTTTGTGGTGTAACCGTCGC	60.042	20	20	71	214	TGTTTTGTGTGTGACGTGGC	59.831	20	CCGAGAACGCCAATTCGAAC	59.905	20	20	71	277
IYJ1KEP07H3E0Q	3	p2	(CT)9	18	510	527	TGTTTTGTGTGTGACGTGGC	59.831	20	TAACCACTGGCACCGAGAAC	59.966	20	20	71	289	TGTTTTGTGTGTGACGTGGC	59.831	20	GTTTGTGGTGTAACCGTCGC	60.042	20	20	71	214	TGTTTTGTGTGTGACGTGGC	59.831	20	CCGAGAACGCCAATTCGAAC	59.905	20	20	71	277
IYJ1KEP07IOWZ5	1	p4	(ATTC)3	12	358	369	AGAATTACCCAGGCACGGTG	60.035	20	GGGTGGAAACAGGGGTGAAT	59.886	20	20	147	308	AACGGCGTTACACTCCCAAT	59.964	20	GGGTGGAAACAGGGGTGAAT	59.886	20	20	200	308	GGCACGGTGGAGAAGGTTAA	59.964	20	GGGTGGAAACAGGGGTGAAT	59.886	20	20	158	308
IYJ1KEP07IEA15	1	p3	(GCT)4	12	454	465	CGTCTCCGAAGAAAGGCTGT	60.038	20	CAGCGATTTGGCAGGTAACG	59.903	20	20	222	406	ATGGATGCTGCCACTGTTGA	59.961	20	CAGCGATTTGGCAGGTAACG	59.903	20	20	189	406	CGTCTCCGAAGAAAGGCTGT	60.038	20	CCGTCTCTAGGCAGCGATTT	59.897	20	20	222	417
IYJ1KEP07IIG7X	1	p5	(TTGGT)3	15	229	243	AATGGCCTCCCACATTCCAG	60.033	20	ACCAAACCAAACCAACGGTG	59.467	20	20	12	242	AATGGCCTCCCACATTCCAG	60.033	20	CACCAAACCAAACCAACGGT	59.467	20	20	12	243	AGGCTAAACCCAATGGCCTC	60.033	20	ACCAAACCAAACCAACGGTG	59.467	20	20	1	242
IYJ1KEP07IUJ0H	1	p2	(AC)8	16	298	313	TGCTTGAGGGGTTACAGGAC	59.309	20	AAGAGGCAGGCATTCAGCTT	59.961	20	20	267	474	TGCTTGAGGGGTTACAGGAC	59.309	20	AAAGAGGCAGGCATTCAGCT	59.961	20	20	267	475	GCTTGAGGGGTTACAGGACT	59.015	20	AAGAGGCAGGCATTCAGCTT	59.961	20	20	268	474
IYJ1KEP07IUVAB	1	p6	(AAAAAG)3	18	378	395	TTCACTCTGGGATTGTGGGA	58.259	20	CAAACTGGTGAACGCAAGCA	59.9	20	20	312	471	TTCACTCTGGGATTGTGGGA	58.259	20	TGTCACAAAGGAGCCCTCAC	59.891	20	20	312	413	TCACTCTGGGATTGTGGGAT	58.029	20	CAAACTGGTGAACGCAAGCA	59.9	20	20	313	471
IYJ1KEP07IJRL7	1	p2	(AG)10	20	267	286	GTCTAGGGTCCAAAGTGTGCA	59.928	21	TGGTCTCCCCATCTCTCTCTC	59.783	21	21	59	297	GTCTAGGGTCCAAAGTGTGCA	59.928	21	TGGTCTCCCCATCTCTCTCT	58.686	20	20	59	297	AGTCTAGGGTCCAAAGTGTGC	59.652	21	TGGTCTCCCCATCTCTCTCTC	59.783	21	21	58	297
IYJ1KEP07IJ1AR	1	c	(T)11gtaaataaattattataattttgttgatgtacttctacta(TTG)5(ATG)4attattacaaaataagaaatattataatttaggattttaatcaatttgtattc(T)13	144	1	144
IYJ1KEP07IJ1AR	2	p1	(A)14	14	287	300
IYJ1KEP07ISYCW	1	c	(A)10cggaaaaaaaacggactaacttaaaagttaaagttag(GGTA)3	59	316	374	ACAGACAGGTCTCCCTCTTGA	59.852	21	TGGGTTTCCGGTACCTACCT	59.883	20	20	153	384	ACAGACAGGTCTCCCTCTTGA	59.852	21	CGTTTTGGGTTTCCGGTACC	59.407	20	20	153	389	ACAGACAGGTCTCCCTCTTG	58.361	20	TGGGTTTCCGGTACCTACCT	59.883	20	20	153	384
IYJ1KEP07H2848	1	p1	(A)15	15	259	273	ATCATGCATCAGTCCAGCGT	59.82	20	GCTTGTGGCGAATTGGAGTT	59.402	20	20	21	197	GCGTAATTTACCGGCACTGC	60.248	20	GCTTGTGGCGAATTGGAGTT	59.402	20	20	43	197	ATCATGCATCAGTCCAGCGT	59.82	20	AGTAGGCAAATGGAGGTGCA	59.302	20	20	21	149
IYJ1KEP07IPXKI	1	p1	(A)14	14	402	415	TAGGCAAGTGTCCGGAGAGA	59.961	20	TAAGGGCAGCACTCCATTGG	60.034	20	20	150	382	AATCCTCCGACCTTCGTTGG	59.751	20	TAAGGGCAGCACTCCATTGG	60.034	20	20	278	382	GGCAAGTGTCCGGAGAGATT	59.749	20	TAAGGGCAGCACTCCATTGG	60.034	20	20	152	382
IYJ1KEP07IEOFA	1	p1	(T)14	14	455	468	ACCGACGTGTTTGTCAGAGA	59.257	20	AAATCCCCATGCCCATGACC	60.399	20	20	159	284	CACCGACGTGTTTGTCAGAG	59.147	20	AAATCCCCATGCCCATGACC	60.399	20	20	158	284	ACCGACGTGTTTGTCAGAGA	59.257	20	TGGTAAAATCCCCATGCCCA	59.287	20	20	159	289
IYJ1KEP07IJ4XL	1	p3	(TTC)5	15	228	242	ACCCAGTAGCAAAATGACAGGT	59.892	22	TCTTGGTGGAGATTGGTCACT	58.661	21	21	57	191	ACCCAGTAGCAAAATGACAGGT	59.892	22	TGTTGGGCTGTAGAGTTTTCCT	59.558	22	22	57	218	AGCAAAATGACAGGTGTGACAC	59.641	22	TCTTGGTGGAGATTGGTCACT	58.661	21	21	64	191
IYJ1KEP07H1JK1	1	c	(T)11agttttctgtttttgcgtaacaaactgctgc(A)11	53	1	53	AATCGCGGTCTATTGGGTGG	60.179	20	CACCCACACCAATACTCGCT	60.036	20	20	162	278	AATCGCGGTCTATTGGGTGG	60.179	20	TGCCACCCACACCAATACTC	59.962	20	20	162	281	AATCGCGGTCTATTGGGTGG	60.179	20	AGCAACACAACCCAAATGCC	59.893	20	20	162	297
IYJ1KEP07IS1C2	1	p1	(T)10	10	63	72	TGTTACTCTCTCCAGTGTCACA	58.438	22	TAACTCTCTCGTCCCCCACA	59.593	20	20	209	461	CTGTTACTCTCTCCAGTGTCACA	59.43	23	TAACTCTCTCGTCCCCCACA	59.593	20	20	208	461	TGTTACTCTCTCCAGTGTCACA	58.438	22	ACTCTCTCGTCCCCCACAAA	60.471	20	20	209	459
IYJ1KEP07IKFUL	1	c	(TTAA)3ttagttgatgatggggctgatctggaccttaactttttttt(A)15	68	365	432	CCCCACCCATCAACATTTGG	59.096	20	TAAGGTCCAGATCAGCCCCA	59.956	20	20	237	406	CCCCCACCCATCAACATTTG	59.096	20	TAAGGTCCAGATCAGCCCCA	59.956	20	20	236	406	GCCCCCACCCATCAACATTT	60.909	20	TAAGGTCCAGATCAGCCCCA	59.956	20	20	235	406
IYJ1KEP07IPZ0W	1	p1	(T)12	12	314	325	GGGTTTCTGGGTCTTGGTGA	59.523	20	ACCGAACACAACACAAAGGA	57.883	20	20	161	343	AGGGTTTCTGGGTCTTGGTG	59.521	20	ACCGAACACAACACAAAGGA	57.883	20	20	160	343	TGGTGTTTGGGAACTGGGAA	59.368	20	ACCGAACACAACACAAAGGA	57.883	20	20	226	343
IYJ1KEP07IJOI9	1	p1	(T)10	10	296	305	GGCTCTTGATATGATTTTCTCATGA	57.259	25	CCGGGTCAATATCTGCTGCA	60.179	20	20	134	413	GGCTCTTGATATGATTTTCTCATGAT	57.662	26	CCGGGTCAATATCTGCTGCA	60.179	20	20	134	413	AGGCTCTTGATATGATTTTCTCATGA	58.484	26	CGGGTCAATATCTGCTGCAG	58.776	20	20	133	412
IYJ1KEP07H609U	1	p1	(T)10	10	72	81	CCTCCCATGGATCACGTCTC	59.609	20	ACTGCCCATAACCTTGCACA	59.888	20	20	45	170	ACTTTTTGGGGAAGTGGGCC	60.763	20	ACTGCCCATAACCTTGCACA	59.888	20	20	20	170	TGTGCAAGGTTATGGGCAGT	59.888	20	AGCCACCCACTTTCTGTTCT	59.153	20	20	151	331
IYJ1KEP07H609U	2	p1	(T)10	10	374	383	CCTCCCATGGATCACGTCTC	59.609	20	ACTGCCCATAACCTTGCACA	59.888	20	20	45	170	ACTTTTTGGGGAAGTGGGCC	60.763	20	ACTGCCCATAACCTTGCACA	59.888	20	20	20	170	TGTGCAAGGTTATGGGCAGT	59.888	20	AGCCACCCACTTTCTGTTCT	59.153	20	20	151	331
IYJ1KEP07IO7GR	1	p1	(T)10	10	235	244	TGCGTTTGAACTTGCATTGGT	59.864	21	ATGTGCTCCAAGACACGTGG	60.604	20	20	22	143	TGCGTTTGAACTTGCATTGGT	59.864	21	GGCCCTGCTATGTCTCCAGA	61.051	20	20	22	125	TGCGTTTGAACTTGCATTGGT	59.864	21	GCCCTGCTATGTCTCCAGAT	58.945	20	20	22	124
IYJ1KEP07IN3JJ	1	p3	(TGC)4	12	129	140	TGCTGCTGCTGTGTTTGAAC	59.899	20	GGTCCTCAAGAGCCAAGACC	60.036	20	20	131	237	GCTGCAGCTGCTCTACTTCT	60.108	20	ATCAGCCGAGCAACAAGTGA	59.965	20	20	78	193	GCTGCAGCTGCTCTACTTCT	60.108	20	GGTCCTCAAGAGCCAAGACC	60.036	20	20	78	237
IYJ1KEP07IFWCW	1	p4	(TTTA)3	12	19	30	TTCTGAGCCAGACAACCGTG	60.25	20	CTGGAGTCATATCGGCCACC	59.966	20	20	133	249	GTGACTGGCGTAACCGTTCT	60.319	20	CTGGAGTCATATCGGCCACC	59.966	20	20	150	249	TTCTGAGCCAGACAACCGTG	60.25	20	TCCTTCTGGCTGTCTGGAGT	60.179	20	20	133	262
IYJ1KEP07IRAU3	1	p4	(TTGT)3	12	135	146	GGGTTTTACCGTTTTAGGGTTT	57.065	22	GTGGCTTAGGGTCTGGCTTT	59.962	20	20	229	421	GGGTTTTACCGTTTTAGGGTTTTG	58.951	24	GTGGCTTAGGGTCTGGCTTT	59.962	20	20	229	421	GGGTTTTACCGTTTTAGGGTTTTGA	60.163	25	GTGGCTTAGGGTCTGGCTTT	59.962	20	20	229	421
IYJ1KEP07H8IC8	1	p1	(G)11	11	136	146	AAAATGGTCGGTGTTTCGCC	59.687	20	CAACCAGGGAGAATTGCTGC	59.471	20	20	22	135	TGGTCGGTGTTTCGCCTTAG	60.32	20	CAACCAGGGAGAATTGCTGC	59.471	20	20	26	135	GGTCGGTGTTTCGCCTTAGT	60.32	20	CAACCAGGGAGAATTGCTGC	59.471	20	20	27	135
IYJ1KEP07II7G3	1	p2	(TC)8	16	259	274	GGGTTGATTGGAGAGATTAATGTGT	59.112	25	CACCAACTCAACTGCCCAATG	60	21	21	48	218	GGGTTGATTGGAGAGATTAATGTGT	59.112	25	ACCAACTCAACTGCCCAATGA	60.134	21	21	48	217	GGGTTGATTGGAGAGATTAATGTGT	59.112	25	ATGCACCAACTCAACTGCCC	61.181	20	20	48	221
IYJ1KEP07IN9TF	1	p4	(GCAT)3	12	399	410	TTTGTCGGAAGCAGCCTTCT	59.891	20	TGATGCATCCACAGGCACTT	59.961	20	20	218	430	TCTTTGTCGGAAGCAGCCTT	59.891	20	TGATGCATCCACAGGCACTT	59.961	20	20	216	430	TTTGTCGGAAGCAGCCTTCT	59.891	20	CTCTGATGCATCCACAGGCA	60.107	20	20	218	433
IYJ1KEP07ILEWM	1	c*	(AAATA)3(AAAT)3*taactgaacgagttattttttttaatcattgttttttatttcttgtcatggtatgaacctaatagagagaataaaaattcttatat(ATTGAG)4gggaggggtgtt(GTG)4gtttgggggttgaggcttttgga(GGT)4(TGT)4tagagaaagaaagacttgtt(AG)6	235	97	331	GCGAAATGAAAGGTGAAGAGAGA	59.003	23	CAACACCCCTCCCCTCAATC	60.034	20	20	15	240	AGCGAAATGAAAGGTGAAGAGAG	59	23	CAACACCCCTCCCCTCAATC	60.034	20	20	14	240	GCGAAATGAAAGGTGAAGAGAGA	59.003	23	AACAACAACCACCACCACCT	59.96	20	20	15	293
IYJ1KEP07IUTC5	1	p4	(TTTA)3	12	462	473	TGGTTCAGGTTGTTGGGCTT	60.033	20	TCCCGAGCTGCAAATCCTTT	59.962	20	20	200	310	TCAGGTTGTTGGGCTTCCTC	59.89	20	TCCCGAGCTGCAAATCCTTT	59.962	20	20	204	310	TAGCGGGCGTGTTGGATTAG	60.179	20	CTCCTGCACCAGTAGCACAA	59.965	20	20	170	279
IYJ1KEP07IPY6G	1	p6	(AAAAAT)3	18	102	119	CGAAAAAGCCACCGGTCAAA	59.617	20	GGGAGGGGACTTGAAAGACG	60.036	20	20	133	323	CGAAAAAGCCACCGGTCAAA	59.617	20	CTTGAGATTGTCGGGGAGGG	59.821	20	20	133	336	CGAAAAAGCCACCGGTCAAA	59.617	20	GGGGAGGGGACTTGAAAGAC	59.671	20	20	133	324
IYJ1KEP07IJDS7	1	p3	(CAC)5	15	308	322	GAGCAAAACTGCTGCACCTC	60.04	20	ATGATGGCCTTTGGTGGAGG	60.033	20	20	108	343	GAGAGCAAAACTGCTGCACC	60.04	20	ATGATGGCCTTTGGTGGAGG	60.033	20	20	106	343	GAGCAAAACTGCTGCACCTC	60.04	20	CGGCTCCAATTGCACAGATG	59.9	20	20	108	363
IYJ1KEP07IHEWQ	1	p1	(T)11	11	173	183	GTCAAAACAACCATACCTGCCT	59.109	22	TGCTTCACTTTGGTCATGGC	59.039	20	20	29	154	AGTCAAAACAACCATACCTGCC	59.109	22	TGCTTCACTTTGGTCATGGC	59.039	20	20	28	154	GCCATGACCAAAGTGAAGCA	59.039	20	TCCCAAGTCCTAACTCTGTGAC	59.102	22	22	135	305
IYJ1KEP07IJI54	1	p1	(T)12	12	288	299	CGGCGTTTGTGTCCCTAGAT	60.108	20	ACCCAAGCCGCAAACTCTAA	59.89	20	20	242	502	CGGCGTTTGTGTCCCTAGAT	60.108	20	AACCCAAGCCGCAAACTCTA	59.89	20	20	242	503	CGGCGTTTGTGTCCCTAGAT	60.108	20	TAGAACCCAAGCCGCAAACT	59.89	20	20	242	506
IYJ1KEP07IM4SR	1	p7	(TTTTTAA)3	21	83	103	CATTTGGCCTGCATGCAAGT	60.037	20	TGAGATGGGCGCTCGATTTT	60.108	20	20	179	344	ATTTGGCCTGCATGCAAGTC	59.752	20	TGAGATGGGCGCTCGATTTT	60.108	20	20	180	344	CATTTGGCCTGCATGCAAGT	60.037	20	AAGCTAAGTGAGATGGGCGC	60.463	20	20	179	352
IYJ1KEP07IM4SR	2	p4	(TTAT)3	12	404	415	CATTTGGCCTGCATGCAAGT	60.037	20	TGAGATGGGCGCTCGATTTT	60.108	20	20	179	344	ATTTGGCCTGCATGCAAGTC	59.752	20	TGAGATGGGCGCTCGATTTT	60.108	20	20	180	344	CATTTGGCCTGCATGCAAGT	60.037	20	AAGCTAAGTGAGATGGGCGC	60.463	20	20	179	352
IYJ1KEP07IO71V	1	c*	(T)10(TTTC)3*	19	291	309	TCGTGGCAATCGGTATGGAC	60.179	20	TGAGACCTTACCTGGGGCTT	60.179	20	20	195	390	TGGCAATCGGTATGGACAGG	59.82	20	TGAGACCTTACCTGGGGCTT	60.179	20	20	198	390	GGCAATCGGTATGGACAGGT	59.82	20	TGAGACCTTACCTGGGGCTT	60.179	20	20	199	390
IYJ1KEP07H96KS	1	p3	(TTG)5	15	59	73
IYJ1KEP07ISFOH	1	p4	(TTCT)3	12	268	279	ACTGTGATGTGCATGCCTCA	59.963	20	CCACTGCTACACCTCATCCA	59.095	20	20	98	249	ACTGTGATGTGCATGCCTCA	59.963	20	TCCACTGCTACACCTCATCC	58.805	20	20	98	250	ACTGTGATGTGCATGCCTCA	59.963	20	CCACTGCTACACCTCATCCAA	59.721	21	21	98	249
IYJ1KEP07ICJ74	1	p3	(TCC)4	12	76	87	GAAGAGGGGTTTGAGGGCTC	60.035	20	GTCCAACCCACCAACCATCA	60.179	20	20	189	420	GAAGAGGGGTTTGAGGGCTC	60.035	20	TGTCCAACCCACCAACCATC	60.179	20	20	189	421	TTCCTCCTCCTCCAAACCCT	59.804	20	GAGCCCTCAAACCCCTCTTC	60.035	20	20	74	208
IYJ1KEP07IK00Q	1	p1	(T)13	13	311	323	ATGCAAAGTGCCGGTCATCT	60.323	20	ACCACCAAACTCACAGCTCA	59.454	20	20	291	530	TGCAAAGTGCCGGTCATCTT	60.537	20	ACCACCAAACTCACAGCTCA	59.454	20	20	292	530	GCAAAGTGCCGGTCATCTTT	59.402	20	ACCACCAAACTCACAGCTCA	59.454	20	20	293	530
IYJ1KEP07IMJTH	1	p2	(CT)6	12	421	432	CAGGACAATGGTGACGTGGA	59.965	20	TCACTACACAACCAAACACCCA	60.026	22	22	21	213	GGACAGGACAATGGTGACGT	59.965	20	TCACTACACAACCAAACACCCA	60.026	22	22	18	213	ACAGGACAATGGTGACGTGG	60.25	20	TCACTACACAACCAAACACCCA	60.026	22	22	20	213
IYJ1KEP07ISEPT	1	p1	(A)10	10	342	351	AGGCTAGCTGCAACCATACT	58.792	20	ACGTTAGCAACTCTGTCGCA	59.968	20	20	305	478	AGGCTAGCTGCAACCATACT	58.792	20	TTCTGAGCACCTTGTAGCCC	59.675	20	20	305	440	AGGCTAGCTGCAACCATACT	58.792	20	CGTTAGCAACTCTGTCGCAC	59.565	20	20	305	477
IYJ1KEP07ICNHZ	1	p4	(AGAA)3	12	57	68	TGGCATTGGTGTGAACGGAT	60.251	20	ACAGCACTAACATGGAGGCC	60.035	20	20	153	254	ATGGCATTGGTGTGAACGGA	60.251	20	ACAGCACTAACATGGAGGCC	60.035	20	20	152	254	TGGCATTGGTGTGAACGGAT	60.251	20	CAGCACTAACATGGAGGCCT	59.746	20	20	153	253
IYJ1KEP07IFU20	1	p2	(TG)8	16	165	180	GAAACGGGGTGGAGTGTGAT	59.964	20	TCCGACACAACAGGTAAAGCT	59.585	21	21	10	263	GAAACGGGGTGGAGTGTGAT	59.964	20	CCGACACAACAGGTAAAGCTG	59.469	21	21	10	262	ATAGGGAAACGGGGTGGAGT	60.253	20	TCCGACACAACAGGTAAAGCT	59.585	21	21	5	263
IYJ1KEP07IS61E	1	p4	(AGCT)3	12	364	375	GGGGAGGTTTTGGTGGAGAG	59.962	20	GCCGCAACCACGTATCAATC	59.972	20	20	8	179	GGGGAGGTTTTGGTGGAGAG	59.962	20	GGTCTAGCTGCCAGAAACGT	60.037	20	20	8	122	GGGGAGGTTTTGGTGGAGAG	59.962	20	GAAACGTGAACTGGCAGCAG	60.041	20	20	8	109
IYJ1KEP07IPQZQ	1	p6	(AAAAAC)3	18	428	445	TGAAATCCTCCCTGCATGCA	59.668	20	AGCTAAGCAGGAGCAAGAGC	60.108	20	20	125	359	ACACCTTGCTCTTGTAGGGG	59.307	20	AGCTAAGCAGGAGCAAGAGC	60.108	20	20	198	359	GAAATCCTCCCTGCATGCAC	59.257	20	AGCTAAGCAGGAGCAAGAGC	60.108	20	20	126	359
IYJ1KEP07IUYPN	1	p1	(A)11	11	383	393	TGCCAAAAAGTCTTGGTTCGG	59.593	21	CAGCCTATGTGCTCGTGCTA	59.897	20	20	266	414	GCCAAAAAGTCTTGGTTCGGT	59.592	21	CAGCCTATGTGCTCGTGCTA	59.897	20	20	267	414	TGCCAAAAAGTCTTGGTTCGG	59.593	21	TGCTAGAGTGAGTGGGGTCA	59.886	20	20	266	474
IYJ1KEP07H6XO0	1	c	(T)11atgtaaggacatgtatcatgtgtatatgtag(T)14	56	1	56	ACGCCTCAACTCAGAACTCT	58.667	20	GGTCTCATTAGCCAAACAACAGA	58.928	23	23	87	229	ACGCCTCAACTCAGAACTCT	58.667	20	AGGTCTCATTAGCCAAACAACAG	58.925	23	23	87	230	ACGCCTCAACTCAGAACTCT	58.667	20	AGGTCTCATTAGCCAAACAACA	57.901	22	22	87	230
IYJ1KEP07H6XO0	2	p1	(A)11	11	330	340	ACGCCTCAACTCAGAACTCT	58.667	20	GGTCTCATTAGCCAAACAACAGA	58.928	23	23	87	229	ACGCCTCAACTCAGAACTCT	58.667	20	AGGTCTCATTAGCCAAACAACAG	58.925	23	23	87	230	ACGCCTCAACTCAGAACTCT	58.667	20	AGGTCTCATTAGCCAAACAACA	57.901	22	22	87	230
IYJ1KEP07IPGCH	1	p3	(ACC)7	21	247	267	TTCCAAGGGGGCTTAGCAAG	59.96	20	TTCTTCTGGTGGTGGTGGTG	59.817	20	20	45	273	AAGTAATGAAAACGCCGGCG	59.833	20	TTCTTCTGGTGGTGGTGGTG	59.817	20	20	11	273	CCAAGGGGGCTTAGCAAGTT	60.252	20	TTCTTCTGGTGGTGGTGGTG	59.817	20	20	47	273
IYJ1KEP07IPGCH	2	c	(TGA)4(TGT)5	27	460	486	TTCCAAGGGGGCTTAGCAAG	59.96	20	TTCTTCTGGTGGTGGTGGTG	59.817	20	20	45	273	AAGTAATGAAAACGCCGGCG	59.833	20	TTCTTCTGGTGGTGGTGGTG	59.817	20	20	11	273	CCAAGGGGGCTTAGCAAGTT	60.252	20	TTCTTCTGGTGGTGGTGGTG	59.817	20	20	47	273
IYJ1KEP07IDY3J	1	p2	(TA)10	20	28	47
IYJ1KEP07IU2D3	1	p4	(TAAT)3	12	253	264	TTCACCACCTTATGACCCGC	60.036	20	CCGAGATTGAGCTGCTCCAT	59.894	20	20	181	281	TTCACCACCTTATGACCCGC	60.036	20	TGTCCGAGATTGAGCTGCTC	59.826	20	20	181	284	CCACCTTATGACCCGCTGAA	59.748	20	TGTCCGAGATTGAGCTGCTC	59.826	20	20	185	284
IYJ1KEP07IU2D3	2	p1	(A)14	14	437	450	TTCACCACCTTATGACCCGC	60.036	20	CCGAGATTGAGCTGCTCCAT	59.894	20	20	181	281	TTCACCACCTTATGACCCGC	60.036	20	TGTCCGAGATTGAGCTGCTC	59.826	20	20	181	284	CCACCTTATGACCCGCTGAA	59.748	20	TGTCCGAGATTGAGCTGCTC	59.826	20	20	185	284
IYJ1KEP07IAV8L	1	p3	(TAG)10	30	219	248	GTTTGGTGAGAGCTCGTCCA	59.966	20	CTGCCCCAAAAGTGAAACCG	59.968	20	20	137	384	TCGTTTGGTGAGAGCTCGTC	60.039	20	CTGCCCCAAAAGTGAAACCG	59.968	20	20	135	384	GGTGAGAGCTCGTCCATGAC	60.179	20	CTGCCCCAAAAGTGAAACCG	59.968	20	20	141	384
IYJ1KEP07IH9UU	1	p6	(TTTTTG)3	18	168	185	GTTTGCCACCCGAAATCGAG	59.832	20	AAATGCGCAGGAAACATGGG	59.753	20	20	95	366	GTTTGCCACCCGAAATCGAG	59.832	20	TCTCCGTTAAATGCGCAGGA	59.752	20	20	95	374	AGTTTGCCACCCGAAATCGA	60.251	20	AAATGCGCAGGAAACATGGG	59.753	20	20	94	366
IYJ1KEP07H2SZK	1	p1	(A)11	11	443	453	CCATCGATGCCAACACATGT	58.903	20	TGCACACCTTTGTCTCACAA	57.879	20	20	57	333	CCATCGATGCCAACACATGT	58.903	20	TTGCACACCTTTGTCTCACA	57.879	20	20	57	334	ACCATCGATGCCAACACATG	58.903	20	TGCACACCTTTGTCTCACAA	57.879	20	20	56	333
IYJ1KEP07II0E9	1	c	(CGTA)3ctagggtttctatccaagctcaaaacttagtcaccatggtgagtctcctttcgcgtgaac(TGTT)5	92	302	393	CTTCGGCCCATTACAGTGGT	60.035	20	TCACGCGAAAGGAGACTCAC	60.039	20	20	230	370	TTCGGCCCATTACAGTGGTC	60.036	20	TCACGCGAAAGGAGACTCAC	60.039	20	20	231	370	CTTCGGCCCATTACAGTGGT	60.035	20	CGCGAAAGGAGACTCACCAT	60.109	20	20	230	367
IYJ1KEP07IQEE0	1	p7	(AACAATC)3	21	195	215	AGCAACGACCACATGTGCTA	59.965	20	TGTTTGGAGAGTGTGTTCTTGGA	60.055	23	23	37	184	AGGACAAGCAACGACCACAT	59.891	20	TGTTTGGAGAGTGTGTTCTTGGA	60.055	23	23	31	184	AGCAACGACCACATGTGCTA	59.965	20	TGCTTTGACCTAAGACTTGCTG	58.859	22	22	37	282
IYJ1KEP07IMP8L	1	p4	(TATG)4	16	368	383	CATGCACACTTGTTGGCGAA	59.969	20	TTCTTTCATGCCATCCTGCA	57.781	20	20	37	257	GGCGAAGTAAAGGAGCAGGT	60.036	20	TTCTTTCATGCCATCCTGCA	57.781	20	20	51	257	TGGCGAAGTAAAGGAGCAGG	60.036	20	TTCTTTCATGCCATCCTGCA	57.781	20	20	50	257
IYJ1KEP07ISWZL	1	c	(AAAC)3aaataaattac(AT)12	47	411	457	TGAGTCCAATTCAAGTTGCCG	59.121	21	TGCTCATATCCCTTGTCTAGCT	58.419	22	22	74	183	GAGTCCAATTCAAGTTGCCGT	59.12	21	TGCTCATATCCCTTGTCTAGCT	58.419	22	22	75	183	AGTCCAATTCAAGTTGCCGT	58.019	20	TGCTCATATCCCTTGTCTAGCT	58.419	22	22	76	183
IYJ1KEP07IO0XL	1	p4	(AAGA)3	12	357	368	CGTCCAAGAGAAGCCATGGT	60.036	20	GACGTAGGCCCATTCACACA	60.037	20	20	283	468	CGTCCAAGAGAAGCCATGGT	60.036	20	TGACGTAGGCCCATTCACAC	60.037	20	20	283	469	ACGTCCAAGAGAAGCCATGG	60.036	20	GACGTAGGCCCATTCACACA	60.037	20	20	282	468
IYJ1KEP07IBJOZ	1	p2	(AT)6	12	127	138	ATTGGTCTAGCGGCATCTCC	59.605	20	ATCCCCTGTGTGCCTTGTAT	58.701	20	20	54	155	CCAATTGGTCTAGCGGCATC	59.053	20	ATCCCCTGTGTGCCTTGTAT	58.701	20	20	51	155	ATTGGTCTAGCGGCATCTCC	59.605	20	TCCCCTGTGTGCCTTGTATA	58.04	20	20	54	154
IYJ1KEP07IKLFA	1	p2	(TA)6	12	279	290	TGACCGACCAATCAGACATGA	59.101	21	ACGTTAAGCCTGGTTGCATC	58.835	20	20	119	278	TGACCGACCAATCAGACATGA	59.101	21	TAAGCCTGGTTGCATCTTGC	58.823	20	20	119	274	TGACCGACCAATCAGACATGA	59.101	21	ACGTTAAGCCTGGTTGCATCT	60.271	21	21	119	278
IYJ1KEP07III21	1	p4	(AAAT)3	12	301	312	CGGCGTTTGGCTCTAGATCA	60.179	20	GTGAGACCCCAGGTGTGTTC	60.25	20	20	110	222	CGGCGTTTGGCTCTAGATCA	60.179	20	GAATCACGTGTGAGACCCCA	59.68	20	20	110	231	CGGCGTTTGGCTCTAGATCA	60.179	20	TGAATCACGTGTGAGACCCC	59.68	20	20	110	232
IYJ1KEP07IK1EG	1	p4	(ACTC)4	16	330	345	CACTCACTCACTCACCCACC	59.966	20	ACCCAGAATCTCCGGATCCA	60.031	20	20	332	511	CACTCACTCACCCACCCATC	60.036	20	ACCCAGAATCTCCGGATCCA	60.031	20	20	336	511	CACTCACTCACTCACCCACC	59.966	20	AGGCCATGATGTTGTGCAGA	59.961	20	20	332	481
IYJ1KEP07ISOXQ	1	p3	(TCT)6	18	59	76	GGTAGCTCCTCGGCTTGATC	59.967	20	TTGATGAAGAGGGTGTGGCC	59.962	20	20	228	330	GGGCTCTTACCCCTTTGGAG	59.744	20	GATCAAGCCGAGGAGCTACC	59.967	20	20	25	247	TAGGTAGCTCCTCGGCTTGA	59.742	20	TTGATGAAGAGGGTGTGGCC	59.962	20	20	226	330
IYJ1KEP07IKFY8	1	c	(CTAGTAG)3ct(AGA)6	41	175	215	AGGGGGAAGAGGATGGGATG	60.403	20	TGGGGTGGTGGTTAAGGTTT	59.065	20	20	29	142	CAGGGGGAAGAGGATGGGAT	60.403	20	TGGGGTGGTGGTTAAGGTTT	59.065	20	20	28	142	TTCAGGGGGAAGAGGATGGG	60.625	20	TGGGGTGGTGGTTAAGGTTT	59.065	20	20	26	142
IYJ1KEP07IQU1I	1	p5	(TCAGC)3	15	166	180	GCTCAACCCCATGAGGTCAA	59.962	20	GGTTGAGCTCAAAGGCCTCT	59.963	20	20	51	156	GGTCTTTGAGCTCAACCCCA	59.89	20	GGTTGAGCTCAAAGGCCTCT	59.963	20	20	42	156	GCTCAACCCCATGAGGTCAA	59.962	20	TAGGGTTGAGCTCAAAGGCC	59.672	20	20	51	159
IYJ1KEP07IUH9K	1	p1	(A)16	16	385	400	ATATACACTCGGCCGCATGG	60.037	20	CAGCTATAACGGCCGACCAA	60.179	20	20	95	241	ATATACACTCGGCCGCATGG	60.037	20	CGGCCGACCAATGAAAATGG	60.179	20	20	95	232	TTTGTTCATACGGCCGCATG	59.55	20	CCATGCGGCCGAGTGTATAT	60.037	20	20	8	114
IYJ1KEP07IJM86	1	p5	(ATTTC)3	15	371	385	TGCACCGTCACTCATACGAG	59.83	20	GCCTTTCATGTCCCCCATCA	60.033	20	20	53	258	TGCACCGTCACTCATACGAG	59.83	20	TCCGTGCCATTCATTCACCA	59.963	20	20	53	234	TGCACCGTCACTCATACGAG	59.83	20	TCACCAATCCGTGCCATTCA	59.963	20	20	53	241
IYJ1KEP07IT21Y	1	p5	(TCAGC)3	15	142	156	AGGTATGCGCTTTACCTCGC	60.53	20	CCCTATCATGCCGTGCTCAT	59.964	20	20	1	127	AGGTATGCGCTTTACCTCGC	60.53	20	CCTCTTGGAAACCGTGCTCA	60.25	20	20	1	185	AGGTATGCGCTTTACCTCGC	60.53	20	GCTGAGCTGAGCTGAACCTT	60.321	20	20	1	155
IYJ1KEP07IPWUT	1	p1	(T)10	10	317	326	AGTATGGCATGTTTCCCCCG	60.107	20	GCCGTGGCAGGACTAAAGAT	60.108	20	20	264	410	CCCCGTTGACTGCCATATGT	60.107	20	GCCGTGGCAGGACTAAAGAT	60.108	20	20	279	410	TCGACGAGGTGATATCCGGT	60.179	20	GCCGTGGCAGGACTAAAGAT	60.108	20	20	231	410
IYJ1KEP07ISM9Q	1	c	(A)11taatttgtacaaatagtttatgatggttgtaccgataatcataagtattgtccataattttttttac(A)10taggaaaaagtacgaaaaattttttataaaaaaaacagttatgacgaggcag(A)10tatgaaaaaaattatggaaaaaaaatttatg(A)10	191	245	435	TCGGTACAACCACCACATGC	60.604	20	TCTGCCTCGTCATAACTGTTT	57.322	21	21	113	384	TCGGTACAACCACCACATGC	60.604	20	TTCTGCCTCGTCATAACTGTT	57.322	21	21	113	385	TCGGTACAACCACCACATGC	60.604	20	TTTCTGCCTCGTCATAACTGT	57.322	21	21	113	386
IYJ1KEP07ID73W	1	p1	(A)11	11	462	472	ACCTCTGTTCTCCACGGACT	60.179	20	AGGCTTGTGCAACCAGCTTA	60.179	20	20	13	288	TGACCTCTGTTCTCCACGGA	60.179	20	AGGCTTGTGCAACCAGCTTA	60.179	20	20	11	288	TAAGCTGGTTGCACAAGCCT	60.179	20	ACTGTTGGCTCTGCATGGTT	60.179	20	20	269	505
IYJ1KEP07IGV2F	1	p3	(CAC)4	12	80	91	ACAACCATACCACGACCGTC	60.038	20	TGGAACTTGGTTGCCCTTGT	60.033	20	20	22	227	ACAACCATACCACGACCGTC	60.038	20	TGTTGGAACTTGGTTGCCCT	60.033	20	20	22	230	CAACCATACCACGACCGTCA	60.038	20	TGGAACTTGGTTGCCCTTGT	60.033	20	20	23	227
IYJ1KEP07ITBO2	1	p1	(T)12	12	297	308	TGCAGGCCAAGATGACAACA	60.179	20	TCACGCTCGAATCACAGTCC	60.109	20	20	92	222	TGCAGGCCAAGATGACAACA	60.179	20	TCACAGTCCGTTAGGGTCCT	59.886	20	20	92	211	TGCAGGCCAAGATGACAACA	60.179	20	GGGATCACGCTCGAATCACA	60.179	20	20	92	226
IYJ1KEP07IOBWM	1	c	(AAAT)3aatgaggtatgctaggaactacttttcaaaataacaacaataaatcaatgaatcg(ATAAAAA)3	88	50	137	ACTGGTAGGCCAAAGAGCAA	59.229	20	GGAGTGGAATGTGAGAGAGTCA	59.171	22	22	258	439	ACTGGTAGGCCAAAGAGCAA	59.229	20	AGGAGTGGAATGTGAGAGAGTC	58.904	22	22	258	440	ACTGGTAGGCCAAAGAGCAA	59.229	20	AGGAGTGGAATGTGAGAGAGT	57.817	21	21	258	440
IYJ1KEP07IOBWM	2	p1	(T)10	10	339	348	ACTGGTAGGCCAAAGAGCAA	59.229	20	GGAGTGGAATGTGAGAGAGTCA	59.171	22	22	258	439	ACTGGTAGGCCAAAGAGCAA	59.229	20	AGGAGTGGAATGTGAGAGAGTC	58.904	22	22	258	440	ACTGGTAGGCCAAAGAGCAA	59.229	20	AGGAGTGGAATGTGAGAGAGT	57.817	21	21	258	440
IYJ1KEP07IMEOC	1	p3	(TAT)4	12	326	337	CGTGACACAATCAACACCCG	59.765	20	ACGTTCTTGGCAGGCATCTA	59.387	20	20	39	293	CGTGACACAATCAACACCCG	59.765	20	GATGTCACGTTCTTGGCAGG	59.201	20	20	39	299	CGTGACACAATCAACACCCG	59.765	20	TCACGTTCTTGGCAGGCATC	60.955	20	20	39	295
IYJ1KEP07INWZD	1	c*	(ACCCTAA)4(CCTAA)5*(TAACCG)8*aaccgacg(AC)93	287	1	287	ACCGTAACCGTAACCGAACC	60.039	20	TGTGTGTGTGTGTGTGTGTG	59.129	20	20	77	177	ACCGTAACCGTAACCGAACC	60.039	20	TGTGTGTGTGTGTGTGTGTG	59.129	20	20	77	179	ACCGTAACCGTAACCGAACC	60.039	20	TGTGTGTGTGTGTGTGTGTG	59.129	20	20	77	181
IYJ1KEP07ISQLR	1	c	(T)12atgtaaggacatgtatcatgtgtatatgtag(T)15	58	1	58
IYJ1KEP07ICR72	1	c	(AC)8aaactcacttctttttgcactatacactactactatatgaattatga(AATG)3	75	236	310	TGAGCAAGACGTGAAGTGGT	59.536	20	CCTGGGAAAATCCGGAGAGT	59.088	20	20	65	192	TGAGCAAGACGTGAAGTGGT	59.536	20	ACCTGGGAAAATCCGGAGAG	59.088	20	20	65	193	TGAGCAAGACGTGAAGTGGT	59.536	20	CCTGGGAAAATCCGGAGAGTC	60.134	21	21	65	192
IYJ1KEP07IEYHH	1	p1	(T)10	10	151	160	AGGGAGTTGTCGCTAAACCA	58.947	20	GCTGAAGGACACTTTTCGCC	59.761	20	20	238	413	AGGGAGTTGTCGCTAAACCA	58.947	20	GGCTGAAGGACACTTTTCGC	59.761	20	20	238	414	AGGGAGTTGTCGCTAAACCA	58.947	20	CCCCCTCAGCGAGTCATCTA	60.468	20	20	238	395
IYJ1KEP07H9N0O	1	p5	(TTTTC)3	15	207	221	AGGCTTTGCAACACGTTTCA	59.186	20	TGCAATGCCACGTGTACATG	59.479	20	20	96	299	AGGCTTTGCAACACGTTTCA	59.186	20	GCAATGCCACGTGTACATGA	59.198	20	20	96	298	AGGCTTTGCAACACGTTTCA	59.186	20	GATGCAATGCCACGTGTACA	59.198	20	20	96	301
IYJ1KEP07H5BLH	1	p1	(T)10	10	264	273	AGGTGGTCACTACTACTCCTCT	59.079	22	TGTTACCTTGGAAGATTGGCA	57.483	21	21	17	252	AGGTGGTCACTACTACTCCTCT	59.079	22	TGTTACCTTGGAAGATTGGCAAC	59.428	23	23	17	252	AGGTGGTCACTACTACTCCTCT	59.079	22	TGTTACCTTGGAAGATTGGCAA	58.161	22	22	17	252
IYJ1KEP07IPGJ2	1	p1	(A)10	10	270	279	ACTTACAAGGAAGGTGTCGCA	59.585	21	CTATAAGGCTGCGGCAACCT	60.179	20	20	345	509	ACTTACAAGGAAGGTGTCGCA	59.585	21	GCTGCGGCAACCTGTATTTT	59.756	20	20	345	502	ACTTACAAGGAAGGTGTCGCA	59.585	21	TATAAGGCTGCGGCAACCTG	60.464	20	20	345	508
IYJ1KEP07IPGJ2	2	p1	(A)11	11	477	487	ACTTACAAGGAAGGTGTCGCA	59.585	21	CTATAAGGCTGCGGCAACCT	60.179	20	20	345	509	ACTTACAAGGAAGGTGTCGCA	59.585	21	GCTGCGGCAACCTGTATTTT	59.756	20	20	345	502	ACTTACAAGGAAGGTGTCGCA	59.585	21	TATAAGGCTGCGGCAACCTG	60.464	20	20	345	508
IYJ1KEP07IMC9B	1	p1	(T)10	10	215	224	GCATTGTATTGTGGAGAGTGAGC	59.935	23	TACAAGCTCTGCCCACAACC	60.251	20	20	175	275	GGTTGTGGGCAGAGCTTGTA	60.251	20	ACCCTAAAGCATAAGAGGGTCA	58.539	22	22	256	364	GGTTGTGGGCAGAGCTTGTA	60.251	20	ACCCTAAAGCATAAGAGGGTCAA	59.15	23	23	256	364
IYJ1KEP07ISJ8C	1	p1	(T)11	11	187	197	CCGGATACATGACCTCACCC	59.607	20	TCCTGTGTTAGGCTTGGTGC	60.251	20	20	228	455	CCGGATACATGACCTCACCC	59.607	20	CCTGTGTTAGGCTTGGTGCT	60.251	20	20	228	454	CCGGATACATGACCTCACCC	59.607	20	TGGGAAGTGCAGATCCTGTG	59.674	20	20	228	468
IYJ1KEP07IBJXM	1	c	(T)12atgtaaggacatgtatcatgtgtatatgtag(T)15	58	1	58	ACGCCTCAACTCAGAACTCT	58.667	20	GGTCTCATTAGCCAAACAACAGA	58.928	23	23	90	231	ACGCCTCAACTCAGAACTCT	58.667	20	AGGTCTCATTAGCCAAACAACAG	58.925	23	23	90	232	ACGCCTCAACTCAGAACTCT	58.667	20	AGGTCTCATTAGCCAAACAACA	57.901	22	22	90	232
IYJ1KEP07IBJXM	2	p1	(A)10	10	334	343	ACGCCTCAACTCAGAACTCT	58.667	20	GGTCTCATTAGCCAAACAACAGA	58.928	23	23	90	231	ACGCCTCAACTCAGAACTCT	58.667	20	AGGTCTCATTAGCCAAACAACAG	58.925	23	23	90	232	ACGCCTCAACTCAGAACTCT	58.667	20	AGGTCTCATTAGCCAAACAACA	57.901	22	22	90	232
IYJ1KEP07IITUL	1	p3	(CTT)4	12	51	62	CTGTTGCCACCGAGTCTTCT	59.966	20	ATGACACTGAAGCAGAGCCC	60.036	20	20	86	278	CTGTTGCCACCGAGTCTTCT	59.966	20	GCGTAGAAACCCTCCACGAA	60.038	20	20	86	212	CTGTTGCCACCGAGTCTTCT	59.966	20	GCCTCCTCCAAATACCGAGG	59.893	20	20	86	323
IYJ1KEP07IITUL	2	p3	(TGA)4	12	389	400	CTGTTGCCACCGAGTCTTCT	59.966	20	ATGACACTGAAGCAGAGCCC	60.036	20	20	86	278	CTGTTGCCACCGAGTCTTCT	59.966	20	GCGTAGAAACCCTCCACGAA	60.038	20	20	86	212	CTGTTGCCACCGAGTCTTCT	59.966	20	GCCTCCTCCAAATACCGAGG	59.893	20	20	86	323
IYJ1KEP07IUHF2	1	p2	(AT)8	16	216	231	CCGCCACCCGATACCAATAT	59.676	20	TGGGGTGTCAAAGTTAAGGGA	58.863	21	21	108	270	GCCGGGCCAGTCTTTAATTG	59.544	20	TGGGGTGTCAAAGTTAAGGGA	58.863	21	21	65	270	CCGCCACCCGATACCAATAT	59.676	20	TGGGGTGTCAAAGTTAAGGGAA	59.485	22	22	108	270
IYJ1KEP07IJZKU	1	p5	(TCAAT)3	15	462	476	AGGTTGGGGAATTGCCATGT	59.883	20	GCAACAACGTAGCCATTCCC	59.83	20	20	107	218	GTTGGGGAATTGCCATGTGG	59.75	20	GCAACAACGTAGCCATTCCC	59.83	20	20	109	218	GGTTGGGGAATTGCCATGTG	59.75	20	GCAACAACGTAGCCATTCCC	59.83	20	20	108	218
IYJ1KEP07IFXEY	1	p1	(T)10	10	310	319	TCCCTAACATTGTTGCTGGGT	59.573	21	CCACACACATACGAGTGCCT	60.037	20	20	108	225	AGGCACTCGTATGTGTGTGG	60.037	20	AGAGGCAAGAGGTGACTTGT	58.571	20	20	206	420	AACTGCCACGAAGAAAGGCA	60.465	20	GCAACATGATCAGCAGAGCA	58.908	20	20	191	295
IYJ1KEP07INOSH	1	c	(AAAT)3aatattccggtc(AATA)4	40	382	421	GAGGTTTCAGACAGCTGGCT	59.964	20	CTCCACTTTCTGCCCGACAA	60.25	20	20	19	129	GAGGTTTCAGACAGCTGGCT	59.964	20	CAACTCCACTTTCTGCCCGA	60.25	20	20	19	132	GAGGTTTCAGACAGCTGGCT	59.964	20	TCAACTCCACTTTCTGCCCG	60.25	20	20	19	133
IYJ1KEP07ILRA5	1	p2	(TC)11	22	363	384	TGACTTGTACCAAATCCCTGCA	59.893	22	GACAGGTGAGGTTTTGGGGA	59.523	20	20	167	416	TGACTTGTACCAAATCCCTGCA	59.893	22	AGACAGGTGAGGTTTTGGGG	59.521	20	20	167	417	TGACTTGTACCAAATCCCTGCA	59.893	22	TGGGGATGTTAACGCACATGA	59.996	21	21	167	402
IYJ1KEP07ISVX2	1	p1	(A)10	10	208	217	ACTCTTCCACCACTACCCCA	59.807	20	TGCCATTTCTCATACATGTTGGA	58.402	23	23	73	320	ACTCTTCCACCACTACCCCA	59.807	20	TGCCATTTCTCATACATGTTGGAG	59.358	24	24	73	320	ACTCTTCCACCACTACCCCA	59.807	20	TGACTGTTGCCATTTCTCATACA	58.349	23	23	73	327
IYJ1KEP07IUGKM	1	p1	(A)11	11	223	233	AAACAGAGCAGTGTGACTGG	58.041	20	TGTTGTATGCAGAAAGGGATGT	57.967	22	22	74	222	AAAACAGAGCAGTGTGACTGG	58.708	21	TGTTGTATGCAGAAAGGGATGT	57.967	22	22	73	222	AAACAGAGCAGTGTGACTGG	58.041	20	TTGTTGTATGCAGAAAGGGATGT	58.594	23	23	74	223
IYJ1KEP07IGYZ5	1	p3	(TTC)4	12	439	450	GCAGCCATATGCAACAACGT	59.829	20	GTGTGGGTCCTGGTGAGTTT	59.817	20	20	66	323	GCAGCCATATGCAACAACGT	59.829	20	AGTGTTTGGAGCATTGTTCGC	60.001	21	21	66	197	GCGAACAATGCTCCAAACACT	60.001	21	GTGTGGGTCCTGGTGAGTTT	59.817	20	20	177	323
IYJ1KEP07IOFV7	1	p1	(T)15	15	344	358	TGGCACAAAGAGGTTTGATGG	59.037	21	GCCAGTTGGACTCTTACATGC	59.26	21	21	43	201	GGCACAAAGAGGTTTGATGGT	59.036	21	GCCAGTTGGACTCTTACATGC	59.26	21	21	44	201	TGGCACAAAGAGGTTTGATGG	59.037	21	TGTGCCAGTTGGACTCTTACA	59.234	21	21	43	204
IYJ1KEP07IHA3E	1	c*	(AAAG)3(AAAGA)3*	23	296	318	TAGCACCTGAGGGTCTTGGT	60.179	20	GGGCAGCACTGAGACTGAAT	60.036	20	20	40	145	TAGCACCTGAGGGTCTTGGT	60.179	20	AATGGGCAGCACTGAGACTG	60.322	20	20	40	148	ATTCAGTCTCAGTGCTGCCC	60.036	20	GCATGGTTGCCGAGGAAAAT	59.468	20	20	126	261
IYJ1KEP07IQ4Y6	1	p4	(TATT)3	12	206	217	CCTCTTCTGCCAGGTAAATGAGT	60.055	23	CACTGGTGGCTGATGGGATT	60.034	20	20	53	331	TCCTCTTCTGCCAGGTAAATGA	58.819	22	CACTGGTGGCTGATGGGATT	60.034	20	20	52	331	TCCTCTTCTGCCAGGTAAATGAG	59.801	23	CACTGGTGGCTGATGGGATT	60.034	20	20	52	331
IYJ1KEP07IQ5XA	1	p3	(ACA)4	12	102	113	ATGCGATTGTCGTTCGTCCA	60.389	20	TCGTAGTGGCAACGACTTTT	57.772	20	20	6	133	CCAATGCGATTGTCGTTCGT	59.558	20	TCGTAGTGGCAACGACTTTT	57.772	20	20	3	133	AGCCAATGCGATTGTCGTTC	59.552	20	TCGTAGTGGCAACGACTTTT	57.772	20	20	1	133
IYJ1KEP07IM8LT	1	p2	(AT)10	20	61	80
IYJ1KEP07IFEOF	1	p2	(CA)9	18	262	279	CCATATCGAAGGCCACCTGT	59.53	20	GTGTGTGTGTGTGTGTGTGC	60.454	20	20	180	279	GGGTTCCATATCGAAGGCCA	59.528	20	GTGTGTGTGTGTGTGTGTGC	60.454	20	20	175	279	TCCATATCGAAGGCCACCTG	59.241	20	GTGTGTGTGTGTGTGTGTGC	60.454	20	20	179	279
IYJ1KEP07IQMBR	1	p3	(TTA)4	12	49	60	TGTCAGTTTTCAATCATTTGGGAA	57.523	24	TGCATAAGGTTGGACTGCCA	59.596	20	20	67	224	ATGTCAGTTTTCAATCATTTGGGA	57.331	24	TGCATAAGGTTGGACTGCCA	59.596	20	20	66	224	TGTCAGTTTTCAATCATTTGGGAAA	58.117	25	TGCATAAGGTTGGACTGCCA	59.596	20	20	67	224
IYJ1KEP07IQMBR	2	p2	(CT)7	14	244	257	TGTCAGTTTTCAATCATTTGGGAA	57.523	24	TGCATAAGGTTGGACTGCCA	59.596	20	20	67	224	ATGTCAGTTTTCAATCATTTGGGA	57.331	24	TGCATAAGGTTGGACTGCCA	59.596	20	20	66	224	TGTCAGTTTTCAATCATTTGGGAAA	58.117	25	TGCATAAGGTTGGACTGCCA	59.596	20	20	67	224
IYJ1KEP07H1XGY	1	p1	(T)10	10	397	406	TCCAGTTCTCTGTTCCCCTCA	60.133	21	TCAGATGCCTGGAGAGCAAA	59.013	20	20	152	322	TCCAGTTCTCTGTTCCCCTCA	60.133	21	TTCAGATGCCTGGAGAGCAA	59.013	20	20	152	323	TCCAGTTCTCTGTTCCCCTCA	60.133	21	TGCTCCAGTTGCAAAAACAGG	59.863	21	21	152	345
IYJ1KEP07ISA7K	1	p2	(CT)7	14	167	180	ACCAAATCACAGGCTTCCGT	59.89	20	AGAGAGCACTAGAGCTGGGT	59.665	20	20	8	171	ACCAAATCACAGGCTTCCGT	59.89	20	GCACTAGAGCTGGGTGCATT	60.394	20	20	8	166	ACCAAATCACAGGCTTCCGT	59.89	20	GAGAGCACTAGAGCTGGGTG	59.541	20	20	8	170
IYJ1KEP07IAXIK	1	c*	(AACCCT)3(CCTAA)11*ccgtaac(CA)87	251	1	251	ACCGTAACCACACACACACA	59.75	20	TGTGTGTGTGTGTGTGTGTG	59.129	20	20	69	168	ACCGTAACCACACACACACA	59.75	20	TGTGTGTGTGTGTGTGTGTG	59.129	20	20	69	170	ACCGTAACCACACACACACA	59.75	20	TGTGTGTGTGTGTGTGTGTG	59.129	20	20	69	172
IYJ1KEP07H3OE5	1	p1	(T)13	13	190	202	AGAAGTTCAATGGGACGCGT	59.965	20	TCAGTCTGTCAACGACCACG	59.97	20	20	48	242	AGAAGTTCAATGGGACGCGT	59.965	20	GCTCAGTCTGTCAACGACCA	59.968	20	20	48	244	AGAAGTTCAATGGGACGCGT	59.965	20	CCACGTTCAGCTCAGTCTGT	59.967	20	20	48	253
IYJ1KEP07ISP9Z	1	p2	(CT)8	16	287	302	AAGAGAAGCACGCCCTTCAA	59.891	20	AATGGCGAAGTTGAGGGAGG	60.035	20	20	75	264	AAAGAGAAGCACGCCCTTCA	59.891	20	AATGGCGAAGTTGAGGGAGG	60.035	20	20	74	264	AAGAGAAGCACGCCCTTCAA	59.891	20	GGAATGGCGAAGTTGAGGGA	60.035	20	20	75	266
IYJ1KEP07IAHVR	1	p4	(AAAG)3	12	292	303	CACAGGTGGCTCCTCGAAAT	60.036	20	TCGAGTCATCAGCACTTGCA	59.682	20	20	194	346	TTGAACACAGGTGGCTCCTC	59.891	20	TCGAGTCATCAGCACTTGCA	59.682	20	20	189	346	TCTTGAACACAGGTGGCTCC	59.891	20	TCGAGTCATCAGCACTTGCA	59.682	20	20	187	346
IYJ1KEP07INB1N	1	p1	(A)10	10	270	279	TGCTTCGAACCCTTTGAAACG	59.668	21	GATTCATGTTACCCGGCCCA	60.107	20	20	41	191	TGCTTCGAACCCTTTGAAACG	59.668	21	AGGATTCATGTTACCCGGCC	59.817	20	20	41	193	GCTTCGAACCCTTTGAAACGA	59.4	21	GATTCATGTTACCCGGCCCA	60.107	20	20	42	191
IYJ1KEP07H544X	1	p4	(CAAA)3	12	24	35	AGTGTGCCATCTTCCTCCAA	58.933	20	GGGCCAGTAGAATGTCAGCA	59.747	20	20	281	458	AGTGTGCCATCTTCCTCCAA	58.933	20	TGGGCCAGTAGAATGTCAGC	59.747	20	20	281	459	AAGTGTGCCATCTTCCTCCA	58.933	20	GGGCCAGTAGAATGTCAGCA	59.747	20	20	280	458
IYJ1KEP07IJED6	1	p1	(T)11	11	244	254	CCAACATACCCAAGCCAGGT	59.96	20	TCGTTACTGCATGGTTAGGCT	59.447	21	21	27	178	ACCAACATACCCAAGCCAGG	59.96	20	TCGTTACTGCATGGTTAGGCT	59.447	21	21	26	178	CCAACATACCCAAGCCAGGT	59.96	20	GTCGTTACTGCATGGTTAGGC	59.336	21	21	27	179
IYJ1KEP07IN4XH	1	p1	(T)12	12	242	253	GACGCTGCTGGTAATCCCAT	60.179	20	CCCTGAATGCTTGCCACCTA	60.034	20	20	161	369	ACGCTGCTGGTAATCCCATT	59.744	20	CCCTGAATGCTTGCCACCTA	60.034	20	20	162	369	CCTTCACGACAAGCGGGTTA	60.32	20	CCCTGAATGCTTGCCACCTA	60.034	20	20	136	369
IYJ1KEP07IRPD5	1	p2	(CT)6	12	376	387	TGGCAACTGCAGAGCATACT	59.674	20	AGGCAAGTCAAACGGTCCAA	60.107	20	20	261	376	AGTGGCAACTGCAGAGCATA	59.674	20	AGGCAAGTCAAACGGTCCAA	60.107	20	20	259	376	AAAAGTGGCAACTGCAGAGC	59.613	20	AGGCAAGTCAAACGGTCCAA	60.107	20	20	256	376
IYJ1KEP07H46K5	1	p3	(GAA)4	12	183	194	ACGCGAGCCATTGAAGAAGA	60.037	20	CTACCGCCCCACTTTCACAT	60.035	20	20	170	278	ATGTGAAAGTGGGGCGGTAG	60.035	20	CCCACTCTCCATCCCTCGTA	60.106	20	20	259	383	ACGCGAGCCATTGAAGAAGA	60.037	20	CCCACTCTCCATCCCTCGTA	60.106	20	20	170	383
IYJ1KEP07IRUGI	1	p3	(TGA)4	12	192	203	GGTACCCTCAAAGCTTTGCG	59.478	20	GAGAGCTTGGTGGCTAAACCT	59.996	21	21	7	277	GGTACCCTCAAAGCTTTGCG	59.478	20	AGAGCTTGGTGGCTAAACCT	58.932	20	20	7	276	GGTACCCTCAAAGCTTTGCG	59.478	20	TGAGAGCTTGGTGGCTAAACC	60.271	21	21	7	278
IYJ1KEP07IMJ85	1	c	(TCTA)3acacatcaatacatacgcatacacatatacatatacatgcatatatatttgagttgtcttctttgctgtagtcagttctgaattga(AATG)3	110	227	336	TGGATCATCGTCCTCAGTTGC	60.135	21	TGGTGTCAGCACTGAGATCG	59.755	20	20	351	465	GGATCATCGTCCTCAGTTGCT	59.862	21	TGGTGTCAGCACTGAGATCG	59.755	20	20	352	465	TGGATCATCGTCCTCAGTTGC	60.135	21	GGTGTCAGCACTGAGATCGA	59.472	20	20	351	464
IYJ1KEP07IJTHG	1	p3	(ACA)5	15	287	301	ACCAATGTCTCTGGCCATGG	60.034	20	GTTGTTGTGATTGGGGAGCA	58.673	20	20	70	293	ACCAATGTCTCTGGCCATGG	60.034	20	TGTTGTTGTGATTGGGGAGC	58.673	20	20	70	294	GCTCCCCAATCACAACAACA	58.673	20	ACATGTCATGCCGTCTGTGT	59.965	20	20	275	411
IYJ1KEP07IDLLH	1	p3	(TTA)4	12	445	456	GTGGCTGTCGTTGCGTAATC	59.905	20	AAATTGTGATCGCAGCGTGG	59.831	20	20	236	418	GGTGCCACCATTTACGGTTG	59.757	20	GATTACGCAACGACAGCCAC	59.905	20	20	99	255	GTGGCTGTCGTTGCGTAATC	59.905	20	GATCGCAGCGTGGATTGTTG	60.248	20	20	236	411
IYJ1KEP07IP0OK	1	p4	(CATA)4	16	206	221	AAGGTGTCAGGGTTTGCTGT	59.741	20	CAGCCACACAAACTGAAGCC	59.969	20	20	239	358	AAGGTGTCAGGGTTTGCTGT	59.741	20	CCAGCCACACAAACTGAAGC	59.969	20	20	239	359	AAGGTGTCAGGGTTTGCTGT	59.741	20	AGCTGTCCGGTGATATGCAG	59.894	20	20	239	387
IYJ1KEP07IOK64	1	p2	(TA)6	12	43	54	GGCCTCTCACTTAGCCACTC	59.823	20	GTGGTGAATCAGGTGAGCCA	59.963	20	20	7	201	TGTGTCAAGTGCCACCATCA	59.818	20	GTGGTGAATCAGGTGAGCCA	59.963	20	20	78	201	TGATGTGTCAAGTGCCACCA	59.818	20	GTGGTGAATCAGGTGAGCCA	59.963	20	20	75	201
IYJ1KEP07IRP9J	1	p4	(ACCC)3	12	291	302	AGCTGTTCTCACAAGGCTGG	60.251	20	AGCTGAATGCATTTGGCTGC	60.108	20	20	139	272	AGCTGTTCTCACAAGGCTGG	60.251	20	GAGAGGGTGGGTGGGTCATA	60.326	20	20	139	305	GCTGTTCTCACAAGGCTGGT	60.536	20	AGCTGAATGCATTTGGCTGC	60.108	20	20	140	272
IYJ1KEP07INZP9	1	c	(TA)8(TG)9	34	98	131	TGTGTGTGTGTGTGTGTGATG	59.263	21	ACACATCACTTACCCGTGGG	59.676	20	20	113	251	TATGTGCTTCCTCCGATGGC	59.893	20	AGAGTGACACTAGCACTCCTCT	59.959	22	22	192	328	TGTGTGTGTGTGTGTGTGATG	59.263	21	TTCATGCCATCGGAGGAAGC	60.464	20	20	113	216
IYJ1KEP07ITXJT	1	p3	(AGT)4	12	444	455	ACTTGCAAATGAGATGCCGC	59.828	20	TGTGTGCACGTGTTACTGTG	58.997	20	20	309	484	ACTTGCAAATGAGATGCCGC	59.828	20	GTGTGCACGTGTTACTGTGT	58.996	20	20	309	483	ACTTGCAAATGAGATGCCGC	59.828	20	GTGTGCACGTGTTACTGTGTC	60.005	21	21	309	483
IYJ1KEP07ID1FP	1	p1	(T)10	10	126	135	TCGTCGGTTCCCAAATGGAC	60.321	20	ATTCGATGAGCGTTTTGGCG	59.903	20	20	2	114	CGTCGGTTCCCAAATGGACA	60.604	20	ATTCGATGAGCGTTTTGGCG	59.903	20	20	3	114	ATCGTCGGTTCCCAAATGGA	59.384	20	ATTCGATGAGCGTTTTGGCG	59.903	20	20	1	114
IYJ1KEP07IU68O	1	p1	(T)10	10	265	274	CCCTCACAACTCACAAGCCT	59.891	20	CCTAATCACCGGGGCGTTAA	59.821	20	20	162	392	CACCCCCTCACAACTCACAA	59.817	20	CCTAATCACCGGGGCGTTAA	59.821	20	20	158	392	CCCTCACAACTCACAAGCCT	59.891	20	ACGGGTGTAGAGGTGTCCAT	60.252	20	20	162	371
IYJ1KEP07IKTM2	1	p4	(ATAA)3	12	298	309	TGGCAACACCCTCTCTTCAA	59.157	20	CTGGGAGCCAATGGTCATGT	60.034	20	20	161	417	TGGCAACACCCTCTCTTCAA	59.157	20	GCCTTCCGCCAGATATCCAA	59.891	20	20	161	392	TGGCAACACCCTCTCTTCAA	59.157	20	TAAGCTGGGAGCCAATGGTC	59.744	20	20	161	421
IYJ1KEP07IQEL1	1	p3	(AGC)5	15	18	32	AGTAGAAGCAGCAGCAGCAG	60.391	20	CTTCAAATCATGCGGAGGCG	59.971	20	20	11	286	CAGCAGCAGCAGCAACATAA	59.476	20	CTTCAAATCATGCGGAGGCG	59.971	20	20	19	286	GCAGCAGCAGCAACATAAGT	59.475	20	CTTCAAATCATGCGGAGGCG	59.971	20	20	21	286
IYJ1KEP07IDE9K	1	p1	(T)11	11	186	196	CAAAGTGGTCTCTGGAGGGC	60.322	20	AGGCTTACCCTATTCAAAATACTGT	58.03	25	25	54	179	AAGTGGTCTCTGGAGGGCTT	60.475	20	AGGCTTACCCTATTCAAAATACTGT	58.03	25	25	56	179	AAAGTGGTCTCTGGAGGGCT	60.475	20	AGGCTTACCCTATTCAAAATACTGT	58.03	25	25	55	179
IYJ1KEP07IIXWN	1	p1	(T)10	10	279	288	CCCACGAACTAGCCTCCATT	59.458	20	AAACCGGAATCGCTATCGCT	59.896	20	20	20	176	CCCACGAACTAGCCTCCATT	59.458	20	CGAGATGAGCGAGATCGGAG	59.834	20	20	20	196	TGGAAGAATGGGGTTTCGCC	60.611	20	AAACCGGAATCGCTATCGCT	59.896	20	20	2	176
IYJ1KEP07IME9U	1	p1	(T)10	10	39	48	CACTGATTGACTTGACATTTGCCT	60.023	24	ACTGCACTGCCAATTTGAACA	59.244	21	21	199	446	TCCACTGATTGACTTGACATTTGC	60.023	24	ACTGCACTGCCAATTTGAACA	59.244	21	21	197	446	ACTGATTGACTTGACATTTGCCT	58.853	23	ACTGCACTGCCAATTTGAACA	59.244	21	21	200	446
IYJ1KEP07IME9U	2	p1	(T)12	12	274	285	CACTGATTGACTTGACATTTGCCT	60.023	24	ACTGCACTGCCAATTTGAACA	59.244	21	21	199	446	TCCACTGATTGACTTGACATTTGC	60.023	24	ACTGCACTGCCAATTTGAACA	59.244	21	21	197	446	ACTGATTGACTTGACATTTGCCT	58.853	23	ACTGCACTGCCAATTTGAACA	59.244	21	21	200	446
IYJ1KEP07IF3DD	1	p2	(AC)8	16	88	103	CCACGATCTGTTGAGACCCC	60.108	20	GTTGTTGTTGGTGGTGTGGG	59.825	20	20	194	318	CCCACGATCTGTTGAGACCC	60.108	20	GTTGTTGTTGGTGGTGTGGG	59.825	20	20	193	318	CCCCACGATCTGTTGAGACC	60.108	20	GTTGTTGTTGGTGGTGTGGG	59.825	20	20	192	318
IYJ1KEP07IF3DD	2	p3	(CAA)6	18	310	327	CCACGATCTGTTGAGACCCC	60.108	20	GTTGTTGTTGGTGGTGTGGG	59.825	20	20	194	318	CCCACGATCTGTTGAGACCC	60.108	20	GTTGTTGTTGGTGGTGTGGG	59.825	20	20	193	318	CCCCACGATCTGTTGAGACC	60.108	20	GTTGTTGTTGGTGGTGTGGG	59.825	20	20	192	318
IYJ1KEP07H3VLQ	1	p3	(TAA)4	12	116	127	AGCCTTTGAATGGTGCTCGA	59.963	20	ACTTGCATGGCAGTGTTTGA	58.598	20	20	39	223	TCGAGCCTTTGAATGGTGCT	59.963	20	ACTTGCATGGCAGTGTTTGA	58.598	20	20	36	223	TCAAACACTGCCATGCAAGT	58.598	20	TGGAGAGATTGGGGGTGACT	59.881	20	20	204	386
IYJ1KEP07ITBL5	1	p2	(AT)10	20	57	76	ACCACATCACCTGGGACCTA	59.882	20	GCTACGTCGACCAGAAAGTT	57.938	20	20	26	149	GAACCACATCACCTGGGACC	60.323	20	GCTACGTCGACCAGAAAGTT	57.938	20	20	24	149	CCACATCACCTGGGACCTAC	59.458	20	GCTACGTCGACCAGAAAGTT	57.938	20	20	27	149
IYJ1KEP07H4WQO	1	c*	(AACCCCT)4(CCCTAA)4*cccgtaacccg(TAACCC)4(TAACCCG)5*taac(CA)81	278	2	279	AACCCCTAACCCCTAACCCT	59.496	20	GTGTGTGTGTGTGTGTGTGG	59.832	20	20	15	135	AACCCCTAACCCCTAACCCC	60.553	20	GTGTGTGTGTGTGTGTGTGG	59.832	20	20	8	135	AACCCCTAACCCCTAACCCC	60.553	20	GTGTGTGTGTGTGTGTGTGG	59.832	20	20	1	135
IYJ1KEP07ITZZU	1	p4	(TTAT)4	16	356	371	GACATGGGAAGGGCCAATCT	59.74	20	TGGGCAAACCACCATAGCTT	59.886	20	20	397	499	AAAGGTTCTGAGGTGTCCCG	59.603	20	TAGGACGACATGGAGGCTCA	60.034	20	20	305	479	AAAGGTTCTGAGGTGTCCCG	59.603	20	ACGACATGGAGGCTCAAAGG	60.036	20	20	305	475
IYJ1KEP07IPUZC	1	p2	(AT)17	34	350	383	AGTAGAGCTGTCCAATGGCC	59.456	20	GCCTAACCGGGCCGAAATAA	60.464	20	20	138	286	AGCTGTCCAATGGCCGAATA	59.454	20	GCCTAACCGGGCCGAAATAA	60.464	20	20	143	286	AGTAGAGCTGTCCAATGGCC	59.456	20	GAAGTGTCCAATGGAACGGC	59.478	20	20	138	336
IYJ1KEP07H6626	1	p1	(T)10	10	432	441	TGGCGTTTTGAGATTGAAGGA	58.143	21	GGGTGAATTCCCAAGGTCCT	59.295	20	20	299	428	TGGCGTTTTGAGATTGAAGGAA	58.782	22	GGGTGAATTCCCAAGGTCCT	59.295	20	20	299	428	TTGGCGTTTTGAGATTGAAGGA	58.782	22	GGGTGAATTCCCAAGGTCCT	59.295	20	20	298	428
IYJ1KEP07IO7DY	1	p3	(TTG)4	12	112	123	ATGGTGGGCTTGAGGTCTTG	59.961	20	AAGCTTCGCAGTCTTCGACA	59.968	20	20	135	329	ATGGTGGGCTTGAGGTCTTG	59.961	20	ACAAGCTTCGCAGTCTTCGA	59.968	20	20	135	331	ATGGTGGGCTTGAGGTCTTG	59.961	20	ACACCATCCAAGAGCCATGG	60.034	20	20	135	306
IYJ1KEP07IO7DY	2	p2	(TG)6	12	443	454	ATGGTGGGCTTGAGGTCTTG	59.961	20	AAGCTTCGCAGTCTTCGACA	59.968	20	20	135	329	ATGGTGGGCTTGAGGTCTTG	59.961	20	ACAAGCTTCGCAGTCTTCGA	59.968	20	20	135	331	ATGGTGGGCTTGAGGTCTTG	59.961	20	ACACCATCCAAGAGCCATGG	60.034	20	20	135	306
IYJ1KEP07IMBTX	1	p2	(TC)7	14	58	71
IYJ1KEP07IO3GF	1	p5	(TAATA)3	15	117	131	GCCACAAAATGCTGCTGAGG	60.389	20	TCGATCGAGCTCAAGAACGG	59.901	20	20	234	333	GGCCACAAAATGCTGCTGAG	60.389	20	CGATCGAGCTCAAGAACGGA	59.901	20	20	233	332	GGCCACAAAATGCTGCTGAG	60.389	20	TCGATCGAGCTCAAGAACGG	59.901	20	20	233	333
IYJ1KEP07IIVHV	1	p1	(T)12	12	196	207	GTGAGCCAGAGAAGCCTGTT	59.964	20	GAGTGCCAATGACCAACTGG	59.116	20	20	119	293	GTGAGCCAGAGAAGCCTGTT	59.964	20	AGAGTGCCAATGACCAACTGG	60.546	21	21	119	294	GTGAGCCAGAGAAGCCTGTT	59.964	20	AGCACACCGTCATATGACAGT	59.449	21	21	119	397
IYJ1KEP07H4WYE	1	p2	(CT)7	14	135	148	ACTGCATCATGGACCAAATGG	58.895	21	TTACTGAGTCAGTGGGCACC	59.315	20	20	228	413	ACTGCATCATGGACCAAATGG	58.895	21	GGCACCAAAAACAGGACCAA	59.173	20	20	228	399	ACTGTTACTGCATCATGGACCA	59.694	22	TTACTGAGTCAGTGGGCACC	59.315	20	20	222	413
IYJ1KEP07IKRC8	1	c	(A)10gattggacttacttaaatggattaaagtgaattgggccaaatcaaattaggttaagttaagatccaaaacaaaaaaatcaaattaac(A)10ttcaaaagtatgacaaacaaatatatttagacaaaaaagcaattaaaaaattaatttttaaaacaaaaa(T)10	186	349	534	AGGCCAACAAAATCAGCGTG	59.685	20	GTTGAACGTGGGATCTCTGGT	59.998	21	21	103	291	GCCAACAAAATCAGCGTGCT	60.319	20	GTTGAACGTGGGATCTCTGGT	59.998	21	21	105	291	AGGCCAACAAAATCAGCGTG	59.685	20	AGTTGAACGTGGGATCTCTGG	59.724	21	21	103	292
IYJ1KEP07IR0E3	1	p2	(TG)8	16	394	409	TCCTTAGGTTGTTGGTGGCT	58.854	20	AACGAACTACAGGAAGCCCC	59.676	20	20	251	350	TGTCACTGCTAGGCGATATGG	59.659	21	GAAGCCCCCTTCACTTCCTG	60.323	20	20	212	338	TGTCACTGCTAGGCGATATGG	59.659	21	AACGAACTACAGGAAGCCCC	59.676	20	20	212	350
IYJ1KEP07IS21H	1	p4	(AAAT)3	12	162	173	TTCAACGTAGGCGGCAGAAT	60.037	20	GAAGGAGGTCGAGGAGGACT	60.034	20	20	211	388	ATTCAACGTAGGCGGCAGAA	60.037	20	GAAGGAGGTCGAGGAGGACT	60.034	20	20	210	388	AATTCAACGTAGGCGGCAGA	60.037	20	GAAGGAGGTCGAGGAGGACT	60.034	20	20	209	388
IYJ1KEP07IKK8V	1	p1	(T)10	10	315	324	GCTCCGATTGCCATCTTCCT	60.179	20	TCGAACATGCGGCAAGGTAT	60.108	20	20	121	235	CCGATTGCCATCTTCCTCCA	59.819	20	TCGAACATGCGGCAAGGTAT	60.108	20	20	124	235	GCTCCGATTGCCATCTTCCT	60.179	20	GGAATTCGAACATGCGGCAA	59.83	20	20	121	240
IYJ1KEP07INSFA	1	p1	(T)10	10	261	270	GGTCAAAGCTCCCTTCCTTGA	59.926	21	AGGTGCACCCCACATATTGG	60.033	20	20	52	154	TCTGTTGGTCAAAGCTCCCT	58.86	20	AGGTGCACCCCACATATTGG	60.033	20	20	46	154	TGGTCAAAGCTCCCTTCCTT	58.851	20	AGGTGCACCCCACATATTGG	60.033	20	20	51	154
IYJ1KEP07IFPSI	1	p4	(TTGT)3	12	76	87
IYJ1KEP07IJTML	1	p3	(TTA)5	15	1	15	TCAACAACACTAACGTAGACCACT	59.902	24	GACCAAAATATACTTAGCACGATTTTT	57.217	27	27	80	196	ACTCAACAACACTAACGTAGACCA	59.902	24	GACCAAAATATACTTAGCACGATTTTT	57.217	27	27	78	196	TCAACAACACTAACGTAGACCAC	58.638	23	GACCAAAATATACTTAGCACGATTTTT	57.217	27	27	80	196
IYJ1KEP07IUWXA	1	p1	(A)16	16	434	449	CAGTCATGCACGTGAGAGGT	60.038	20	ATGCACTATAACCGGCACCC	60.179	20	20	69	325	CACGGAACCCACTATGGACC	60.108	20	ATGCACTATAACCGGCACCC	60.179	20	20	102	325	TCAGTCATGCACGTGAGAGG	59.755	20	ATGCACTATAACCGGCACCC	60.179	20	20	68	325
IYJ1KEP07IOOKH	1	p5	(TTTCT)3	15	287	301	ATTGTTCACGCTGGAGTCCA	59.604	20	GCAGGCAGACACAGGAACTT	60.536	20	20	14	114	ATTGTTCACGCTGGAGTCCA	59.604	20	ATGCAGGCAGACACAGGAAC	60.607	20	20	14	116	TGACAATCACCTGGCTTTGGT	60.134	21	GAAATCTGCAGGCACGAAGC	60.179	20	20	213	390
IYJ1KEP07IJLPT	1	p2	(TC)7	14	419	432	GCACATGAGAGGCTCAAGGT	60.036	20	AGCCTGAAAGGATGTGCAGT	59.597	20	20	88	246	GGAAGCACATGAGAGGCTCA	59.749	20	AGCCTGAAAGGATGTGCAGT	59.597	20	20	84	246	AGCACATGAGAGGCTCAAGG	59.748	20	AGCCTGAAAGGATGTGCAGT	59.597	20	20	87	246
IYJ1KEP07IU468	1	p4	(CTCA)3	12	236	247	ACCGCGTTGTTAACATTGGC	60.04	20	AAGAGGGTGAAGTTGGCGAG	59.965	20	20	171	317	TTGGCCTCTACTCCAGCTCT	59.958	20	AAGAGGGTGAAGTTGGCGAG	59.965	20	20	186	317	ACCGCGTTGTTAACATTGGC	60.04	20	TTGGCGAGAGAGGGAGAGAA	59.96	20	20	171	305
IYJ1KEP07IP24H	1	p4	(CTTT)3	12	278	289	TGGGAGAGGCTATTTCCACA	58.035	20	GTGGGCTACGTGGAAGTCAA	59.966	20	20	71	340	AGAGGCTATTTCCACAACCCA	59.007	21	GTGGGCTACGTGGAAGTCAA	59.966	20	20	75	340	GAGAGGCTATTTCCACAACCCA	60.026	22	GTGGGCTACGTGGAAGTCAA	59.966	20	20	74	340
IYJ1KEP07H5ZGK	1	p4	(GAAA)3	12	47	58	GGTCGCATCCACCTAGGTTC	60.179	20	TAATGGAGGCTCGCTGGAAC	59.822	20	20	166	441	AGAAACCAGACCACATCCGC	60.322	20	GAACCTAGGTGGATGCGACC	60.179	20	20	53	185	TAGGGTCGCATCCACCTAGG	60.469	20	TAATGGAGGCTCGCTGGAAC	59.822	20	20	163	441
IYJ1KEP07IG5FD	1	p1	(T)11	11	417	427	AGCAGACTATTCAACCAGGCA	59.37	21	CTGGGAAACGGCTTCACTGA	60.25	20	20	132	361	AGCAGACTATTCAACCAGGCA	59.37	21	GGGAAACGGCTTCACTGACT	60.25	20	20	132	359	AGCAGACTATTCAACCAGGCA	59.37	21	TGGGAAACGGCTTCACTGAC	60.534	20	20	132	360
IYJ1KEP07IN153	1	p3	(GGA)5	15	462	476	GTCCTTATGCGTACGAGGCA	59.898	20	CCAGATCTCCATCGACCACG	59.969	20	20	230	416	GTCCTTATGCGTACGAGGCA	59.898	20	TTCCACTCACCGAGTCAACG	59.968	20	20	230	458	GTCCTTATGCGTACGAGGCA	59.898	20	TCACCGAGTCAACGCATCAA	59.967	20	20	230	452
IYJ1KEP07IL6QO	1	p2	(AC)8	16	271	286	ACACACACACACACACCACA	60.251	20	TCCGTGTGGGGATAAAAGCC	60.035	20	20	270	440	CCAACCAAAGTCGGGTCTCA	59.892	20	TGTGGTGTGTGTGTGTGTGT	60.251	20	20	95	289	ACACACACACACACACCACA	60.251	20	AAGCCCATTCTGCCCCTTTT	60.179	20	20	270	425
IYJ1KEP07IU5CU	1	p1	(T)12	12	186	197	CCGGATACATGACCTCACCC	59.607	20	AAGCTGGGAAGTGCAGATCC	60.035	20	20	228	473	CCGGATACATGACCTCACCC	59.607	20	TTGTCAAGCTGGGAAGTGCA	60.107	20	20	228	478	ACGTCTCAACCCAGAGCTCT	60.541	20	AAGCTGGGAAGTGCAGATCC	60.035	20	20	302	473
IYJ1KEP07IMNF2	1	p4	(TTTA)3	12	407	418	ACCCTTCACATGGCTGAAGG	59.961	20	CCTCATCGCCAGGTTGATCT	59.533	20	20	239	455	TGTTCACCCTTCACATGGCT	59.522	20	GAATGCAGTGCAACTTGCCA	59.968	20	20	234	334	TGTTCACCCTTCACATGGCT	59.522	20	TGAATGCAGTGCAACTTGCC	59.968	20	20	234	335
IYJ1KEP07IFO3T	1	c	(A)12caactaaaaaca(AAAC)3	36	401	436	GCCGCAACTTCTGACCCTAT	60.108	20	TGAATGGCGGTTTTGCTTGG	59.967	20	20	2	106	CCAAGCAAAACCGCCATTCA	59.967	20	TGGTTTCCTAGGAGCTTGGC	59.672	20	20	87	252	GCCGCAACTTCTGACCCTAT	60.108	20	ACAACAGGCCTCAAACCCTT	59.738	20	20	2	160
IYJ1KEP07IE7PH	1	p1	(A)11	11	337	347	TTGCGAATCCCCTAAGCTGG	60.107	20	GGTTTGGCGGTTAGGTGGTA	59.963	20	20	226	335	TACCACCTAACCGCCAAACC	59.963	20	GGTTCCAATTCCAGCCCCAT	60.326	20	20	316	554	TACCACCTAACCGCCAAACC	59.963	20	TCCAATTCCAGCCCCATTGT	59.587	20	20	316	551
IYJ1KEP07IJZXT	1	p2	(CT)6	12	430	441	CCGTCCAAACCAGTCACCTT	60.179	20	CCGGATCCTACCCACACATG	59.893	20	20	127	228	TCACCGTCCAAACCAGTCAC	60.179	20	CCGGATCCTACCCACACATG	59.893	20	20	124	228	CCGTCCAAACCAGTCACCTT	60.179	20	GATGGGCTATGAACTGGGCA	59.817	20	20	127	278
IYJ1KEP07INDKA	1	c	(T)10a(TTTTTTAT)3	35	59	93
IYJ1KEP07IGKVD	1	p1	(A)10	10	406	415	GGCCCGTTTTGTTCAAACCT	59.538	20	TGTCCACTTCCTCCTACGGT	59.886	20	20	31	207	AGGCCCGTTTTGTTCAAACC	59.538	20	TGTCCACTTCCTCCTACGGT	59.886	20	20	30	207	GAGGAAGTGGACACATGGCT	59.674	20	ACAAAGTGCATGGCATTGGG	59.678	20	20	195	294
IYJ1KEP07IUWTK	1	p2	(AT)9	18	131	148	TGAAATTTGGCATGCATGATCT	57.253	22	TGGAAAAGGGAGTATACTTGAGGA	58.653	24	24	8	130	TTGAAATTTGGCATGCATGATCT	57.907	23	TGGAAAAGGGAGTATACTTGAGGA	58.653	24	24	7	130	TGAAATTTGGCATGCATGATCT	57.253	22	TGGAAAAGGGAGTATACTTGAGG	57.306	23	23	8	130
IYJ1KEP07IH8HF	1	p4	(AAAT)4	16	67	82	TCACTTCTTTTTGCCAAACGACA	59.808	23	GCCTCTTAACATGACTGCTGC	59.6	21	21	329	461	CACTTCTTTTTGCCAAACGACA	58.493	22	GCCTCTTAACATGACTGCTGC	59.6	21	21	330	461	TCACTTCTTTTTGCCAAACGACA	59.808	23	AGGCCTCTTAACATGACTGCT	59.088	21	21	329	463
IYJ1KEP07H3A9T	1	p1	(T)12	12	1	12	TGTGGTGAATTGTGGTGTCT	57.273	20	ATCTCCACTTACTTGGGCCT	58.027	20	20	16	221	TGTGGTGAATTGTGGTGTCTT	57.988	21	ATCTCCACTTACTTGGGCCT	58.027	20	20	16	221	TTGTGGTGAATTGTGGTGTCT	57.988	21	ATCTCCACTTACTTGGGCCT	58.027	20	20	15	221
IYJ1KEP07IG64G	1	p2	(TA)19	38	238	275	ACTAGCATCAAATCCAACAGTTG	57.366	23	AGGGAGAAATCCATTTACACCACT	59.708	24	24	128	235	ACTAGCATCAAATCCAACAGTTG	57.366	23	GGGAGAAATCCATTTACACCACT	58.4	23	23	128	234	ACTAGCATCAAATCCAACAGTTG	57.366	23	AGGGAGAAATCCATTTACACCAC	58.4	23	23	128	235
IYJ1KEP07INIT2	1	p4	(ATAC)3	12	301	312	AACCGACAAAGCGAATCTGC	59.483	20	GCGTGGGGAGGATATGTGTT	59.82	20	20	261	414	ACCGACAAAGCGAATCTGCA	60.603	20	GCGTGGGGAGGATATGTGTT	59.82	20	20	262	414	AAGAAGAAAACGCCCATGGC	59.397	20	GCGTGGGGAGGATATGTGTT	59.82	20	20	209	414
IYJ1KEP07H9RUV	1	p4	(TTTA)3	12	2	13	TGGAAGGCTGTGCTATCTTTT	57.56	21	ACAAAGCAACCTCAATAAACCCA	59.036	23	23	13	120	ATGGAAGGCTGTGCTATCTTT	57.341	21	ACAAAGCAACCTCAATAAACCCA	59.036	23	23	12	120	TGGAAGGCTGTGCTATCTTTT	57.56	21	CACAAAGCAACCTCAATAAACCCA	60.202	24	24	13	121
IYJ1KEP07IRNAC	1	p1	(A)14	14	407	420	GAAGAGTGGTGGGTGGATGG	60.035	20	AGTTCAGAGTGGGTGCAACC	60.179	20	20	39	215	CGAAGAGTGGTGGGTGGATG	60.392	20	AGTTCAGAGTGGGTGCAACC	60.179	20	20	38	215	CATCACCGAAGAGTGGTGGG	60.392	20	AGTTCAGAGTGGGTGCAACC	60.179	20	20	32	215
IYJ1KEP07H4QIP	1	p1	(A)17	17	49	65	GCAGCACACTAATCCTTTGACC	59.838	22	AGGGTTTTCGGTCTTATACAGGT	59.158	23	23	71	334	GCAGCACACTAATCCTTTGACC	59.838	22	GGGTTTTCGGTCTTATACAGGTG	59.063	23	23	71	333	GCAGCACACTAATCCTTTGACC	59.838	22	TCACATGGCCTATTCAAGACA	57.001	21	21	71	205
IYJ1KEP07IPDV0	1	p4	(AATT)3	12	274	285	TCATTCCATTAACCCCGTTAGCA	60.054	23	TCTCCCTCAAATCCCCTCTGA	59.634	21	21	289	411	CATTCCATTAACCCCGTTAGCA	58.716	22	TCTCCCTCAAATCCCCTCTGA	59.634	21	21	290	411	GTCATTCCATTAACCCCGTTAGC	59.686	23	TCTCCCTCAAATCCCCTCTGA	59.634	21	21	288	411
IYJ1KEP07IBN2C	1	c	(ATG)6(TTG)4	30	275	304	TCATCTAGTGGGGGCGAAAA	58.719	20	ACCCACTCGACAACTGACAC	59.896	20	20	152	368	TTCATCTAGTGGGGGCGAAA	58.719	20	ACCCACTCGACAACTGACAC	59.896	20	20	151	368	TTTCATCTAGTGGGGGCGAA	58.719	20	ACCCACTCGACAACTGACAC	59.896	20	20	150	368
IYJ1KEP07IPKI5	1	p5	(TCTTT)3	15	439	453	ACTCAAGCCTAGCCATACTGG	59.235	21	TTCTTGCCGGCTACTACCAC	59.752	20	20	70	283	ACTCAAGCCTAGCCATACTGG	59.235	21	TCACCCTAACTTCTTGCCGG	59.676	20	20	70	293	ACTCAAGCCTAGCCATACTGG	59.235	21	CTTGCCGGCTACTACCACAG	60.46	20	20	70	281
IYJ1KEP07IRTY0	1	p1	(A)11	11	348	358	TTTGGACGCGTCTTCATCCA	59.966	20	GCAGCACAGATCACTTTCGG	59.555	20	20	200	399	CCGAAAGTGATCTGTGCTGC	59.555	20	GGGGCTGCCATACTTCAAGA	59.744	20	20	380	487	TTTGGACGCGTCTTCATCCA	59.966	20	TGCACATGGACTCGAGGAAA	59.315	20	20	200	425
IYJ1KEP07IUPIL	1	p4	(TTCT)3	12	47	58	ATCCCATTGCCAACCTTCGT	59.96	20	AATCCATTCGTGGACGCACT	60.036	20	20	19	262	ATCCCATTGCCAACCTTCGT	59.96	20	ATTCGTGGACGCACTAGCAA	60.038	20	20	19	257	ACTGCAGTGAACTGGGCTTT	60.107	20	AATCCATTCGTGGACGCACT	60.036	20	20	155	262
IYJ1KEP07H81VE	1	p3	(ATG)4	12	32	43	TGGGTTATGAGCCTGGCATG	60.107	20	GCTTAGCGGAGTCGGGATAC	60.039	20	20	123	356	TGGGTTATGAGCCTGGCATG	60.107	20	TCACCTCCCTCCCTCACAAA	60.105	20	20	123	300	TGGGTTATGAGCCTGGCATG	60.107	20	TTCACCTCCCTCCCTCACAA	60.105	20	20	123	301
IYJ1KEP07H81VE	2	p4	(GAGG)3	12	287	298	TGGGTTATGAGCCTGGCATG	60.107	20	GCTTAGCGGAGTCGGGATAC	60.039	20	20	123	356	TGGGTTATGAGCCTGGCATG	60.107	20	TCACCTCCCTCCCTCACAAA	60.105	20	20	123	300	TGGGTTATGAGCCTGGCATG	60.107	20	TTCACCTCCCTCCCTCACAA	60.105	20	20	123	301
IYJ1KEP07ITC48	1	p3	(GCG)4	12	487	498	ACGGCTGGCCCTAAGAAATC	60.107	20	GCCGTACAACGCAATTTGGT	60.04	20	20	205	322	ACGGCTGGCCCTAAGAAATC	60.107	20	GGTGCCGTACAACGCAATTT	60.04	20	20	205	325	ACGGCTGGCCCTAAGAAATC	60.107	20	TGCCGTACAACGCAATTTGG	60.04	20	20	205	323
IYJ1KEP07INL51	1	p3	(AGT)4	12	444	455	ACTTGCAAATGAGATGCCGC	59.828	20	TGTGTGCACGTGTTACTGTG	58.997	20	20	309	484	ACTTGCAAATGAGATGCCGC	59.828	20	GTGTGCACGTGTTACTGTGT	58.996	20	20	309	483	ACTTGCAAATGAGATGCCGC	59.828	20	GTGTGCACGTGTTACTGTGTC	60.005	21	21	309	483
IYJ1KEP07IHTIG	1	p4	(ATAA)3	12	116	127	TCAGGGACCTACACACCAGT	59.81	20	AAGGCACCGGTTATTGTGGT	59.888	20	20	33	303	ACACCACCACCCTGTCATTC	59.89	20	AGCCTATGACACTTTCGCGT	59.753	20	20	316	446	ACCACAATAACCGGTGCCTT	59.888	20	AGCCTATGACACTTTCGCGT	59.753	20	20	284	446
IYJ1KEP07IHTIG	2	p3	(AAT)7	21	353	373	TCAGGGACCTACACACCAGT	59.81	20	AAGGCACCGGTTATTGTGGT	59.888	20	20	33	303	ACACCACCACCCTGTCATTC	59.89	20	AGCCTATGACACTTTCGCGT	59.753	20	20	316	446	ACCACAATAACCGGTGCCTT	59.888	20	AGCCTATGACACTTTCGCGT	59.753	20	20	284	446
IYJ1KEP07IKVFX	1	p4	(AAAT)3	12	251	262	AGACGCATGAGCATGAGCAA	60.392	20	AGTGTCACCGTACATTGTGGA	59.31	21	21	269	375	GACGCATGAGCATGAGCAAA	59.551	20	AGTGTCACCGTACATTGTGGA	59.31	21	21	270	375	ACGCATGAGCATGAGCAAAG	59.549	20	AGTGTCACCGTACATTGTGGA	59.31	21	21	271	375
IYJ1KEP07ILLZ1	1	p1	(T)10	10	230	239	CGTAGCCATGGCCTGAAAGT	60.393	20	TGTCAGTGCCACATCTGCAT	59.963	20	20	7	278	CGTAGCCATGGCCTGAAAGT	60.393	20	TTGTCAGTGCCACATCTGCA	60.179	20	20	7	279	CGTAGCCATGGCCTGAAAGT	60.393	20	GTTGTCAGTGCCACATCTGC	59.761	20	20	7	280
IYJ1KEP07IP4S4	1	p2	(CT)9	18	257	274	GTTCACGTAGCAAGGCCTCT	60.037	20	TGCTTCGTTCGATTGGAGCT	60.037	20	20	240	503	GTTCACGTAGCAAGGCCTCT	60.037	20	GATTGGAGCTGCAGTGGGAT	60.107	20	20	240	493	GTTCACGTAGCAAGGCCTCT	60.037	20	GAGCTGCAGTGGGATATGCA	60.179	20	20	240	488
IYJ1KEP07IJXMK	1	p2	(CT)7	14	29	42	ACGCTACTAACGGGTACTCTCT	60.093	22	AGCAGAACAAACCCAGTTGA	57.565	20	20	12	159	ACGCTACTAACGGGTACTCTC	58.716	21	AGCAGAACAAACCCAGTTGA	57.565	20	20	12	159	ACGCTACTAACGGGTACTCTCT	60.093	22	AAGCAGAACAAACCCAGTTGA	58.266	21	21	12	160
IYJ1KEP07IJXMK	2	p1	(T)11	11	201	211	ACGCTACTAACGGGTACTCTCT	60.093	22	AGCAGAACAAACCCAGTTGA	57.565	20	20	12	159	ACGCTACTAACGGGTACTCTC	58.716	21	AGCAGAACAAACCCAGTTGA	57.565	20	20	12	159	ACGCTACTAACGGGTACTCTCT	60.093	22	AAGCAGAACAAACCCAGTTGA	58.266	21	21	12	160
IYJ1KEP07HZKG7	1	p1	(T)11	11	186	196	TTTGCGTTGCACGTCTATGC	60.11	20	TGGCTAGTGAGTGCAGAGAG	58.819	20	20	95	311	GCGTTGCACGTCTATGCTTT	59.834	20	TGGCTAGTGAGTGCAGAGAG	58.819	20	20	98	311	TTTGCGTTGCACGTCTATGC	60.11	20	TGGCTAGTGAGTGCAGAGAGA	60.272	21	21	95	311
IYJ1KEP07H5XXY	1	p1	(T)11	11	71	81	GTGCTGACTCCAAGGTTCGA	59.966	20	AGAGAGGGGATGGTCGAACA	59.959	20	20	316	440	GGCGATCTTAAGGGCACACT	60.108	20	TCGAACCTTGGAGTCAGCAC	59.966	20	20	233	335	GGCGATCTTAAGGGCACACT	60.108	20	AGAGAGGGGATGGTCGAACA	59.959	20	20	233	440
IYJ1KEP07ILGWL	1	p2	(TA)7	14	183	196	TGACAACACAACACACGTGTG	59.804	21	TTATGTCCTGGCCGCTGAAG	60.108	20	20	159	360	TGACAACACAACACACGTGTG	59.804	21	ATTATGTCCTGGCCGCTGAA	59.454	20	20	159	361	GACAACACAACACACGTGTG	58.123	20	TTATGTCCTGGCCGCTGAAG	60.108	20	20	160	360
IYJ1KEP07H2GSY	1	p1	(T)10	10	326	335	ACCCGACAATTCGTTTCAGA	57.463	20	TGAGTTGTGTATCCATTTGTGCA	58.859	23	23	188	299	TGAACCCGACAATTCGTTTCAG	59.454	22	TGAGTTGTGTATCCATTTGTGCA	58.859	23	23	185	299	TGAACCCGACAATTCGTTTCA	58.437	21	TGAGTTGTGTATCCATTTGTGCA	58.859	23	23	185	299
IYJ1KEP07IBOCR	1	p1	(T)10	10	296	305	AGCCTGTTGCCCATCAGTAC	60.035	20	TGCCATGGTTGGTGATGGAA	59.886	20	20	133	258	AGCCTGTTGCCCATCAGTAC	60.035	20	TTGCCATGGTTGGTGATGGA	59.886	20	20	133	259	AGCCTGTTGCCCATCAGTAC	60.035	20	GTTGCCATGGTTGGTGATGG	59.753	20	20	133	260
IYJ1KEP07IIFRF	1	p3	(GTG)6	18	380	397	CATAACCAGGCCTAGGAGCG	59.966	20	GTTCAAGGCCTTGCACTGTG	59.969	20	20	96	260	CATAACCAGGCCTAGGAGCG	59.966	20	CTGGTGGTGATCATGTGGCT	60.035	20	20	96	218	CATAACCAGGCCTAGGAGCG	59.966	20	AGGCTGGTGGTGATCATGTG	60.035	20	20	96	221
IYJ1KEP07IITWS	1	p1	(T)10	10	262	271	CGTCAATTGCCCGTTGCTAG	59.903	20	ACAAACTCACTAGGGGCAGC	59.963	20	20	393	508	CGTCAATTGCCCGTTGCTAG	59.903	20	TCTCCAGCACTCCTAAGGCT	59.958	20	20	393	556	GGTCGTCCTATTGGGGCTTC	60.179	20	TCTCCAGCACTCCTAAGGCT	59.958	20	20	453	556
IYJ1KEP07IBSRB	1	c	(T)10gtaaataaattattataattttgttgatgtacttctacta(TTG)5(ATG)4attattacaaaataagaaatattataatttaggattttaatcaatttgtattc(T)12	142	1	142
IYJ1KEP07IBSRB	2	p1	(A)12	12	284	295
IYJ1KEP07IPM47	1	p7	(ATTTTGT)3	21	116	136	GCTTGACACGTGGCATTTGT	59.969	20	CATGTGGTGTTGGCGTTGAA	59.616	20	20	80	272	GCTTGACACGTGGCATTTGT	59.969	20	TTCATGTGGTGTTGGCGTTG	59.616	20	20	80	274	GCTTGACACGTGGCATTTGT	59.969	20	TGTGGTGTTGGCGTTGAAGA	60.393	20	20	80	270
IYJ1KEP07IFFSJ	1	p2	(CT)6	12	10	21	TTTCGGTGCGGAGGATTTGA	59.964	20	CGCTGCCGTGTTCAATGTAG	59.905	20	20	283	403	TTTCGGTGCGGAGGATTTGA	59.964	20	GTAGTACCGTCACCGACACC	59.831	20	20	283	387	TTCGCATCATTTTCGGTGCG	60.179	20	CGCTGCCGTGTTCAATGTAG	59.905	20	20	273	403
IYJ1KEP07IKLUU	1	p2	(AG)7	14	281	294	GTCACAACTTGAACCGCACG	60.316	20	CCACTATTTGGTTTTGGGGCA	59.026	21	21	2	172	TCACAACTTGAACCGCACGA	60.46	20	CCACTATTTGGTTTTGGGGCA	59.026	21	21	3	172	GTCACAACTTGAACCGCACG	60.316	20	AGCACTTGATTGGATGGACC	57.865	20	20	2	190
IYJ1KEP07IRTOM	1	p3	(GTG)4	12	22	33	CGTATTTGGCGTGGTCGTTG	60.179	20	CCCCGGTGGTAGATACGTTT	59.174	20	20	2	171	AAACGTATCTACCACCGGGG	59.174	20	TGGAAACATCCCAGTGCACA	59.815	20	20	152	338	TCGTATTTGGCGTGGTCGTT	60.32	20	CCCCGGTGGTAGATACGTTT	59.174	20	20	1	171
IYJ1KEP07IRTOM	2	p4	(TTAT)3	12	425	436	CGTATTTGGCGTGGTCGTTG	60.179	20	CCCCGGTGGTAGATACGTTT	59.174	20	20	2	171	AAACGTATCTACCACCGGGG	59.174	20	TGGAAACATCCCAGTGCACA	59.815	20	20	152	338	TCGTATTTGGCGTGGTCGTT	60.32	20	CCCCGGTGGTAGATACGTTT	59.174	20	20	1	171
IYJ1KEP07II881	1	p1	(T)11	11	172	182	GTCAAAACAACCATACCTGCCT	59.109	22	TGCTTCACTTTGGTCATGGC	59.039	20	20	29	154	AGTCAAAACAACCATACCTGCC	59.109	22	TGCTTCACTTTGGTCATGGC	59.039	20	20	28	154	GTCAAAACAACCATACCTGCCT	59.109	22	TGGTCATGGCTTTACTGTGCA	60.203	21	21	29	144
IYJ1KEP07H9ZX8	1	p1	(T)10	10	187	196	TTTGCGTTGCACGTCTATGC	60.11	20	TGGCTAGTGAGTGCAGAGAG	58.819	20	20	95	314	GCGTTGCACGTCTATGCTTT	59.834	20	TGGCTAGTGAGTGCAGAGAG	58.819	20	20	98	314	TTTGCGTTGCACGTCTATGC	60.11	20	TGGCTAGTGAGTGCAGAGAGA	60.272	21	21	95	314
IYJ1KEP07ISVPP	1	p4	(TTAT)3	12	74	85	TGGGGATTTTTCCTCACGGG	59.961	20	TGCCCCAACGTTTCCATGTA	59.889	20	20	248	481	CCCTGTTGCCATCCCTAGTG	60.107	20	TGCCCCAACGTTTCCATGTA	59.889	20	20	371	481	CACCCTGTTGCCATCCCTAG	60.107	20	TGCCCCAACGTTTCCATGTA	59.889	20	20	369	481
IYJ1KEP07IA8TM	1	p4	(ACCA)3	12	238	249	CATCAGGCGCTGAATGAACG	59.973	20	GAACTGCTCACGCTGAAAGC	60.11	20	20	48	218	CATCAGGCGCTGAATGAACG	59.973	20	CGCAGGTGGTGATGATCGAT	60.25	20	20	48	178	CATCAGGCGCTGAATGAACG	59.973	20	TCGATGACCTGGTCAATCCG	59.54	20	20	48	163
IYJ1KEP07H6V0A	1	p2	(TC)7	14	55	68	GCCTCAACCCATTGCCATTC	59.824	20	TTCTGCTGGGATCCAAGCAG	60.035	20	20	111	251	GCCTCAACCCATTGCCATTC	59.824	20	CTTCTGCTGGGATCCAAGCA	60.035	20	20	111	252	GCCTCAACCCATTGCCATTC	59.824	20	GCACTCCTGGCTGTGATTCT	60.036	20	20	111	270
IYJ1KEP07IQQGG	1	p2	(AT)11	22	304	325	TGGTCAAGGAGGTTTGCTCC	59.89	20	CGCGTCAACCGAGACTAAGT	60.11	20	20	49	198	GGTGGTCAAGGAGGTTTGCT	60.179	20	CGCGTCAACCGAGACTAAGT	60.11	20	20	47	198	TGGTCAAGGAGGTTTGCTCC	59.89	20	CCCGAGTGATTAAGGGTGCA	59.748	20	20	49	172
IYJ1KEP07H8MYI	1	c*	(CTAAC)15(TAACCG)3*ta(AC)104	299	1	299	ACCGTAACCGTAACACACACA	59.864	21	TGTGTGTGTGTGTGTGTGTG	59.129	20	20	79	179	ACCGTAACCGTAACACACACA	59.864	21	TGTGTGTGTGTGTGTGTGTG	59.129	20	20	79	181	ACCGTAACCGTAACACACACA	59.864	21	TGTGTGTGTGTGTGTGTGTG	59.129	20	20	79	183
IYJ1KEP07IFO4P	1	c*	(TTTCT)3(TTC)4*	23	78	100	TCACCATACCTCGGCCCTTA	60.032	20	AGATGGCTCCTCTAACAGGC	58.873	20	20	8	181	CGGCCCTTAACATAGTGCCA	60.107	20	AGATGGCTCCTCTAACAGGC	58.873	20	20	19	181	TCGGCCCTTAACATAGTGCC	59.821	20	AGATGGCTCCTCTAACAGGC	58.873	20	20	18	181
IYJ1KEP07IUJW4	1	p2	(GT)9	18	425	442	GGAACAAAGAGCACGAAGTTGA	59.388	22	CGCGGCTTTGATACACACAC	60.179	20	20	253	453	GGAACAAAGAGCACGAAGTTGA	59.388	22	CACGCGGCTTTGATACACAC	60.179	20	20	253	455	AGGAACAAAGAGCACGAAGTTG	59.386	22	CGCGGCTTTGATACACACAC	60.179	20	20	252	453
IYJ1KEP07IQY1N	1	c*	(TA)6(TATTT)3*	25	250	274	TGACGTCGTGAGTCACTTGG	59.97	20	AGGAGCCATTGACCACATGA	59.006	20	20	96	219	GACGTCGTGAGTCACTTGGT	59.97	20	AGGAGCCATTGACCACATGA	59.006	20	20	97	219	TGACGTCGTGAGTCACTTGG	59.97	20	AGGAGCCATTGACCACATGAG	60.065	21	21	96	219
IYJ1KEP07ITCCF	1	p1	(A)11	11	222	232	AATTGCTGTGACCCTACCCG	60.035	20	CATGCCAGGCAAGAGACTCA	60.036	20	20	230	406	AATTGCTGTGACCCTACCCG	60.035	20	GGAAGTCCAAGTCCACCTGG	59.963	20	20	230	442	AATTGCTGTGACCCTACCCG	60.035	20	ATGGGCCATTCTTTGTGGGT	59.883	20	20	230	331
IYJ1KEP07ITCCF	2	p5	(AACAA)3	15	351	365	AATTGCTGTGACCCTACCCG	60.035	20	CATGCCAGGCAAGAGACTCA	60.036	20	20	230	406	AATTGCTGTGACCCTACCCG	60.035	20	GGAAGTCCAAGTCCACCTGG	59.963	20	20	230	442	AATTGCTGTGACCCTACCCG	60.035	20	ATGGGCCATTCTTTGTGGGT	59.883	20	20	230	331
IYJ1KEP07IOV4E	1	p1	(A)11	11	299	309	TCCTCACCCATTAAGTCTTGCC	60.026	22	CCCTTGGTACCTTCCCATGT	59	20	20	102	213	CCTCACCCATTAAGTCTTGCCA	60.291	22	CCCTTGGTACCTTCCCATGT	59	20	20	103	213	TCCTCACCCATTAAGTCTTGCC	60.026	22	TCCCTTGGTACCTTCCCATG	58.705	20	20	102	214
IYJ1KEP07IOVDN	1	c*	(CTTTT)4(TTTC)3*c(T)11	41	377	417	TTTATCGTCCACCCGTTGCG	61.015	20	TACCACTCCAATGCACTGGC	60.322	20	20	56	155	GCATGTTTTATCGTCCACCCG	59.937	21	TACCACTCCAATGCACTGGC	60.322	20	20	50	155	GTTTTATCGTCCACCCGTTGC	60.136	21	TACCACTCCAATGCACTGGC	60.322	20	20	54	155
IYJ1KEP07ISR0Z	1	p1	(A)11	11	42	52	CCAGGGACCTCCTCTCACTT	60.252	20	TGATGCAAGAGTGGGAGAGC	59.749	20	20	244	486	CCAGGGACCTCCTCTCACTT	60.252	20	GCTGATGCAAGAGTGGGAGA	59.749	20	20	244	488	CCAGGGACCTCCTCTCACTT	60.252	20	ATGCAAGAGTGGGAGAGCTG	59.748	20	20	244	484
IYJ1KEP07IL68D	1	c	(T)10gaattttgtccttttt(TTTTCTC)3	47	319	365	CTAAGGCCACAAGGAAGCGA	60.036	20	TCGTTACTGCTGTTGCTGGT	59.894	20	20	3	102	CTAAGGCCACAAGGAAGCGA	60.036	20	AGAGTGGAGGCAAGTCAGGA	60.179	20	20	3	145	CTAAGGCCACAAGGAAGCGA	60.036	20	CAGAGCCTCGTTACTGCTGT	59.755	20	20	3	109
IYJ1KEP07IQH8A	1	p2	(TC)11	22	159	180	TCTGGGGATGGGAAGAGAACA	60.203	21	AGGGAATCCTCTCTGTGATCCT	59.75	22	22	13	146	CTGGGGATGGGAAGAGAACA	58.711	20	AGGGAATCCTCTCTGTGATCCT	59.75	22	22	14	146	TCTGGGGATGGGAAGAGAACA	60.203	21	GGGAATCCTCTCTGTGATCCTG	59.632	22	22	13	145
IYJ1KEP07IK402	1	p4	(AAGA)3	12	357	368	CGTCCAAGAGAAGCCATGGT	60.036	20	GACGTAGGCCCATTCACACA	60.037	20	20	283	470	CGTCCAAGAGAAGCCATGGT	60.036	20	TGACGTAGGCCCATTCACAC	60.037	20	20	283	471	ACGTCCAAGAGAAGCCATGG	60.036	20	GACGTAGGCCCATTCACACA	60.037	20	20	282	470
IYJ1KEP07IJH0U	1	p7	(TGATAAG)3	21	70	90	TGCAAGTTCAAATTACACCAAGCA	60.142	24	TGCCAATACAACGAACACCTG	59.123	21	21	220	321	TCAAATTACACCAAGCAAAGGC	58.011	22	ACGGAGTTTCAGTTACTTGCCA	60.159	22	22	227	338	GCAAGTTCAAATTACACCAAGCA	58.633	23	TGCCAATACAACGAACACCTG	59.123	21	21	221	321
IYJ1KEP07IJH0U	2	p1	(A)10	10	270	279	TGCAAGTTCAAATTACACCAAGCA	60.142	24	TGCCAATACAACGAACACCTG	59.123	21	21	220	321	TCAAATTACACCAAGCAAAGGC	58.011	22	ACGGAGTTTCAGTTACTTGCCA	60.159	22	22	227	338	GCAAGTTCAAATTACACCAAGCA	58.633	23	TGCCAATACAACGAACACCTG	59.123	21	21	221	321
IYJ1KEP07IT6TL	1	p3	(GAG)4	12	47	58	ATTGATGGAGGCGTTGGAGC	60.749	20	TGCAATGCATCCTGAGGAGG	60.107	20	20	72	206	GGAGGCGTTGGAGCAAAGAA	60.889	20	TGCAATGCATCCTGAGGAGG	60.107	20	20	78	206	ATTGATGGAGGCGTTGGAGC	60.749	20	GGAGGCCCTGAAGGAGAAAG	59.746	20	20	72	187
IYJ1KEP07IRP84	1	p1	(T)11	11	466	476	CCACAGCAGCTTTTCACAGC	60.318	20	TCAACCCTTGAAGTTATCCCAA	57.267	22	22	183	323	CCACAGCAGCTTTTCACAGC	60.318	20	ACACATTTTCAAACCTCAGAGGA	58.208	23	23	183	390	CACAGCAGCTTTTCACAGCA	59.617	20	TCAACCCTTGAAGTTATCCCAA	57.267	22	22	184	323
IYJ1KEP07IO24T	1	p1	(T)15	15	448	462	CCCCTCTGAGTTTGATGCGA	59.75	20	GCCCCATTTGTATCCGTCCT	59.817	20	20	118	247	TCCCCTCTGAGTTTGATGCG	59.75	20	GCCCCATTTGTATCCGTCCT	59.817	20	20	117	247	CCCCTCTGAGTTTGATGCGA	59.75	20	TTGTATCCGTCCTTGCCAGC	60.392	20	20	118	240
IYJ1KEP07IQVG8	1	p5	(AAATA)3	15	295	309	TGCAAGTGAAAACAGCCTGC	59.897	20	GGCTGAGCCTGATCCAAGAT	59.527	20	20	380	486	TGCAAGTGAAAACAGCCTGC	59.897	20	AGGGTTGTGTCCACAGTTGT	59.376	20	20	380	519	GCAAGTGAAAACAGCCTGCT	59.613	20	GGCTGAGCCTGATCCAAGAT	59.527	20	20	381	486
IYJ1KEP07IATYH	1	p4	(TTTA)3	12	19	30	TTCTGAGCCAGACAACCGTG	60.25	20	CTGGAGTCATATCGGCCACC	59.966	20	20	133	249	GTGACTGGCGTAACCGTTCT	60.319	20	CTGGAGTCATATCGGCCACC	59.966	20	20	150	249	TTCTGAGCCAGACAACCGTG	60.25	20	TCCTTCTGGCTGTCTGGAGT	60.179	20	20	133	262
IYJ1KEP07IOQ21	1	p1	(T)12	12	403	414	TGGGAAGCTGAACACCATCG	60.322	20	GCCACAGCTATTCGGCTTTG	59.901	20	20	135	249	GGGAAGCTGAACACCATCGT	60.322	20	GCCACAGCTATTCGGCTTTG	59.901	20	20	136	249	TGGGAAGCTGAACACCATCG	60.322	20	AGCATCAACGCCACAGCTAT	60.108	20	20	135	258
IYJ1KEP07IJ6EJ	1	c	(A)11tttgaaatctttattgttcctcaagtataggtagttatgttttggccagctgatagctgtctgctttgaagccgttacttatgctatggttcac(TCATA)3	120	165	284	TGAGGTGTGAGTGAACGTGG	59.896	20	TAGCCAGATTCTGCAACGCA	60.036	20	20	327	482	TGATTGGCCTTCCAGTGTCC	59.962	20	CCACGTTCACTCACACCTCA	59.896	20	20	101	346	TGAGGTGTGAGTGAACGTGG	59.896	20	GCCAGATTCTGCAACGCAAA	60.039	20	20	327	480
IYJ1KEP07IH8CY	1	p3	(ATT)4	12	403	414	TCGGTTGGTTTGGAGCAGTT	60.107	20	TAATGGCACCTCCCTTGCAG	60.034	20	20	107	357	TCGGTTGGTTTGGAGCAGTT	60.107	20	CTAATGGCACCTCCCTTGCA	60.034	20	20	107	358	TGCAAGGGAGGTGCCATTAG	60.034	20	CTTACTCTTCTGCCCCTGCC	60.107	20	20	339	470
IYJ1KEP07H6VGR	1	c	(T)14atgtaaggacatgtatcatgtgtatatgtag(T)16	61	1	61	ACGCCTCAACTCAGAACTCT	58.667	20	GGCAGTGCATGTTAAACGGG	60.109	20	20	92	260	ACGCCTCAACTCAGAACTCTT	59.311	21	GGCAGTGCATGTTAAACGGG	60.109	20	20	92	260	ACGCCTCAACTCAGAACTCT	58.667	20	TGGCAGTGCATGTTAAACGG	59.404	20	20	92	261
IYJ1KEP07IOQQY	1	c	(A)10gtaagtaaggctttggtatg(AT)7	44	438	481	TGTAATGGGGTGCATGGCAT	60.032	20	ACGCCAAGGACTTTCCATCA	59.6	20	20	145	308	AGGTGTAATGGGGTGCATGG	60.033	20	ACGCCAAGGACTTTCCATCA	59.6	20	20	142	308	GTCAGGTGTAATGGGGTGCA	59.962	20	ACGCCAAGGACTTTCCATCA	59.6	20	20	139	308
IYJ1KEP07IPBGP	1	p1	(A)10	10	342	351	TCCCGATTTCGAAAACCTGC	58.838	20	TCCTATCGAAGCATTAGTTGGGG	59.929	23	23	208	307	CCCGATTTCGAAAACCTGCA	59.122	20	TCGTTGTTATTGCAAAAGTGGGA	59.367	23	23	209	373	TCCCGATTTCGAAAACCTGCA	60.544	21	TCCTATCGAAGCATTAGTTGGGG	59.929	23	23	208	307
IYJ1KEP07IUHW0	1	p2	(GA)7	14	95	108	TTGTGTGTTTCAGGTGGAAGGA	60.026	22	ACCTCCCTCCTCTCTCTCTC	58.777	20	20	18	117	TTGTGTGTTTCAGGTGGAAGGA	60.026	22	ACCTCCCTCCTCTCTCTCTCT	60.275	21	21	18	117	TGTGTGTTTCAGGTGGAAGGA	59.438	21	TACCTCCCTCCTCTCTCTCTCT	60.021	22	22	19	118
IYJ1KEP07IU3PN	1	p4	(TCAA)3	12	441	452	TGGACAAGGACTGGGAGTCT	59.809	20	TTCTTCAAGTCCGGTCCCAC	59.605	20	20	7	214	GGACAAGGACTGGGAGTCTG	59.389	20	TTCTTCAAGTCCGGTCCCAC	59.605	20	20	8	214	TGGACAAGGACTGGGAGTCT	59.809	20	GGTCCCACCGTCTTCATTTCT	59.997	21	21	7	202
IYJ1KEP07IQUOJ	1	p3	(ATT)5	15	131	145	TTTTGGTGTGGACGGTAGGG	59.891	20	GCACTAGACCGATGTGGGAG	59.897	20	20	146	254	GGTGTGGACGGTAGGGAGTA	60.324	20	GCACTAGACCGATGTGGGAG	59.897	20	20	150	254	TTTTGGTGTGGACGGTAGGG	59.891	20	ATGCACTAGACCGATGTGGG	59.534	20	20	146	256
IYJ1KEP07IMNZQ	1	p3	(TTA)4	12	340	351	TGCTGGTTGGATATGACCATTGA	60.054	23	AGGTCCGCACTGATTCCTTG	60.036	20	20	280	382	TGCTGGTTGGATATGACCATTGA	60.054	23	GGTCCGCACTGATTCCTTGA	60.036	20	20	280	381	TGCTGGTTGGATATGACCATTGA	60.054	23	TTGAGGTCCGCACTGATTCC	60.036	20	20	280	385
IYJ1KEP07IFWAW	1	c	(AGTT)3agagaaagtgattattaaatgagaatgtggactttttgaa(GAT)6	70	39	108	AAGCGTACCAGTGAAACGGT	59.895	20	GGGATGGAAGAGACGATGCA	59.534	20	20	161	289	AAGCGTACCAGTGAAACGGT	59.895	20	CGGGATGGAAGAGACGATGC	60.599	20	20	161	290	AAGCGTACCAGTGAAACGGT	59.895	20	TGGAAGAGACGATGCAGCTT	59.39	20	20	161	285
IYJ1KEP07IFWAW	2	p4	(TATT)3	12	316	327	AAGCGTACCAGTGAAACGGT	59.895	20	GGGATGGAAGAGACGATGCA	59.534	20	20	161	289	AAGCGTACCAGTGAAACGGT	59.895	20	CGGGATGGAAGAGACGATGC	60.599	20	20	161	290	AAGCGTACCAGTGAAACGGT	59.895	20	TGGAAGAGACGATGCAGCTT	59.39	20	20	161	285
IYJ1KEP07IRG1H	1	c*	(TAATAATA)3(AT)7*	35	240	274	ACCATTGTCACCAGCTTCGT	59.891	20	TCACTTGTCTGTGATCAACGGT	59.898	22	22	15	185	ACCATTGTCACCAGCTTCGT	59.891	20	TGGCACGGACTCAATTGATT	57.801	20	20	15	143	ACCATTGTCACCAGCTTCGT	59.891	20	ATGGCACGGACTCAATTGAT	57.575	20	20	15	144
IYJ1KEP07IQA9S	1	p1	(T)10	10	208	217	AGCACACAAGCCACAGGTTA	59.817	20	CAGTGCAGGCCTGTTAAATGT	59.111	21	21	94	195	AGCACACAAGCCACAGGTTA	59.817	20	ACAGTGCAGGCCTGTTAAATG	59.111	21	21	94	196	AACAAGCACACAAGCCACAG	59.543	20	CAGTGCAGGCCTGTTAAATGT	59.111	21	21	90	195
IYJ1KEP07IQI0B	1	p2	(TA)7	14	35	48	CCCCAACCCTCCTCTTCTCT	60.253	20	GGCATAGCCCCTTCACTGTT	60.034	20	20	221	368	CCCCAACCCTCCTCTTCTCT	60.253	20	ATAGCCCCTTCACTGTTGCG	60.393	20	20	221	365	CTGGCCCGAGGATACCCTTA	60.471	20	AGAGAAGAGGAGGGTTGGGG	60.253	20	20	3	240
IYJ1KEP07IQI0B	2	p2	(AT)10	20	439	458	CCCCAACCCTCCTCTTCTCT	60.253	20	GGCATAGCCCCTTCACTGTT	60.034	20	20	221	368	CCCCAACCCTCCTCTTCTCT	60.253	20	ATAGCCCCTTCACTGTTGCG	60.393	20	20	221	365	CTGGCCCGAGGATACCCTTA	60.471	20	AGAGAAGAGGAGGGTTGGGG	60.253	20	20	3	240
IYJ1KEP07IMH8S	1	p1	(T)10	10	380	389	TTTTGCAGGACCCGAATCGA	59.964	20	ACATGCCCAATACGCGAGAA	60.108	20	20	96	368	TCAATGGCATCCGAACCGAA	60.036	20	ACATGCCCAATACGCGAGAA	60.108	20	20	128	368	TTCAATGGCATCCGAACCGA	60.036	20	ACATGCCCAATACGCGAGAA	60.108	20	20	127	368
IYJ1KEP07ILLYJ	1	p5	(TCAAC)3	15	217	231	TAGAACTGAATGCGCTGCGA	60.109	20	AAACCACAAGTCAGAGAGCAA	57.718	21	21	8	149	CTGAATGCGCTGCGATGTTT	60.179	20	AAACCACAAGTCAGAGAGCAA	57.718	21	21	13	149	TGAATGCGCTGCGATGTTTT	59.759	20	AAACCACAAGTCAGAGAGCAA	57.718	21	21	14	149
IYJ1KEP07IBUGF	1	p2	(TA)6	12	246	257	CACTTTCCCACACCGCTTTC	59.689	20	ACTTGAAATTTGACATGCACGA	57.433	22	22	12	280	TCCCACACCGCTTTCGAAAA	60.464	20	ACTTGAAATTTGACATGCACGA	57.433	22	22	17	280	TTCCCACACCGCTTTCGAAA	60.464	20	ACTTGAAATTTGACATGCACGA	57.433	22	22	16	280
IYJ1KEP07IF8MU	1	c	(AAAT)3tatgacaaagtaaaagcactcagttgaatttaaattattacaaagaatgcaaaaatcca(T)10	81	311	391	ACTACGTTAAGCGACGACATCT	59.582	22	TACATGCAACACACGTGCAC	59.694	20	20	13	126	ACTACGTTAAGCGACGACATCT	59.582	22	GCAACACACGTGCACCATTA	59.691	20	20	13	121	CGTTAAGCGACGACATCTATCG	59.354	22	TACATGCAACACACGTGCAC	59.694	20	20	17	126
IYJ1KEP07II6ZO	1	c*	(TC)6(CTCTCTC)3*	26	151	176	CCGAGTAAGCCCAGCCTATG	59.966	20	GGAGAAGAGAGAGGGGAGGT	59.366	20	20	26	147	CCGAGTAAGCCCAGCCTATG	59.966	20	AGGAGAAGAGAGAGGGGAGG	59.066	20	20	26	148	AGGTCTACACGTGGGGACTT	60.179	20	AGGAGAAGAGAGAGGGGAGG	59.066	20	20	49	148
IYJ1KEP07ICS9S	1	p6	(GGGGAT)3	18	204	221	CAATTTTCTTCGCCCCGCTC	60.179	20	TAGTTAGGCAAACGGGGCAG	60.036	20	20	103	250	CAATTTTCTTCGCCCCGCTC	60.179	20	CAGCTGTAATCCCCATCCCC	59.889	20	20	103	228	GACAATTTTCTTCGCCCCGC	60.456	20	TAGTTAGGCAAACGGGGCAG	60.036	20	20	101	250
IYJ1KEP07IOHIS	1	p5	(AAAAT)3	15	136	150	TCCCCGAATCTCGCTATCCT	59.887	20	ATGTTCAGAGGCATCCCACC	59.743	20	20	59	322	TCCCCGAATCTCGCTATCCT	59.887	20	GCATCCCACCCCTCTAACAA	59.376	20	20	59	312	GGTGGGATGCCTCTGAACAT	59.743	20	GTGACACTTTGGCATGCGAT	59.477	20	20	303	505
IYJ1KEP07IK2FX	1	c	(CAC)4ctcttaataaatgaaaagtaaaccctaaagtttttgagttaaccaaggtgataaactctttcatatatgtgtgagtttattctttcttcgtat(ATA)4	117	59	175	CCCTAAGATCCAACACTCTCGT	59.239	22	TGAGGGTGTACCAAGGACCA	60.105	20	20	218	421	ACCCTAAGATCCAACACTCTCG	59.239	22	TGAGGGTGTACCAAGGACCA	60.105	20	20	217	421	TCATATGCAACCCACCAGGC	60.396	20	CGAGAGTGTTGGATCTTAGGGT	59.239	22	22	27	238
IYJ1KEP07IHPP9	1	p7	(AAAAATG)4	28	225	252	ACCCAACTCGCAATTTCTCCA	60.203	21	ATCCAAGCCAGGGCAAAAGT	60.179	20	20	264	497	ACCCAACTCGCAATTTCTCCA	60.203	21	TCAAATCCAAGCCAGGGCAA	60.179	20	20	264	501	ACCCAACTCGCAATTTCTCCA	60.203	21	TTCAAATCCAAGCCAGGGCA	60.179	20	20	264	502
IYJ1KEP07ISGT2	1	p3	(TCT)4	12	115	126	TCTTCTTGCCGGGTTCTTGT	59.528	20	GGAGGGTTTGGCATAGACCC	60.107	20	20	120	323	TCTTCTTGCCGGGTTCTTGT	59.528	20	GGGAGGGTTTGGCATAGACC	60.107	20	20	120	324	TCTTCTTGCCGGGTTCTTGT	59.528	20	CGAAGACTTACCTCCGCACC	60.458	20	20	120	249
IYJ1KEP07IOMDO	1	c	(ATT)4ttgataagtaaaaattatattttttccattgcagagaatcgaaatcgggtctccgggtgaaagctaaatatcctaaccgctggac(CAT)4	109	162	270	AACTGCTAGCTGGTCTGACG	59.755	20	TGATGATGATGGTCCAGCGG	59.893	20	20	84	268	AACTGCTAGCTGGTCTGACG	59.755	20	GATGATGATGGTCCAGCGGT	59.893	20	20	84	267	CTGGTCTGACGTGCCTCTAG	59.546	20	TGATGATGATGGTCCAGCGG	59.893	20	20	93	268
IYJ1KEP07IISJ4	1	p2	(TC)6	12	290	301	TGAAGGACGGCTGCTTGAAT	59.963	20	AGCAGAGCCCTTCGATCAAC	60.108	20	20	51	161	TGAAGGACGGCTGCTTGAAT	59.963	20	GTCCATAGCAGAGCCCTTCG	60.25	20	20	51	167	TGAAGGACGGCTGCTTGAAT	59.963	20	CAGAGCCCTTCGATCAACCA	59.75	20	20	51	159
IYJ1KEP07IUXLI	1	p5	(TTTTA)3	15	287	301	TGCACGGGGATAGAAGCAAG	60.108	20	TCCATCTCAAAGGCAGTCCA	58.639	20	20	351	480	TGCACGGGGATAGAAGCAAG	60.108	20	TCTCAAAGGCAGTCCATTGGT	59.575	21	21	351	476	GCACGGGGATAGAAGCAAGA	59.822	20	TCCATCTCAAAGGCAGTCCA	58.639	20	20	352	480
IYJ1KEP07ICDII	1	p1	(T)11	11	413	423	GCCGCTCAACCACTACCTTT	60.606	20	TTTCCTATGCCCCACGTGTG	60.322	20	20	74	353	TGGAGCTTTGGTCGGATGAC	60.036	20	AGAAGCACGGGTGTTACAACT	59.86	21	21	44	311	CATTCTTGCCGCTCAACCAC	60.11	20	AGAAGCACGGGTGTTACAACT	59.86	21	21	67	311
IYJ1KEP07IOGF3	1	p1	(T)17	17	402	418	CCAAATTGGAGCCGCACTTT	59.682	20	TATTTGCGAGCCCGTGGAAA	60.322	20	20	217	321	CCAAATTGGAGCCGCACTTT	59.682	20	TTATTTGCGAGCCCGTGGAA	60.322	20	20	217	322	CCAAATTGGAGCCGCACTTT	59.682	20	TTTATTTGCGAGCCCGTGGA	60.322	20	20	217	323
IYJ1KEP07IIFTD	1	p4	(TTAT)3	12	370	381	CACTGCAAGAACCAATTGTCCA	59.638	22	TCAGCAAGCAAATTCAGCTCT	58.488	21	21	16	244	ACACTGCAAGAACCAATTGTCC	59.638	22	TCAGCAAGCAAATTCAGCTCT	58.488	21	21	15	244	ACTGCAAGAACCAATTGTCCA	58.335	21	TCAGCAAGCAAATTCAGCTCT	58.488	21	21	17	244
IYJ1KEP07IHP4I	1	p2	(AG)6	12	323	334	CCTCTTGCTTTGTTCTAGCCG	59.266	21	GTGGTGGGTGTGTGATAGCA	59.964	20	20	296	465	CCTCTTGCTTTGTTCTAGCCG	59.266	21	TGTGGTGGGTGTGTGATAGC	59.964	20	20	296	466	CCTCTTGCTTTGTTCTAGCCG	59.266	21	CCCAAACCTTGAGAGCCCAA	60.179	20	20	296	507
IYJ1KEP07INC1R	1	p5	(CTTTT)3	15	150	164	TAAGCCACACAACACCAGCA	60.107	20	GTGAAGCCGAGGGACATGAA	60.036	20	20	215	356	TCAAGCCGGTCCACATTGAA	59.89	20	GTGAAGCCGAGGGACATGAA	60.036	20	20	184	356	TTCAAGCCGGTCCACATTGA	59.89	20	GTGAAGCCGAGGGACATGAA	60.036	20	20	183	356
IYJ1KEP07INIDR	1	p4	(AAAG)3	12	358	369	TCGCTGTTTACAAGGACGGT	59.61	20	GAAGCAAGCCACTGAACACG	60.041	20	20	167	274	TGACAATGATGGGAGTGGGG	59.375	20	GAAGCAAGCCACTGAACACG	60.041	20	20	104	274	TGACAATGATGGGAGTGGGG	59.375	20	TCCCATTCTAATGCCCTCGC	59.891	20	20	104	231
IYJ1KEP07IOFHK	1	p3	(ATT)4	12	286	297	GGATTCGCTCTTGATCTAGCCT	59.701	22	ATTAAGGATCGCGACCCAGC	60.25	20	20	33	239	AGGATTCGCTCTTGATCTAGCC	59.701	22	ATTAAGGATCGCGACCCAGC	60.25	20	20	32	239	GGATTCGCTCTTGATCTAGCCT	59.701	22	TTAAGGATCGCCGAATGCCC	60.534	20	20	33	209
IYJ1KEP07IKWCA	1	p2	(AT)8	16	235	250	TGACCCAACAAGCCCAACAT	60.106	20	GTGACTCCGCCAATGAACCT	60.322	20	20	340	445	CAGCCCATCATAGGTGACCC	59.891	20	GTGACTCCGCCAATGAACCT	60.322	20	20	326	445	TGACCCAACAAGCCCAACAT	60.106	20	CCATGTGACTCCGCCAATGA	60.393	20	20	340	449
IYJ1KEP07IKWCA	2	p1	(T)10	10	466	475	TGACCCAACAAGCCCAACAT	60.106	20	GTGACTCCGCCAATGAACCT	60.322	20	20	340	445	CAGCCCATCATAGGTGACCC	59.891	20	GTGACTCCGCCAATGAACCT	60.322	20	20	326	445	TGACCCAACAAGCCCAACAT	60.106	20	CCATGTGACTCCGCCAATGA	60.393	20	20	340	449
IYJ1KEP07ILTSJ	1	p1	(T)10	10	450	459	CGTTGGCAGGCAGTTAAACC	60.04	20	CGCTTGAATGTGACAGCTACC	59.605	21	21	25	252	GGGTGAAGGTGAGGTTCGTT	59.892	20	CGCTTGAATGTGACAGCTACC	59.605	21	21	9	252	GGTGGGTGAAGGTGAGGTTC	60.251	20	CGCTTGAATGTGACAGCTACC	59.605	21	21	6	252
IYJ1KEP07IPQFD	1	p4	(AAAT)3	12	112	123	CAACATTTGTCCTTGCCGCA	59.968	20	ATCGAGCCCATGGTTTGGTT	59.96	20	20	28	262	ACAACATTTGTCCTTGCCGC	59.968	20	ATCGAGCCCATGGTTTGGTT	59.96	20	20	27	262	CAACATTTGTCCTTGCCGCA	59.968	20	TGGTTTGGTTAGCGGTTGGT	60.107	20	20	28	252
IYJ1KEP07IU3Y1	1	p2	(AT)6	12	205	216	CCACATCGGCCTCGTACATT	60.179	20	TGATTCCACTCGGTGTTCCT	58.652	20	20	22	123	CCACATCGGCCTCGTACATT	60.179	20	TGATTCCACTCGGTGTTCCTT	59.303	21	21	22	123	CCACATCGGCCTCGTACATT	60.179	20	TTGATTCCACTCGGTGTTCCT	59.303	21	21	22	124
IYJ1KEP07IU3Y1	2	p1	(A)13	13	342	354	CCACATCGGCCTCGTACATT	60.179	20	TGATTCCACTCGGTGTTCCT	58.652	20	20	22	123	CCACATCGGCCTCGTACATT	60.179	20	TGATTCCACTCGGTGTTCCTT	59.303	21	21	22	123	CCACATCGGCCTCGTACATT	60.179	20	TTGATTCCACTCGGTGTTCCT	59.303	21	21	22	124
IYJ1KEP07IDLJ0	1	p3	(TTA)6	18	194	211	CAAATGAAGTGACCTGCGCC	60.11	20	ACCTCATTCACGGTAGAGCC	59.175	20	20	172	273	AATGAAGTGACCTGCGCCTT	60.251	20	ACCTCATTCACGGTAGAGCC	59.175	20	20	174	273	AAATGAAGTGACCTGCGCCT	60.251	20	ACCTCATTCACGGTAGAGCC	59.175	20	20	173	273
IYJ1KEP07ILTCW	1	p1	(A)11	11	360	370	CCGCAAAACCCACATTCACA	59.613	20	ACAAACCTGTTGCACTTGCG	60.179	20	20	301	508	ACCGCAAAACCCACATTCAC	59.612	20	ACAAACCTGTTGCACTTGCG	60.179	20	20	300	508	CCGCAAAACCCACATTCACA	59.613	20	CTGTTGCACTTGCGGAAGAA	59.337	20	20	301	502
IYJ1KEP07ILKGF	1	p1	(T)11	11	194	204	GGTGGTTGGAGACACTATCCT	58.811	21	AGAATTGGACTGGCCCATGG	60.033	20	20	0	142	GGTGGTTGGAGACACTATCCT	58.811	21	AAGGTCCTAGCCCATGCATG	59.816	20	20	0	111	GGTGGTTGGAGACACTATCCT	58.811	21	ATTGGACTGGCCCATGGTAC	59.741	20	20	0	139
IYJ1KEP07IPQ0H	1	p3	(ATA)4	12	76	87	AGAAACCCAAGTGAGCAGGG	59.889	20	ACACACACACACACAAAGGC	59.474	20	20	144	352	AGAAACCCAAGTGAGCAGGG	59.889	20	CACACACACACACAAAGGCT	59.189	20	20	144	351	AGAAACCCAAGTGAGCAGGG	59.889	20	AACACACACACACACAAAGGC	60.068	21	21	144	353
IYJ1KEP07IPQ0H	2	p2	(TG)7	14	339	352	AGAAACCCAAGTGAGCAGGG	59.889	20	ACACACACACACACAAAGGC	59.474	20	20	144	352	AGAAACCCAAGTGAGCAGGG	59.889	20	CACACACACACACAAAGGCT	59.189	20	20	144	351	AGAAACCCAAGTGAGCAGGG	59.889	20	AACACACACACACACAAAGGC	60.068	21	21	144	353
IYJ1KEP07IT7V0	1	p1	(T)10	10	440	449	TCAAGCCCAAAAGGGAAGAGA	59.22	21	CAGGTGGCACGGTTCTATCA	59.751	20	20	142	421	TCAAGCCCAAAAGGGAAGAGAA	59.823	22	CAGGTGGCACGGTTCTATCA	59.751	20	20	142	421	TGTGAAAGCAGATCCAAGCA	57.725	20	CAGGTGGCACGGTTCTATCA	59.751	20	20	217	421
IYJ1KEP07IO4OY	1	p1	(T)10	10	377	386	AGCAAACTCAAAGCTGCAAA	57.034	20	CAACCCCTTCCACAGTGACA	59.817	20	20	157	410	GCAAACTCAAAGCTGCAAATCA	58.875	22	CAACCCCTTCCACAGTGACA	59.817	20	20	158	410	AGCAAACTCAAAGCTGCAAATCA	60.181	23	CAACCCCTTCCACAGTGACA	59.817	20	20	157	410
IYJ1KEP07IHXVK	1	p1	(A)10	10	123	132	ACGTGGCAAATTTTGGACCC	59.609	20	ACGCCCCTAGAAGTACGAGG	60.751	20	20	15	264	ACGTGGCAAATTTTGGACCC	59.609	20	CCTACGCCCCTAGAAGTACG	59.05	20	20	15	267	CGTGGCAAATTTTGGACCCT	59.321	20	ACGCCCCTAGAAGTACGAGG	60.751	20	20	16	264
IYJ1KEP07IE9NE	1	p4	(AATT)3	12	298	309	GACTCTTGCCCTACACACGG	60.39	20	TTTTACAAAAGTGCAGTGAGACA	57.111	23	23	50	169	GGACTCTTGCCCTACACACG	60.39	20	TTTTACAAAAGTGCAGTGAGACA	57.111	23	23	49	169	TGGACTCTTGCCCTACACAC	59.315	20	TTTTACAAAAGTGCAGTGAGACA	57.111	23	23	48	169
IYJ1KEP07INA3F	1	p4	(TTAA)3	12	32	43	AGTTCGTCTTCGCTCTGCAT	59.755	20	CCGCTGAAGGTGCAAACAAA	59.898	20	20	121	396	AGTTCGTCTTCGCTCTGCAT	59.755	20	GTTCCGCTGAAGGTGCAAAC	60.318	20	20	121	399	TCGTCTTCGCTCTGCATCTT	59.472	20	CCGCTGAAGGTGCAAACAAA	59.898	20	20	124	396
IYJ1KEP07IP69Q	1	p2	(TC)10	20	182	201	AAATCACCCAAAACGGCACC	59.609	20	GGGGATCAGACGGTTGGATC	59.893	20	20	7	120	TTTCTCGGTACTGGCTGCTC	59.753	20	TGGGACCGAGAGAGAGTTGA	59.596	20	20	54	155	TCTTTCTCGGTACTGGCTGC	59.753	20	TGGGACCGAGAGAGAGTTGA	59.596	20	20	52	155
IYJ1KEP07IQRWZ	1	p1	(A)10	10	454	463	CCTAGCTCTCCTTACTGCGC	59.969	20	GACCGTCCAAAAGTAGGGCA	59.964	20	20	33	140	CCTAGCTCTCCTTACTGCGC	59.969	20	CCCTCAGTCAATCTCGACCG	59.899	20	20	33	155	CCTAGCTCTCCTTACTGCGC	59.969	20	ACGGCCCATATCCAATTCCC	59.888	20	20	33	172
IYJ1KEP07ISZ70	1	p2	(AG)13	26	108	133	TCCCACTCCAAACAAACCCC	60.106	20	ACAAAGTTCGATTTTGGCCTCG	60.031	22	22	59	280	ACAAACCCCAAAAACGCCAC	60.108	20	ACAAAGTTCGATTTTGGCCTCG	60.031	22	22	70	280	CCCAAAAACGCCACCAACAA	60.108	20	ACAAAGTTCGATTTTGGCCTCG	60.031	22	22	76	280
IYJ1KEP07ISZ70	2	p4	(TTTC)3	12	282	293	TCCCACTCCAAACAAACCCC	60.106	20	ACAAAGTTCGATTTTGGCCTCG	60.031	22	22	59	280	ACAAACCCCAAAAACGCCAC	60.108	20	ACAAAGTTCGATTTTGGCCTCG	60.031	22	22	70	280	CCCAAAAACGCCACCAACAA	60.108	20	ACAAAGTTCGATTTTGGCCTCG	60.031	22	22	76	280
IYJ1KEP07IJJ81	1	p1	(T)10	10	150	159	CAACTACTTTGTGGGCACGC	60.04	20	CTCATGCCCCTTTGTAGCCA	60.034	20	20	183	293	TGGCTACAAAGGGGCATGAG	60.034	20	CTTTACCGTGCCATGCAACC	60.109	20	20	274	518	TGGCTACAAAGGGGCATGAG	60.034	20	GTCCATTCACGATCCGGTGA	59.825	20	20	274	437
IYJ1KEP07IUR2I	1	c*	(A)10(AAAAAAAG)3*	27	199	225	TCAAGCCGATGAGAATACGTTC	58.555	22	CACGTCACCGCATGGGATAT	60.25	20	20	103	324	TCAAGCCGATGAGAATACGTT	57.48	21	CACGTCACCGCATGGGATAT	60.25	20	20	103	324	TCAAGCCGATGAGAATACGTTC	58.555	22	GATTTGGCTTGCCACGTCAC	60.387	20	20	103	336
IYJ1KEP07H7QZ2	1	p2	(GA)10	20	122	141	TCACGGTGCCTATATCATTGGT	59.296	22	CTCTCTCTCTCTCTCTCTCTCCA	59.037	23	23	37	141	TCACGGTGCCTATATCATTGGT	59.296	22	ACTCTCTCTCTCTCTCTCTCTCC	59.036	23	23	37	142	TCACGGTGCCTATATCATTGGT	59.296	22	TCTCTCTCTCTCTCTCTCTCCA	58.006	22	22	37	140
IYJ1KEP07ITA3T	1	c	(AAT)4(A)10	22	229	250	ACGATGTACTACAGGCGTCG	59.624	20	GCCTTACACCAACTCGACCT	59.679	20	20	147	280	ACGATGTACTACAGGCGTCG	59.624	20	AGCCTTACACCAACTCGACC	59.679	20	20	147	281	ACGATGTACTACAGGCGTCG	59.624	20	TCCAGGTGGGAGTTGAACCT	60.401	20	20	147	323
IYJ1KEP07ITA3T	2	p1	(A)11	11	379	389	ACGATGTACTACAGGCGTCG	59.624	20	GCCTTACACCAACTCGACCT	59.679	20	20	147	280	ACGATGTACTACAGGCGTCG	59.624	20	AGCCTTACACCAACTCGACC	59.679	20	20	147	281	ACGATGTACTACAGGCGTCG	59.624	20	TCCAGGTGGGAGTTGAACCT	60.401	20	20	147	323
IYJ1KEP07IDEC0	1	p5	(GCGGG)3	15	128	142	GGATGGAGAATGGTGGTGGG	60.107	20	GGCCAGCCAGACAAAGATCT	60.035	20	20	8	229	TTGGTGGTTTTAGGGGTGGG	59.811	20	GGCCAGCCAGACAAAGATCT	60.035	20	20	50	229	GAATGGTGGTGGGTGATGGA	59.669	20	GGCCAGCCAGACAAAGATCT	60.035	20	20	15	229
IYJ1KEP07IG7GZ	1	p5	(GGTTG)3	15	417	431	TATTGGGCTGCAAAATGGGC	59.459	20	ATTGAGAGCCCAACCCAACC	60.252	20	20	338	440	TAACAATTTGGGCGGGCTTG	59.394	20	CCCAACACAACGACCCTCAT	60.251	20	20	270	381	TAACAATTTGGGCGGGCTTG	59.394	20	ATTGAGAGCCCAACCCAACC	60.252	20	20	270	440
IYJ1KEP07ITHAN	1	p4	(CTTG)3	12	229	240	TGTGGTTGCACCCTTAGCAA	60.106	20	GGCGGCTTAGGCAAAAGTTA	58.83	20	20	307	422	ATGTGGTTGCACCCTTAGCA	59.888	20	GGCGGCTTAGGCAAAAGTTA	58.83	20	20	306	422	TGTGGTTGCACCCTTAGCAA	60.106	20	GGGCGGCTTAGGCAAAAGTT	61.533	20	20	307	423
IYJ1KEP07IMNXB	1	c	(TCACCG)3tcatctcgctcttcacgattttcccgtagctttagtctccactcttctaaggtctgttttgtcttttcattca(ATT)6	109	286	394	CGTCATCTCGCTCTTCACGA	59.903	20	AGGGAGCCGTGAAATTCAGT	59.307	20	20	301	462	CTGCTTCTTCCTCCTCACCG	60.108	20	AGGGAGCCGTGAAATTCAGT	59.307	20	20	271	462	GCTTCTTCCTCCTCACCGTC	60.109	20	AGGGAGCCGTGAAATTCAGT	59.307	20	20	273	462
IYJ1KEP07IHZK6	1	p2	(CA)7	14	278	291	TCCTCACAGCCTCTCACTCA	59.887	20	TGGTGAGATGGTGGTTGGTG	59.89	20	20	238	379	TCCTCACAGCCTCTCACTCA	59.887	20	GGTGAGATGGTGGTTGGTGT	59.89	20	20	238	378	GCTCTTCCTCACAGCCTCTC	59.824	20	TGGTGAGATGGTGGTTGGTG	59.89	20	20	233	379
IYJ1KEP07IG6OV	1	p1	(T)11	11	209	219	AGGTACAACGAAAAAGGGAAGA	57.573	22	CAAGGCCCCAATTCCTAGCA	60.033	20	20	25	126	AGAAGGTACAACGAAAAAGGGA	57.573	22	CAAGGCCCCAATTCCTAGCA	60.033	20	20	22	126	GGTACAACGAAAAAGGGAAGATGT	59.482	24	CAAGGCCCCAATTCCTAGCA	60.033	20	20	26	126
IYJ1KEP07IGKU2	1	p2	(AT)6	12	335	346	TAACCCCTAGATCAGGCCGG	60.471	20	AGCTTCACAAAAACTGAACCGA	58.986	22	22	40	251	TAACCCCTAGATCAGGCCGG	60.471	20	GAGCTTCACAAAAACTGAACCGA	59.935	23	23	40	252	TAACCCCTAGATCAGGCCGG	60.471	20	TGAGCTTCACAAAAACTGAACCG	60.182	23	23	40	253
IYJ1KEP07ICJIX	1	p5	(AATCT)3	15	133	147	GTGTCCATGTCCGGGTATCC	59.894	20	ATCACAGCTGCAGCATCCAT	60.107	20	20	69	339	GGTGTCCATGTCCGGGTATC	59.894	20	ATCACAGCTGCAGCATCCAT	60.107	20	20	68	339	GTCCGGGTATCCAACACAGG	60.108	20	ATCACAGCTGCAGCATCCAT	60.107	20	20	77	339
IYJ1KEP07IK5DN	1	p1	(A)10	10	281	290	GGCAAGTTGGCAACGTTCAT	59.968	20	GGGTCAAAAGCACGTCATCC	59.478	20	20	298	506	GGCAAGTTGGCAACGTTCAT	59.968	20	CACATGGGTCAAAAGCACGT	59.332	20	20	298	511	GGCAAGTTGGCAACGTTCAT	59.968	20	CATGGGTCAAAAGCACGTCA	59.049	20	20	298	509
IYJ1KEP07IUBKO	1	p2	(TG)9	18	198	215	GCATGCCTCCCTGTACTTGT	60.035	20	AGCCAACACTCAACTCCACT	59.16	20	20	61	284	TGCATGCCTCCCTGTACTTG	60.035	20	AGCCAACACTCAACTCCACT	59.16	20	20	60	284	GCATGCCTCCCTGTACTTGT	60.035	20	ACTCAACTCCACTCATCGCA	59.031	20	20	61	277
IYJ1KEP07IBN37	1	p5	(GCCCA)5	25	423	447	AAACAAAATGTGCGGGTCGG	59.969	20	CCAAGCCCATGTTTGTCACG	60.039	20	20	133	389	AAACAAAATGTGCGGGTCGG	59.969	20	GAACCGCACCTCCTCCTAAC	60.108	20	20	133	338	GTTAGGAGGAGGTGCGGTTC	60.108	20	TGGGCCTGACCTTGGATAGA	59.956	20	20	319	426
IYJ1KEP07IFI48	1	p3	(TAT)4	12	39	50
IYJ1KEP07IROCC	1	p4	(AATG)3	12	449	460	TGTACTTGCTTAGCATGCCAC	58.916	21	GGTTCCTATGCACGGTGGAA	60.036	20	20	182	400	CCGTGTATGACCAGCGAGTT	60.109	20	GTGGCATGCTAAGCAAGTACA	58.916	21	21	42	202	AACCGTGTATGACCAGCGAG	60.109	20	GTGGCATGCTAAGCAAGTACA	58.916	21	21	40	202
IYJ1KEP07IKYWL	1	p1	(A)14	14	381	394	TGGAGCTCATGCACAAGTCA	59.602	20	ACTTACCGTCCATCCAACTTGT	59.629	22	22	75	207	TGGAGCTCATGCACAAGTCA	59.602	20	CTTACCGTCCATCCAACTTGT	57.946	21	21	75	206	TGGAGCTCATGCACAAGTCA	59.602	20	ACTTACCGTCCATCCAACTTG	57.946	21	21	75	207
IYJ1KEP07IUWQT	1	p3	(GAG)4	12	127	138	CAGAGGAGGAGGAGCTAGCA	60.106	20	ACCCCCAGTTTTGACCAAAT	57.512	20	20	124	246	TCAGAGGAGGAGGAGCTAGC	59.815	20	ACCCCCAGTTTTGACCAAAT	57.512	20	20	123	246	CAGAGGAGGAGGAGCTAGCA	60.106	20	ACCCCCAGTTTTGACCAAATT	58.23	21	21	124	246
IYJ1KEP07H6IQU	1	p3	(TAT)4	12	24	35	CCTGGTAGATCCATGGCTACC	59.374	21	ACCCCCATCCTTTGTGCAAA	60.105	20	20	316	441	CCTGGTAGATCCATGGCTACC	59.374	21	ACCCCCATCCTTTGTGCAAA	60.105	20	20	256	441	GTTCCTGGTAGATCCATGGCT	59.229	21	ACCCCCATCCTTTGTGCAAA	60.105	20	20	313	441
IYJ1KEP07IRDF6	1	c	(AAGCA)3(AAGAA)3	30	336	365	TTCTGTGATGGTCTTGCAGAT	57.292	21	TGGAAGAGGAGCATTTGGTG	57.795	20	20	277	429	ATTCTGTGATGGTCTTGCAGA	57.292	21	TGGAAGAGGAGCATTTGGTG	57.795	20	20	276	429	TGAATTCTGTGATGGTCTTGCA	58.246	22	TGGAAGAGGAGCATTTGGTG	57.795	20	20	273	429
IYJ1KEP07H9D7C	1	p1	(A)11	11	211	221	TGCTAAGTCTAGGTGTGAGGGA	59.957	22	ACACCTAGTGCAACCATGTCC	60.271	21	21	7	106	TGCTAAGTCTAGGTGTGAGGG	58.542	21	ACACCTAGTGCAACCATGTCC	60.271	21	21	7	106	TTGCTAAGTCTAGGTGTGAGGG	59.168	22	CACCTAGTGCAACCATGTCCT	59.996	21	21	6	105
IYJ1KEP07ILU9G	1	p2	(TA)10	20	219	238	TCGATGGATAAGTAACTTTTTGTTGAC	58.499	27	ACAAGAAAGCTCCACAAGGCT	60.134	21	21	68	180	CGATGGATAAGTAACTTTTTGTTGACT	58.496	27	ACAAGAAAGCTCCACAAGGCT	60.134	21	21	69	180	TCGATGGATAAGTAACTTTTTGTTGA	57.39	26	ACAAGAAAGCTCCACAAGGCT	60.134	21	21	68	180
IYJ1KEP07IFILF	1	p1	(A)11	11	310	320	CACTTGCCGGAATTGTGTCG	60.11	20	CTTAACCTGGCTGGGAGTGG	60.035	20	20	147	267	TTTTCCTCACCTCCAGCACC	59.89	20	CTTAACCTGGCTGGGAGTGG	60.035	20	20	58	267	CACTTGCCGGAATTGTGTCG	60.11	20	GGAGTGGCTTATTCGTGGCT	60.108	20	20	147	254
IYJ1KEP07ITNM2	1	p1	(A)13	13	430	442	CCAACATTGGTCGGGTGGAT	60.323	20	TCATCGTGTGCGTGCTCTAA	59.757	20	20	312	461	CCAACATTGGTCGGGTGGAT	60.323	20	ATCATCGTGTGCGTGCTCTA	59.544	20	20	312	462	CCAACATTGGTCGGGTGGAT	60.323	20	TATCATCGTGTGCGTGCTCT	59.544	20	20	312	463
IYJ1KEP07IPD23	1	p2	(AG)6	12	148	159	CCTCCAAAACAAGCACATCTGT	59.375	22	AGGGTTTTGTTATAGTTGACTTACCT	58.247	26	26	61	267	TGCTAAGCAACTTGACCAACA	58.351	21	AGGGTTTTGTTATAGTTGACTTACCT	58.247	26	26	16	267	CCTCCAAAACAAGCACATCTGT	59.375	22	GGGTTTTGTTATAGTTGACTTACCT	57.009	25	25	61	266
IYJ1KEP07IKTW4	1	p4	(TTTC)3	12	355	366	TCGAAAAGCTTCATTTTCGGGT	59.118	22	CTCCAAGCTGCAGAGTCCTC	60.108	20	20	2	174	TCGAAAAGCTTCATTTTCGGGT	59.118	22	GCTGCAGAGTCCTCACCAAA	60.25	20	20	2	168	AGTTTCAAGGTCAGAGCCGC	60.604	20	AGTCCAAACATAGCTCCAAGC	58.284	21	21	87	187
IYJ1KEP07IUI1D	1	p1	(A)10	10	326	335	GCATACGCGCACACATTGAT	59.972	20	ACTAGGAGGGAAGTGAGCCC	60.326	20	20	69	258	ACGCGCACACATTGATGATG	59.903	20	ACTAGGAGGGAAGTGAGCCC	60.326	20	20	73	258	CGCGCACACATTGATGATGG	60.59	20	ACTAGGAGGGAAGTGAGCCC	60.326	20	20	74	258
IYJ1KEP07IJ5QC	1	c*	(AACCCCT)4(CCCTAA)11*cccgtaaccctaacccgtaacccgta(AC)84tttttt(AC)8	306	1	306	AACCCCTAACCCCTAACCCC	60.553	20	TACGGGTTAGGGTTACGGGT	59.96	20	20	7	108	AACCCCTAACCCCTAACCCC	60.553	20	TACGGGTTAGGGTTACGGGT	59.96	20	20	0	108	CCCCTAACCCCTAACCCCTA	59.351	20	TACGGGTTAGGGTTACGGGT	59.96	20	20	9	108
IYJ1KEP07IQQD1	1	p4	(CAAA)4	16	137	152	ACATGCATGCACAAGATCCC	58.891	20	CGATCAGAGGGAATGAGCCA	59.245	20	20	228	348	ACATGCATGCACAAGATCCC	58.891	20	ACGATCAGAGGGAATGAGCC	59.244	20	20	228	349	TGAGAGATGAAAGCAGCCCA	59.013	20	ACATTCACATGGGAGCATGGT	59.994	21	21	255	380
IYJ1KEP07IQQD1	2	p3	(AAT)8	24	394	417	ACATGCATGCACAAGATCCC	58.891	20	CGATCAGAGGGAATGAGCCA	59.245	20	20	228	348	ACATGCATGCACAAGATCCC	58.891	20	ACGATCAGAGGGAATGAGCC	59.244	20	20	228	349	TGAGAGATGAAAGCAGCCCA	59.013	20	ACATTCACATGGGAGCATGGT	59.994	21	21	255	380
IYJ1KEP07ILLGU	1	p3	(ACC)6	18	164	181	TGGGGAGGGCATATGGGTAA	60.029	20	GCACCACCCCAATCCAAAAC	59.965	20	20	397	500	TTGGGGAGGGCATATGGGTA	60.029	20	GCACCACCCCAATCCAAAAC	59.965	20	20	396	500	TCCAAAACCGTTGTTGGGGA	60.033	20	GCACCACCCCAATCCAAAAC	59.965	20	20	383	500
IYJ1KEP07IS47V	1	p1	(T)10	10	191	200	ATTGTCCAAGCCTAACCCAA	57.009	20	AACAAGTTGTCCAAAGAAAGGTTCA	59.755	25	25	14	113	ACAATATTGTCCAAGCCTAACCCA	60.264	24	GTTGTCCAAAGAAAGGTTCATGC	58.949	23	23	9	108	ACAATATTGTCCAAGCCTAACCC	58.722	23	GTTGTCCAAAGAAAGGTTCATGC	58.949	23	23	9	108
IYJ1KEP07ISU6I	1	c	(ACA)6acctctctctttctctcacaaacacaccacctctcatttctccccttcttttgccaccac(ACA)5	93	63	155	CCTCACACACTAACCCACCC	59.964	20	GGAGAGCGGAGGATTCATCG	60.039	20	20	42	273	CCTCACACACTAACCCACCC	59.964	20	CGGAGAGCGGAGGATTCATC	60.039	20	20	42	274	CCCTCACACACTAACCCACC	59.964	20	GGAGAGCGGAGGATTCATCG	60.039	20	20	41	273
IYJ1KEP07IM0Y9	1	p4	(AAAG)4	16	47	62	CAACCTTCACCACCCCTTGA	59.815	20	GTACAAGGGGGATGCCGAAG	60.464	20	20	340	459	CAACCTTCACCACCCCTTGA	59.815	20	GAAGTACAAGGGGGATGCCG	60.464	20	20	340	462	TCAACCTTCACCACCCCTTG	59.815	20	GTACAAGGGGGATGCCGAAG	60.464	20	20	339	459
IYJ1KEP07IFLFE	1	p1	(T)11	11	350	360	CGAATTGTCGCACACCCTCA	60.949	20	TCATGCATGTACGTGGAGGG	59.822	20	20	266	404	AAGAACGACCACCACTTCCT	58.871	20	TCATGCATGTACGTGGAGGG	59.822	20	20	203	404	GTTGTAGATCCGCCCCTGG	59.854	19	TCATGCATGTACGTGGAGGG	59.822	20	20	292	404
IYJ1KEP07IQRP0	1	p2	(AT)15	30	397	426	TGATGGCTTGTGCAATGCAG	59.755	20	CGGTTCAGTTTCGGTTTCGG	59.766	20	20	288	395	GGCTTGTGCAATGCAGACAT	59.754	20	CGGTTCAGTTTCGGTTTCGG	59.766	20	20	292	395	ATGGCTTGTGCAATGCAGAC	59.754	20	CGGTTCAGTTTCGGTTTCGG	59.766	20	20	290	395
IYJ1KEP07IKAGB	1	p3	(CAT)4	12	143	154	ACTGGACCCTTGACAATGACA	59.226	21	TGATGGGTTGCATCCTGACA	59.302	20	20	6	146	TCAAGACTGGACCCTTGACA	58.199	20	TGATGGGTTGCATCCTGACA	59.302	20	20	1	146	AGACTGGACCCTTGACAATGAC	59.961	22	TGATGGGTTGCATCCTGACA	59.302	20	20	4	146
IYJ1KEP07IH2IM	1	p4	(GCAT)3	12	402	413	TTTGTCGGAAGCAGCCTTCT	59.891	20	TGATGCATCCACAGGCACTT	59.961	20	20	219	433	TCTTTGTCGGAAGCAGCCTT	59.891	20	TGATGCATCCACAGGCACTT	59.961	20	20	217	433	TTTGTCGGAAGCAGCCTTCT	59.891	20	CTCTGATGCATCCACAGGCA	60.107	20	20	219	436
IYJ1KEP07INK4W	1	p4	(AAAT)4	16	62	77	ACTAGCTGAGTTCTAGTGGCA	58.191	21	GGTAATTGAAGAGGCTGCATGT	58.98	22	22	193	416	ACATTTGGTGTCAGCTAGCT	57.133	20	GGTAATTGAAGAGGCTGCATGT	58.98	22	22	144	416	ACTAGCTGAGTTCTAGTGGCA	58.191	21	CAAGGTAATTGAAGAGGCTGCA	58.916	22	22	193	419
IYJ1KEP07IIX85	1	p4	(TTTA)3	12	338	349	CGTCTATTAGGCCTTGGCCC	60.25	20	GCCATTTTGAGCCCATTGTGT	59.998	21	21	138	238	CCGTCTATTAGGCCTTGGCC	60.25	20	GCCATTTTGAGCCCATTGTGT	59.998	21	21	137	238	CGTCTATTAGGCCTTGGCCC	60.25	20	TGAAGAGCCATTTTGAGCCCA	60.203	21	21	138	244
IYJ1KEP07ICQC7	1	p2	(GA)6	12	1	12	GGGCGTCCTACTTAAGTGGG	59.823	20	ACAGTTTGGAAGGGTGGAGTG	60.134	21	21	80	247	GGGGCGTCCTACTTAAGTGG	59.823	20	ACAGTTTGGAAGGGTGGAGTG	60.134	21	21	79	247	CGGGGCGTCCTACTTAAGTG	60.179	20	ACAGTTTGGAAGGGTGGAGTG	60.134	21	21	78	247
IYJ1KEP07IG9SL	1	p7	(GAAAAAA)3	21	479	499	CTGAGCAGGCTGGAAAGCTA	59.749	20	AATGGGAGGGCTGCCTTTTT	60.179	20	20	361	534	CTGAGCAGGCTGGAAAGCTA	59.749	20	GGGAGGGCTGCCTTTTTCTA	59.668	20	20	361	531	CTGAGCAGGCTGGAAAGCTA	59.749	20	ATGGGAGGGCTGCCTTTTTC	60.616	20	20	361	533
IYJ1KEP07IKV1F	1	p2	(AG)7	14	276	289	TGTTGTTTGACCTTTGCGCT	59.186	20	ACCATAGGCATGAGCTTGGG	59.816	20	20	19	177	TGTTGTTTGACCTTTGCGCT	59.186	20	CCATAGGCATGAGCTTGGGA	59.525	20	20	19	176	ATGTTGTTTGACCTTTGCGCT	59.591	21	ACCATAGGCATGAGCTTGGG	59.816	20	20	18	177
IYJ1KEP07IGKJZ	1	p2	(AC)6	12	165	176	TCGGTTGCCACAACTAGACC	59.966	20	CTTTGGGTGCACAACTCTGC	59.969	20	20	117	373	AGTGCCTACCATTTCGGCAA	59.962	20	GGTCTAGTTGTGGCAACCGA	59.966	20	20	34	136	AAGTGCCTACCATTTCGGCA	59.962	20	GGTCTAGTTGTGGCAACCGA	59.966	20	20	33	136
IYJ1KEP07IUF8H	1	p2	(CT)6	12	10	21	TTTCGGTGCGGAGGATTTGA	59.964	20	CGCTGCCGTGTTCAATGTAG	59.905	20	20	283	403	TTTCGGTGCGGAGGATTTGA	59.964	20	GTAGTACCGTCACCGACACC	59.831	20	20	283	387	TTCGCATCATTTTCGGTGCG	60.179	20	CGCTGCCGTGTTCAATGTAG	59.905	20	20	273	403
IYJ1KEP07IU1T5	1	c	(TG)6agg(GA)8	31	398	428	TCTCGAAACCTCCCTTACCTCT	59.957	22	TCACACACACACAGGCACAT	60.107	20	20	255	409	CCACCTATCTTCGAACCCAGA	58.892	21	TCACACACACACAGGCACAT	60.107	20	20	170	409	TCCACCTATCTTCGAACCCAG	58.892	21	TCACACACACACAGGCACAT	60.107	20	20	169	409
IYJ1KEP07IOV3J	1	p1	(A)10	10	197	206	TGGAATATCCCATGCGGTGA	58.864	20	CACAAGCAAAGGATGTGGCC	60.038	20	20	295	474	TGGAATATCCCATGCGGTGA	58.864	20	CCACAAGCAAAGGATGTGGC	60.038	20	20	295	475	AGTGGAATATCCCATGCGGT	58.86	20	CACAAGCAAAGGATGTGGCC	60.038	20	20	293	474
IYJ1KEP07IU0JC	1	c	(GTG)4ggtgaagttacattt(AG)9	45	56	100	GATAGGATGTGGTAAGACGGTGT	59.616	23	TGTTCTCTCTCTCTCTCTCTCTAA	57.132	24	24	4	103	AGATAGGATGTGGTAAGACGGTG	59.363	23	TGTTCTCTCTCTCTCTCTCTCTAA	57.132	24	24	3	103	GATAGGATGTGGTAAGACGGTGT	59.616	23	TGTTCTCTCTCTCTCTCTCTCTAAA	57.747	25	25	4	103
IYJ1KEP07IM0B2	1	p4	(ATGG)3	12	362	373	CATCCTGACAGGGCTTCACA	59.674	20	CTAACCCCGTTGCCATCCAT	60.107	20	20	247	384	CATCCTGACAGGGCTTCACA	59.674	20	TAACCCCGTTGCCATCCATC	60.107	20	20	247	383	CATCCTGACAGGGCTTCACA	59.674	20	CCCGTTGCCATCCATCCATA	59.89	20	20	247	379
IYJ1KEP07IO5PD	1	p2	(TA)6	12	167	178	CCACCTCTTGTTCCGTCCAA	59.892	20	GGGCTTGACGGGAATAAGCT	60.107	20	20	38	286	GTCCCACCTCTTGTTCCGTC	60.321	20	GGGCTTGACGGGAATAAGCT	60.107	20	20	35	286	CCACCTCTTGTTCCGTCCAA	59.892	20	TCAATGGGCTTGACGGGAAT	59.669	20	20	38	291
IYJ1KEP07IO7LJ	1	c	(AAAACA)4ttatttatac(A)10	44	271	314	CACCCTCCTTCACAGCCTTC	60.322	20	GAGGTGTGTGGAGGATGGTG	60.036	20	20	396	501	CACCCTCCTTCACAGCCTTC	60.322	20	GAAGACGGGGTTGTGGAGAG	60.037	20	20	396	533	CCCTCCTTCACAGCCTTCAA	59.598	20	GAGGTGTGTGGAGGATGGTG	60.036	20	20	398	501
IYJ1KEP07IFPDQ	1	p1	(A)11	11	338	348	TGGAAAATGCTGACAGCCCA	60.179	20	CAGTGCATGGTGAACACGTG	60.041	20	20	161	314	TGGAAAATGCTGACAGCCCA	60.179	20	GTGCATGGTGAACACGTGTC	60.041	20	20	161	312	TGGAAAATGCTGACAGCCCA	60.179	20	GGGCGGAAATTTGATGCACA	59.754	20	20	161	266
IYJ1KEP07H5MHK	1	p1	(T)10	10	81	90	GCATTTGGGTCAGCTTGGAC	59.755	20	AGTCGGACCGGGCTTTTTAG	60.037	20	20	169	289	CTTAGAGGTGTCCAAGGGCC	59.747	20	AGTCGGACCGGGCTTTTTAG	60.037	20	20	117	289	GCATTTGGGTCAGCTTGGAC	59.755	20	GGACCGGGCTTTTTAGGCTT	60.611	20	20	169	285
IYJ1KEP07IF3IM	1	p7	(TATTTTT)3	21	51	71	CCAGCTTGCTTACATCGTGC	59.902	20	AAGGGTGGGCTTGCATTGAT	60.252	20	20	99	371	GCCAGCTTGCTTACATCGTG	59.902	20	AAGGGTGGGCTTGCATTGAT	60.252	20	20	98	371	CCAGCTTGCTTACATCGTGC	59.902	20	AAAGGGTGGGCTTGCATTGA	60.472	20	20	99	372
IYJ1KEP07IF3IM	2	p4	(AACT)4	16	410	425	CCAGCTTGCTTACATCGTGC	59.902	20	AAGGGTGGGCTTGCATTGAT	60.252	20	20	99	371	GCCAGCTTGCTTACATCGTG	59.902	20	AAGGGTGGGCTTGCATTGAT	60.252	20	20	98	371	CCAGCTTGCTTACATCGTGC	59.902	20	AAAGGGTGGGCTTGCATTGA	60.472	20	20	99	372
IYJ1KEP07IGMJR	1	p1	(T)11	11	394	404	GACCAGGCTTTGAACCAGGA	59.89	20	CTGCATTGCTGAAGGGAAGC	59.827	20	20	80	216	ACCAGGCTTTGAACCAGGAG	59.889	20	CTGCATTGCTGAAGGGAAGC	59.827	20	20	81	216	TCATTGACAGCCGAGAGACG	59.829	20	CTGCATTGCTGAAGGGAAGC	59.827	20	20	40	216
IYJ1KEP07H8IXY	1	p3	(TGG)4	12	310	321	CGTGGCAGGCTTTGAAGTTG	60.318	20	TGTTAGGCAGGAAAGCAGGG	59.962	20	20	209	351	CTGGTGGGAGAGGAAGCTTC	59.748	20	GCAGGGACACTTGACTTCCA	59.891	20	20	61	337	CGTGGCAGGCTTTGAAGTTG	60.318	20	GCAGGGACACTTGACTTCCA	59.891	20	20	209	337
IYJ1KEP07IF2JS	1	c	(T)10ctaattga(T)10	28	105	132	GTTGGCCCCAAAGTTCGAAC	59.968	20	TGGAATGTGTTCATTGGCCA	57.993	20	20	231	447	TTCTCCTGAATGTTGGCCCC	59.96	20	TGGAATGTGTTCATTGGCCA	57.993	20	20	220	447	CTCCATATTGGCCTGGTGCA	60.107	20	TGGAATGTGTTCATTGGCCA	57.993	20	20	186	447
IYJ1KEP07H6ZQH	1	p4	(CTTG)3	12	227	238	TGTGGTTGCACCCTTAGCAA	60.106	20	GGCGGCTTAGGCAAAAGTTA	58.83	20	20	305	420	ATGTGGTTGCACCCTTAGCA	59.888	20	GGCGGCTTAGGCAAAAGTTA	58.83	20	20	304	420	TGTGGTTGCACCCTTAGCAA	60.106	20	GGGCGGCTTAGGCAAAAGTT	61.533	20	20	305	421
IYJ1KEP07IO18K	1	p2	(CA)6	12	304	315	GATCCCCAAAACTGCCTCCA	59.96	20	GTGTCTGTGTGTGTGTGCAC	59.903	20	20	91	319	GATCCCCAAAACTGCCTCCA	59.96	20	GTGTGTCTGTGTGTGTGTGC	59.903	20	20	91	321	CCAGATCCCCAAAACTGCCT	59.96	20	GTGTCTGTGTGTGTGTGCAC	59.903	20	20	88	319
IYJ1KEP07IRLNG	1	p1	(A)12	12	377	388	CCACCTCTTCTCCGCCTTTT	59.963	20	TGAATTTGTGTTCTGGTTCGGT	58.716	22	22	4	273	AATTCCACCTCTTCTCCGCC	59.747	20	TGAATTTGTGTTCTGGTTCGGT	58.716	22	22	0	273	CCACCTCTTCTCCGCCTTTT	59.963	20	TGAATTTGTGTTCTGGTTCGGTT	59.303	23	23	4	273
IYJ1KEP07IS5JV	1	c	(GT)8tt(GA)18	54	308	361	CCATTTTCACGATGCCCACC	59.827	20	AACCTGGAAAGTGGGCTGAT	59.22	20	20	120	245	TGCCCACCATCATCCATCTG	59.816	20	AACCTGGAAAGTGGGCTGAT	59.22	20	20	132	245	CCATTTTCACGATGCCCACC	59.827	20	GTAACCTGGAAAGTGGGCTGA	59.927	21	21	120	247
IYJ1KEP07IPI9L	1	p1	(T)14	14	286	299	CTCACGAAATTTGGGGCCAC	59.756	20	GGTAGTGATGATGATGGTTGGGA	59.864	23	23	1	100	CTCACGAAATTTGGGGCCAC	59.756	20	AGGTAGTGATGATGATGGTTGGG	59.863	23	23	1	101	TCACGAAATTTGGGGCCACA	60.468	20	AGGTAGTGATGATGATGGTTGGG	59.863	23	23	2	101
IYJ1KEP07IRAA5	1	p2	(GA)6	12	20	31	TGATTGGCGGCATTCTTCCT	60.034	20	CTCTGGCCCGTGGGTTATAA	59.165	20	20	99	377	ATTGGCGGCATTCTTCCTGT	60.324	20	CTCTGGCCCGTGGGTTATAA	59.165	20	20	101	377	TGGCGGCATTCTTCCTGTAA	59.673	20	CTCTGGCCCGTGGGTTATAA	59.165	20	20	103	377
IYJ1KEP07IEYKC	1	p3	(TTC)11	33	155	187	TATGTTGCATTCTGCTGCGC	59.901	20	ACACTGAAAGAAGAAGAAGAAGAAGA	58.44	26	26	46	195	TATGTTGCATTCTGCTGCGC	59.901	20	ACACTGAAAGAAGAAGAAGAAGAAG	57.215	25	25	46	195	CATTCTGCTGCGCATGTGTC	60.523	20	ACACTGAAAGAAGAAGAAGAAGAAGA	58.44	26	26	53	195
IYJ1KEP07ITXYX	1	p1	(T)13	13	153	165	CGTAAATCGTAAGTTGAGGGGC	59.394	22	TGGGGACATTTCTTGCACAA	57.921	20	20	2	131	TCGTAAGTTGAGGGGCAAAA	57.358	20	TGGGGACATTTCTTGCACAA	57.921	20	20	8	131	ATCGTAAGTTGAGGGGCAAA	57.129	20	TGGGGACATTTCTTGCACAA	57.921	20	20	7	131
IYJ1KEP07IL921	1	p1	(A)10	10	212	221	AAAGCCGCAAAGGGACTGTA	59.89	20	GGCGGTTTGACTGTTGCTTT	59.898	20	20	33	288	AAAGCAACAGTCAAACCGCC	59.898	20	TGTGGTTCAAATCACCCGGT	59.816	20	20	269	454	AAAGCCGCAAAGGGACTGTA	59.89	20	ACTGTTGCTTTTTGGGGTGC	59.822	20	20	33	279
IYJ1KEP07IUVXT	1	p4	(TTAA)3	12	68	79	CGCTTGTCTTTTCCTTCCCC	59.118	20	AGCAAACCGGTAGTCAGGAA	58.947	20	20	235	415	AGCCATCCAACCCAAGTGTA	58.928	20	GGGGAAGGAAAAGACAAGCG	59.118	20	20	117	254	TAGCCATCCAACCCAAGTGT	58.928	20	GGGGAAGGAAAAGACAAGCG	59.118	20	20	116	254
IYJ1KEP07H9ZZR	1	p3	(AAT)4	12	257	268	GGAAGTCCGACTTGCTGAGA	59.396	20	CCCTGTGTGCCTTGAGCTTA	59.963	20	20	37	311	GGAAGTCCGACTTGCTGAGA	59.396	20	TTTTAGCCCTTGGTGGCTCC	60.252	20	20	37	289	GGAAGTCCGACTTGCTGAGA	59.396	20	AGTTTTAGCCCTTGGTGGCT	59.517	20	20	37	291
IYJ1KEP07IAPZD	1	p4	(TTTA)3	12	311	322	ACCCGTAAGACAAAGCGTGT	59.895	20	CTCCTCTTGAGCCGCCTTTT	60.322	20	20	35	176	ACCCGTAAGACAAAGCGTGT	59.895	20	TGACCTACGTCCACTCCTCA	59.597	20	20	35	202	ACCCGTAAGACAAAGCGTGT	59.895	20	CGTCCACTCCTCAAGACTCC	59.472	20	20	35	195
IYJ1KEP07IGC6Z	1	p2	(TA)7	14	255	268	ATACTGGTGTTGCTGGGTGG	59.962	20	TGCTTAGGCCCAATCGGTTT	59.961	20	20	88	196	ATACTGGTGTTGCTGGGTGG	59.962	20	TTGCTTAGGCCCAATCGGTT	59.961	20	20	88	197	ATACTGGTGTTGCTGGGTGG	59.962	20	ATTGCTTAGGCCCAATCGGT	59.741	20	20	88	198
IYJ1KEP07ITPDZ	1	p3	(GTG)4	12	218	229	CTCCACACGGTGCCACTTAT	60.036	20	GACGTTCCTGGCCTCAAGAA	59.965	20	20	9	130	TCCACACGGTGCCACTTATC	60.037	20	GACGTTCCTGGCCTCAAGAA	59.965	20	20	10	130	TTCTTGAGGCCAGGAACGTC	59.965	20	CATTGCACCACCACCACATG	60.038	20	20	111	233
IYJ1KEP07IQFP6	1	p1	(A)10	10	413	422	TGAACATGCAATGTACCCACC	58.833	21	TGGCGGATTGCTGAAATCATG	59.594	21	21	163	301	TGAACATGCAATGTACCCACC	58.833	21	CATGGCGGATTGCTGAAATCA	59.594	21	21	163	303	TGAACATGCAATGTACCCACC	58.833	21	ACATGGCGGATTGCTGAAATC	59.593	21	21	163	304
IYJ1KEP07IL498	1	c	(TCTCTG)4tctctctcctttgttgttggaccttgtaggcaccataaattggacatatttttctgggttattgcacacacttcttggttgtaggataaagcaa(TC)8	134	85	218	GTTGGACCTTGTAGGCACCA	59.89	20	GGAAGCAGATTGAGGATTGGC	59.32	21	21	123	350	TGTTGGACCTTGTAGGCACC	59.89	20	GGAAGCAGATTGAGGATTGGC	59.32	21	21	122	350	GTTGGACCTTGTAGGCACCA	59.89	20	TCTCAGCCATCTTTGCTAGCT	59.164	21	21	123	282
IYJ1KEP07IQ5FH	1	p2	(TC)10	20	515	534	AACCCCATGAACGAGTGACC	59.964	20	GGTCCGAACTGCCTGATGAT	59.821	20	20	343	455	AGCCCAAGGTTCTGCTTCAA	59.814	20	GGTCACTCGTTCATGGGGTT	59.964	20	20	169	362	AAGCCCAAGGTTCTGCTTCA	59.814	20	GGTCACTCGTTCATGGGGTT	59.964	20	20	168	362
IYJ1KEP07IFLLD	1	p4	(TGCT)3	12	10	21	CATGCTTGCTTGCTTCCTGG	60.109	20	ACAAACAAACTGGGGTAGGGT	59.428	21	21	7	250	CCATGCTTGCTTGCTTCCTG	60.109	20	ACAAACAAACTGGGGTAGGGT	59.428	21	21	6	250	ACCCTACCCCAGTTTGTTTGT	59.428	21	GTTGGTGGATGGATCCCACA	59.669	20	20	230	436
IYJ1KEP07IMWKJ	1	p1	(T)15	15	142	156
IYJ1KEP07IISD6	1	p3	(TCT)4	12	165	176	ATTGTTACCACTGGAGGCCC	59.668	20	CCACTGGAAGGCCATGCTAT	59.816	20	20	217	318	TACCACTGGAGGCCCTCAAT	60.253	20	TAGGTGTGGTTGCCTAGTGC	59.676	20	20	222	338	ATTGTTACCACTGGAGGCCC	59.668	20	TAGGTGTGGTTGCCTAGTGC	59.676	20	20	217	338
IYJ1KEP07IJOK4	1	p6	(TATTTA)3	18	507	524	CCAAGGTCCTAAGGCCAAGG	60.034	20	GCTGATTGGCTCCTCTCCAG	60.179	20	20	78	349	ACGCCGTACATGGTATGCAA	60.108	20	GCTGATTGGCTCCTCTCCAG	60.179	20	20	106	349	CCAAGGTCCTAAGGCCAAGG	60.034	20	TGATGCCGTGATGGGGAATT	59.742	20	20	78	227
IYJ1KEP07IN1MO	1	p2	(TG)6	12	3	14	GTGTGTGTAGGGAGCTGGTC	60.037	20	CAGTGTACAACAGCGGGAGA	59.683	20	20	7	170	GTGTGTGTAGGGAGCTGGTC	60.037	20	GTGTACAACAGCGGGAGACT	59.683	20	20	7	168	GTGTGTGTAGGGAGCTGGTC	60.037	20	AGTGTACAACAGCGGGAGAC	59.683	20	20	7	169
IYJ1KEP07IIHOZ	1	p3	(GTG)4	12	187	198	GTGGTGGTGGAGTATGCGAA	60.037	20	GGAAGAGAGGTGGCACTGAC	60.037	20	20	189	361	TTAGGTGTTTGTGGTGCGGT	60.107	20	GGAAGAGAGGTGGCACTGAC	60.037	20	20	151	361	TGATTGTGGTGGTGGTGGAG	59.89	20	GGAAGAGAGGTGGCACTGAC	60.037	20	20	181	361
IYJ1KEP07H58GF	1	p2	(AT)6	12	449	460	GGCGCCATCAATTGAGACAA	59.189	20	AATGTTAGCTCGTGGTCCCT	58.723	20	20	71	350	AGGCGCCATCAATTGAGACA	60.035	20	TGTTAGCTCGTGGTCCCTAT	57.845	20	20	70	348	AGGCGCCATCAATTGAGACA	60.035	20	ATGTTAGCTCGTGGTCCCTA	57.845	20	20	70	349
IYJ1KEP07INMSK	1	c	(A)11gaggacctttaacgtttgcaaaa(AAT)5	49	156	204	TGGTCCCTCACTAATCTGAAGG	58.892	22	TGTCGGGGTCAAGCTTTCTC	59.965	20	20	93	366	AGAGGACCTTTAACGTTTGCA	57.797	21	TGTCGGGGTCAAGCTTTCTC	59.965	20	20	165	366	TGGTCCCTCACTAATCTGAAGGA	60.246	23	TGTCGGGGTCAAGCTTTCTC	59.965	20	20	93	366
IYJ1KEP07ITLLG	1	p2	(GA)7	14	334	347	AGGAGCACCACACAAGACAC	60.179	20	CCACATGTTTGGAGGGTGGT	60.179	20	20	17	221	AGGAGCACCACACAAGACAC	60.179	20	ACCACATGTTTGGAGGGTGG	60.179	20	20	17	222	AGGAGCACCACACAAGACAC	60.179	20	CCACCACATGTTTGGAGGGT	60.179	20	20	17	224
IYJ1KEP07H87WO	1	p3	(TTA)4	12	142	153	AGGCTGTAATGCTTCTGTGCT	59.996	21	TATGGAGGGCTTGGGATCGA	60.105	20	20	427	552	AGGCTGTAATGCTTCTGTGCT	59.996	21	GGGCTTGGGATCGAATTCCA	60.107	20	20	427	546	AGGCTGTAATGCTTCTGTGCT	59.996	21	AGGGCTTGGGATCGAATTCC	59.816	20	20	427	547
IYJ1KEP07ISVWP	1	p1	(T)10	10	393	402	GTCTCCGCCCAAGAACAGAA	59.965	20	ACTAGGCCATCCACCATTGC	60.107	20	20	207	390	CTCCGCCCAAGAACAGAAGT	59.965	20	ACTAGGCCATCCACCATTGC	60.107	20	20	209	390	GACGGCAAAGGGAGCAACTA	60.321	20	TTCTGTTCTTGGGCGGAGAC	59.965	20	20	32	226
IYJ1KEP07IUSDN	1	p3	(GTT)4	12	290	301	TCTTCTTCATTTCGCCGGCT	60.036	20	CCCCTTCACAAGCTCCTGAA	59.598	20	20	314	436	TCTTCTTCATTTCGCCGGCT	60.036	20	TTCCCCTTCACAAGCTCCTG	59.598	20	20	314	438	TCTTCTTCATTTCGCCGGCT	60.036	20	TCCCCTTCACAAGCTCCTGA	60.474	20	20	314	437
IYJ1KEP07IO8BI	1	p4	(TAAA)3	12	139	150	TGAGGCTGCCAAGGGTTTAG	59.962	20	CCCAACACACGGGTTGAAAC	59.898	20	20	326	505	TAGCTCTTGAGGCTGCCAAG	59.749	20	CCCAACACACGGGTTGAAAC	59.898	20	20	319	505	AGAGCAGCAACATCCTCCTG	59.748	20	CCCAACACACGGGTTGAAAC	59.898	20	20	394	505
IYJ1KEP07ITLRO	1	p3	(CAT)7	21	403	423	TGTTTTGGCCGGCTAGGATG	60.68	20	CCAACTACATGGCAGCCAGT	60.323	20	20	281	385	GTGTTTTGGCCGGCTAGGAT	60.68	20	CCAACTACATGGCAGCCAGT	60.323	20	20	280	385	TTTTTGGTGTTTTGGCCGGC	60.745	20	CCAACTACATGGCAGCCAGT	60.323	20	20	274	385
IYJ1KEP07IPM5X	1	p1	(A)10	10	494	503	AAGTGTTCACCGTCAGCCAA	60.107	20	TTTGCCAAGCCGCACTAATG	59.757	20	20	25	287	AAGTGTTCACCGTCAGCCAA	60.107	20	CAATTTGCCAAGCCGCACTA	59.757	20	20	25	290	CCAAGCTGCCACAAGTCAAG	59.687	20	TTTGCCAAGCCGCACTAATG	59.757	20	20	41	287
IYJ1KEP07IM5HT	1	p4	(AAAT)3	12	198	209	GCGGGTACATCCACGTGTTA	60.109	20	TGGCAAAGGACATAAACAGCT	58.125	21	21	251	443	AACACAGCGGGTACATCCAC	60.321	20	TGGCAAAGGACATAAACAGCT	58.125	21	21	245	443	ACCCTACCAAACGTCTTCTTTGT	60.118	23	TAACACGTGGATGTACCCGC	60.109	20	20	108	270
IYJ1KEP07IIMYW	1	p2	(CT)12	24	183	206	GCCCTACACCTCCTCTCTCA	60.033	20	GTGAGGGTTTGTAGGTCGGG	60.037	20	20	47	273	CCCGACCTACAAACCCTCAC	60.037	20	AGTGAGTTGAGCGAGTTGGG	59.966	20	20	254	388	CCCGACCTACAAACCCTCAC	60.037	20	CGGAGTGAGTTGAGCGAGTT	60.039	20	20	254	391
IYJ1KEP07IUHJT	1	p2	(TC)6	12	432	443	TGGCCCTTGTATTCAAAGAGGT	59.621	22	ACAGAAAGAGGCCTCGACTT	58.657	20	20	69	205	TGGCCCTTGTATTCAAAGAGGT	59.621	22	AACAGAAAGAGGCCTCGACT	58.657	20	20	69	206	TGGCCCTTGTATTCAAAGAGGT	59.621	22	AACAGAAAGAGGCCTCGACTT	59.305	21	21	69	206
IYJ1KEP07IQY22	1	p4	(CTTG)3	12	3	14	GCTGCCTATGCACCCAATTT	59.174	20	ACAAGGGCGGCTTAGGAAAA	59.888	20	20	98	197	GGCTGCCTATGCACCCAATT	61.045	20	ACAAGGGCGGCTTAGGAAAA	59.888	20	20	97	197	GCTGCATCCTAGCAAGGCT	60.153	19	ACAAGGGCGGCTTAGGAAAA	59.888	20	20	82	197
IYJ1KEP07INZW3	1	p5	(AGGTG)4	20	264	283	GTGTCTGTTCGGTTGACCCA	60.179	20	GCATCTGTGACCTGGTGGAA	59.963	20	20	160	388	TCGTGTCTGTTCGGTTGACC	60.249	20	GCATCTGTGACCTGGTGGAA	59.963	20	20	158	388	GTGTCTGTTCGGTTGACCCA	60.179	20	TTGCATCTGTGACCTGGTGG	60.251	20	20	160	390
IYJ1KEP07IL850	1	p3	(CAG)4	12	456	467	TCAACCGTCCACGTGTACAG	59.969	20	GAACCTCTCCGTCAAGCCAA	59.965	20	20	229	455	CTCAACCGTCCACGTGTACA	59.969	20	GAACCTCTCCGTCAAGCCAA	59.965	20	20	228	455	TTACCTCAACCGTCCACGTG	59.968	20	GAACCTCTCCGTCAAGCCAA	59.965	20	20	224	455
IYJ1KEP07IP4UW	1	p1	(A)10	10	373	382	AGTTGATGTAGCAAGTCCCACT	59.36	22	GCAGAGCCCAAAAATGAGCA	59.395	20	20	287	452	GCAGAGTTGATGTAGCAAGTCC	59.325	22	GCAGAGCCCAAAAATGAGCA	59.395	20	20	283	452	AGAGTTGATGTAGCAAGTCCCA	59.094	22	GCAGAGCCCAAAAATGAGCA	59.395	20	20	285	452
IYJ1KEP07IJ8AQ	1	p4	(TAAG)3	12	35	46	AAGGGTTTCGGTCTCTGACA	58.58	20	AAACAAGTACACAAACGAAGCT	57.042	22	22	129	356	AGGGTTTCGGTCTCTGACAT	58.354	20	AAACAAGTACACAAACGAAGCT	57.042	22	22	130	356	TCGGTCTCTGACATTACGGTC	59.258	21	AAACAAGTACACAAACGAAGCT	57.042	22	22	136	356
IYJ1KEP07IJ8AQ	2	p7	(ATTTATC)3	21	280	300	AAGGGTTTCGGTCTCTGACA	58.58	20	AAACAAGTACACAAACGAAGCT	57.042	22	22	129	356	AGGGTTTCGGTCTCTGACAT	58.354	20	AAACAAGTACACAAACGAAGCT	57.042	22	22	130	356	TCGGTCTCTGACATTACGGTC	59.258	21	AAACAAGTACACAAACGAAGCT	57.042	22	22	136	356
IYJ1KEP07H6VJL	1	c	(T)13gtaaataaattattataattttgttgatgtacttctacta(TTG)5(ATG)4attattacaaaataagaaatattataatttaggattttaatcaatttgtattc(T)13	146	1	146
IYJ1KEP07H6VJL	2	p1	(A)12	12	290	301
IYJ1KEP07IHNYJ	1	p2	(TA)11	22	28	49
IYJ1KEP07ITPYV	1	c	(AAAAAC)3aaaagaacacttccattcatttgcagatgggtccacacacacactctacctccgccaccttcgatctcagggtaacccttttcatctcctc(CT)7	123	60	182	AGAACACTTCCATTCATTTGCAGA	59.171	24	AGAGAGAGAGAGAGGAGGAGA	57.579	21	21	80	181	AGAACACTTCCATTCATTTGCAGA	59.171	24	GAGAGAGAGAGAGGAGGAGATGA	59.352	23	23	80	180	AGAACACTTCCATTCATTTGCAGA	59.171	24	AGAGAGAGAGAGAGGAGGAGATG	59.35	23	23	80	181
IYJ1KEP07H2Y2C	1	c	(AAAG)3aatgcccaatcaaccaaaaacctcaaatggaactcaattaaaagaagacattatttcctgattccatgc(AG)8	97	175	271	CCCTCCCCACTTTTTCCCAA	59.81	20	TCTGATGCTCTATCTGGGGACA	60.091	22	22	145	323	CCCTCCCCACTTTTTCCCAA	59.81	20	AGTCTGATGCTCTATCTGGGGA	59.821	22	22	145	325	ACAAGAGGTGCCGATGTTCC	60.322	20	TCTGATGCTCTATCTGGGGACA	60.091	22	22	102	323
IYJ1KEP07H2Y2C	2	p1	(A)10	10	446	455	CCCTCCCCACTTTTTCCCAA	59.81	20	TCTGATGCTCTATCTGGGGACA	60.091	22	22	145	323	CCCTCCCCACTTTTTCCCAA	59.81	20	AGTCTGATGCTCTATCTGGGGA	59.821	22	22	145	325	ACAAGAGGTGCCGATGTTCC	60.322	20	TCTGATGCTCTATCTGGGGACA	60.091	22	22	102	323
IYJ1KEP07IOE5L	1	p3	(TCA)4	12	227	238	TTCAGGGTTCATCGTGCTGG	60.322	20	ACATCATTGAGACCAGGGCA	59.006	20	20	75	181	TTCAGGGTTCATCGTGCTGG	60.322	20	GACATCATTGAGACCAGGGCA	60.065	21	21	75	182	TTCAGGGTTCATCGTGCTGG	60.322	20	TGACATCATTGAGACCAGGGC	60.065	21	21	75	183
IYJ1KEP07IIV8F	1	p2	(CT)8	16	404	419	CTTGAGGACAAGGTGGGGTG	60.251	20	CCGACTTCAAGGGAGCACAA	60.25	20	20	157	399	CTTGAGGACAAGGTGGGGTG	60.251	20	GTAGCCGACTTCAAGGGAGC	60.46	20	20	157	403	GAGGACAAGGTGGGGTGAAA	59.523	20	CCGACTTCAAGGGAGCACAA	60.25	20	20	160	399
IYJ1KEP07H881W	1	p1	(T)15	15	365	379	GCCACCCACACATCTACACA	59.964	20	CGGTCCAGTCCAGATTCTCC	59.538	20	20	70	276	CTGGTCCAAGACTCCAAGCC	60.322	20	CGGTCCAGTCCAGATTCTCC	59.538	20	20	53	276	AGCCACCCACACATCTACAC	59.675	20	CGGTCCAGTCCAGATTCTCC	59.538	20	20	69	276
IYJ1KEP07IGV7Z	1	p5	(ATTCC)4	20	111	130	CCCTCATTGCCCTATGCCAA	60.106	20	TGCATTTTCAAGACCCAGCA	58.298	20	20	130	409	CCCTATGCCAAACGTAGCCT	59.82	20	TGCATTTTCAAGACCCAGCA	58.298	20	20	139	409	CCCTCATTGCCCTATGCCAA	60.106	20	TGCATTTTCAAGACCCAGCAA	58.962	21	21	130	409
IYJ1KEP07IGV7Z	2	p2	(CA)9	18	437	454	CCCTCATTGCCCTATGCCAA	60.106	20	TGCATTTTCAAGACCCAGCA	58.298	20	20	130	409	CCCTATGCCAAACGTAGCCT	59.82	20	TGCATTTTCAAGACCCAGCA	58.298	20	20	139	409	CCCTCATTGCCCTATGCCAA	60.106	20	TGCATTTTCAAGACCCAGCAA	58.962	21	21	130	409
IYJ1KEP07IOK33	1	p1	(T)12	12	330	341	AAGTGGGAAGGAAGAGCACG	59.965	20	CGGCTGAGATGGTACCCTTG	60.179	20	20	36	255	AAGTGGGAAGGAAGAGCACG	59.965	20	CCATGGTCACGTGTCACCTT	60.25	20	20	36	136	GTGGCAAGTGGGAAGGAAGA	59.89	20	CGGCTGAGATGGTACCCTTG	60.179	20	20	31	255
IYJ1KEP07IM723	1	p2	(TG)6	12	188	199	GAGCAAGACCCCATCTCTGG	59.82	20	TCACGTTTGTTGTGAGCCCT	60.107	20	20	156	409	CTACAGTCCCAGCTGCTCAG	59.825	20	CCAGAGATGGGGTCTTGCTC	59.82	20	20	48	175	CTGCTCAGGAGGCTAAGGTG	59.822	20	CCAGAGATGGGGTCTTGCTC	59.82	20	20	60	175
IYJ1KEP07ICN70	1	p2	(CT)8	16	35	50	CAAACGACCTTTTTAATTACAAGAAGA	57.275	27	ACAAGAGGAGAGAGAGGGCG	60.683	20	20	0	99	CAAACGACCTTTTTAATTACAAGAAGA	57.275	27	GACAAGAGGAGAGAGAGGGC	58.889	20	20	0	100	CAAACGACCTTTTTAATTACAAGAAGA	57.275	27	AGACAAGAGGAGAGAGAGGGC	60.342	21	21	0	101
IYJ1KEP07IRTLU	1	p2	(AT)14	28	332	359	TCATGCCATCGATAGTCCATTCA	59.675	23	ACAACACCGAGTTAGCGTCA	59.614	20	20	22	251	TCATTCATGCCATCGATAGTCCA	59.675	23	ACAACACCGAGTTAGCGTCA	59.614	20	20	18	251	CATGCCATCGATAGTCCATTCA	58.333	22	ACAACACCGAGTTAGCGTCA	59.614	20	20	23	251
IYJ1KEP07IPXCL	1	p2	(AG)6	12	171	182	CCCCATTGACCCGCTATGTT	60.107	20	TTGTGCTACAACTGTGCTGC	59.337	20	20	94	276	CCCCATTGACCCGCTATGTT	60.107	20	TGCTACAACTGTGCTGCCTA	59.315	20	20	94	273	CCCCATTGACCCGCTATGTT	60.107	20	GTGCTACAACTGTGCTGCCT	60.886	20	20	94	274
IYJ1KEP07ITHOA	1	p5	(TTTTA)3	15	54	68	GCAACTGGGTCTGAGCAGTA	59.678	20	GACACACAGACAACCACCCA	60.107	20	20	171	413	GGAATTTGCATGTGCCCAGG	60.108	20	TACTGCTCAGACCCAGTTGC	59.678	20	20	74	190	CTGGGTCTGAGCAGTAGGGA	60.325	20	GACACACAGACAACCACCCA	60.107	20	20	175	413
IYJ1KEP07IK5Y0	1	p2	(TC)7	14	52	65	TACCAACCAGGCAGAACACC	59.89	20	TGCTAAAAGTTGCCTCAGGT	57.343	20	20	21	192	TCCTCTACCAACCAGGCAGA	59.884	20	TGCTAAAAGTTGCCTCAGGT	57.343	20	20	16	192	TCCACGCAACCATTTTCCCT	60.179	20	TGCTAAAAGTTGCCTCAGGT	57.343	20	20	88	192
IYJ1KEP07IOIB5	1	p4	(GAAA)3	12	147	158	TCAGTGAGGACAATGATGCCT	59.089	21	TGAGCATTTGATATCGGGACTCA	59.612	23	23	243	395	TCAGTGAGGACAATGATGCCT	59.089	21	CGGGACTCATTATTTTTGGCACC	60.429	23	23	243	381	TCAGTGAGGACAATGATGCCT	59.089	21	TCGGGACTCATTATTTTTGGCAC	59.558	23	23	243	382
IYJ1KEP07IC02G	1	p3	(CAC)5	15	309	323	GAGCAAAACTGCTGCACCTC	60.04	20	ATGATGGCCTTTGGTGGAGG	60.033	20	20	109	344	GAGAGCAAAACTGCTGCACC	60.04	20	ATGATGGCCTTTGGTGGAGG	60.033	20	20	107	344	GAGCAAAACTGCTGCACCTC	60.04	20	CGGCTCCAATTGCACAGATG	59.9	20	20	109	364
IYJ1KEP07IJ883	1	p3	(CCA)4	12	9	20	CCATCACCACCTCCTCCCTA	60.031	20	TTGGAGGAGGGGGATGTAGG	60.03	20	20	273	381	CTCCACCTCCTCCATCTCCA	60.032	20	TTGGAGGAGGGGGATGTAGG	60.03	20	20	159	381	CTCCACCTCCTCCATCTCCA	60.032	20	TAGGGAGGAGGTGGTGATGG	60.031	20	20	159	292
IYJ1KEP07INZ7U	1	p4	(AATA)3	12	58	69	TCTCTTGGCTCCCCTTTCCT	60.179	20	GCTGCCCACCAAGAAAGTTG	59.967	20	20	19	153	TCTCTTGGCTCCCCTTTCCT	60.179	20	TCCATTGGACCAATCCCGTG	60.035	20	20	19	211	GATCTCATGGGCACGGGATT	59.891	20	CGAGTGACCATAGCACTGCT	59.826	20	20	181	432
IYJ1KEP07IUQIQ	1	p1	(A)10	10	190	199	GCTTTTTGACGGTCTAAGGGC	59.801	21	AGCTTTAGAAAGGGACTCACCG	60.028	22	22	359	473	GCTTTTTGACGGTCTAAGGGC	59.801	21	GCTTTAGAAAGGGACTCACCGT	60.29	22	22	359	472	GCTTTTTGACGGTCTAAGGGC	59.801	21	AGAAAGGGACTCACCGTACT	57.694	20	20	359	467
IYJ1KEP07IN2KS	1	p2	(AC)6	12	305	316	CGCCCCGATGTTATGGAGAA	59.894	20	TGTGTTAATGGATAGCGGTTTGC	59.872	23	23	45	168	TAACCGCCCCGATGTTATGG	59.893	20	TGTGTTAATGGATAGCGGTTTGC	59.872	23	23	41	168	GCAAACCGCTATCCATTAACACA	59.872	23	ATCAGGACTGCCCTCGAAAC	59.749	20	20	146	420
IYJ1KEP07IPRIB	1	p4	(ATTT)3	12	75	86	TGGCTTACTGAAAATGAGCTTTCT	58.927	24	CGGCATCTCTGGTCCTCTTG	60.179	20	20	242	426	TGGCTTACTGAAAATGAGCTTTCT	58.927	24	GAACCTCGGCATCTCTGGTC	60.179	20	20	242	432	TGGCTTACTGAAAATGAGCTTTCT	58.927	24	GGCATCTCTGGTCCTCTTGG	59.82	20	20	242	425
IYJ1KEP07IPRIB	2	p3	(TTG)5	15	337	351	TGGCTTACTGAAAATGAGCTTTCT	58.927	24	CGGCATCTCTGGTCCTCTTG	60.179	20	20	242	426	TGGCTTACTGAAAATGAGCTTTCT	58.927	24	GAACCTCGGCATCTCTGGTC	60.179	20	20	242	432	TGGCTTACTGAAAATGAGCTTTCT	58.927	24	GGCATCTCTGGTCCTCTTGG	59.82	20	20	242	425
IYJ1KEP07H8BUR	1	p6	(TTTCTT)3	18	326	343	GTGGACTTGAGGACAGGCTG	60.321	20	CGGACATGTTTCAAAGGGAGC	59.8	21	21	40	145	GTGGACTTGAGGACAGGCTG	60.321	20	TCCGGACATGTTTCAAAGGGA	59.578	21	21	40	147	GACTTGAGGACAGGCTGGAA	59.313	20	CGGACATGTTTCAAAGGGAGC	59.8	21	21	43	145
IYJ1KEP07IFMNU	1	p2	(AG)6	12	252	263	CCTGCCCCCACAACAATCAA	60.831	20	TGCTTCTCTCCACTCTCTCTCT	59.691	22	22	11	274	CCTGCCCCCACAACAATCAA	60.831	20	TGGTCACATGAGTCACATCACA	59.632	22	22	11	223	TGCCCCCACAACAATCAATG	59.025	20	TGCTTCTCTCCACTCTCTCTCT	59.691	22	22	13	274
IYJ1KEP07IONMQ	1	p4	(TAGT)6	24	134	157	AGGTGATTGGAGTTGCGGAG	60.036	20	TGCCACGTCGAAGGAATGAA	59.966	20	20	201	430	GGTGATTGGAGTTGCGGAGA	60.036	20	TGCCACGTCGAAGGAATGAA	59.966	20	20	202	430	GAGGTGATTGGAGTTGCGGA	60.036	20	TGCCACGTCGAAGGAATGAA	59.966	20	20	200	430
IYJ1KEP07II3RZ	1	p4	(GGAA)3	12	258	269	CCAAGCATGCCTTAAACTCTGG	59.835	22	TGCTTCCTTCCTTCCAACACT	59.505	21	21	135	271	CCAAGCATGCCTTAAACTCTGG	59.835	22	GTGCTTCCTTCCTTCCAACAC	59.391	21	21	135	272	CCAAGCATGCCTTAAACTCTGG	59.835	22	TGCTTCCTTCCTTCCAACAC	58.019	20	20	135	271
IYJ1KEP07ITGQZ	1	p2	(TC)8	16	144	159	ACACCACACAATCCTCCACA	59.157	20	AACAACCATCTAGGCCACCG	60.035	20	20	202	400	ACACCACACAATCCTCCACA	59.157	20	CAACCATCTAGGCCACCGAG	60.179	20	20	202	398	ACACCACACAATCCTCCACA	59.157	20	CCACCGAGCCTCAAAATCGA	60.391	20	20	202	386
IYJ1KEP07IGBP1	1	p6	(TATAAT)3	18	2	19	GTGGTGTGATTGCCTAGGCT	60.035	20	TGCCCAACCAGGAATCTTGG	60.252	20	20	205	475	GTGGTGTGATTGCCTAGGCT	60.035	20	GCCCAACCAGGAATCTTGGT	60.252	20	20	205	474	TGGTGTGATTGCCTAGGCTG	60.035	20	TGCCCAACCAGGAATCTTGG	60.252	20	20	206	475
IYJ1KEP07INR57	1	p3	(GCT)4	12	276	287	TAAGGGTGTGCCTTTGCCAA	60.106	20	AGCAGCTGCCTCATTGGATT	60.033	20	20	160	280	GGGTGTGCCTTTGCCAAAAT	59.892	20	AGCAGCTGCCTCATTGGATT	60.033	20	20	163	280	AATCCAATGAGGCAGCTGCT	60.033	20	ACTGAGCCAACACCTTGAGG	59.891	20	20	261	438
IYJ1KEP07IMJK0	1	c	(T)10cncctcaaaaggtgtaac(T)10	38	235	272	TGTGTTTGTTGTGCTGCCTG	59.827	20	ATGTTGAGGAGGAGCACACG	60.037	20	20	27	134	TGTGTTTGTTGTGCTGCCTG	59.827	20	GGAGGAGCACACGTGTAAGT	59.683	20	20	27	127	TTTGTTGTGCTGCCTGGGAT	60.47	20	ATGTTGAGGAGGAGCACACG	60.037	20	20	31	134
IYJ1KEP07IMJK0	2	p1	(A)13	13	451	463	TGTGTTTGTTGTGCTGCCTG	59.827	20	ATGTTGAGGAGGAGCACACG	60.037	20	20	27	134	TGTGTTTGTTGTGCTGCCTG	59.827	20	GGAGGAGCACACGTGTAAGT	59.683	20	20	27	127	TTTGTTGTGCTGCCTGGGAT	60.47	20	ATGTTGAGGAGGAGCACACG	60.037	20	20	31	134
IYJ1KEP07IS6FR	1	c*	(TCT)7(TC)6*	30	246	275	TCTTCTTCTCTCTCTCTCATACCCT	59.568	25	CCACTGGTCTTTGCCTCACT	59.891	20	20	257	447	TCTTCTTCTCTCTCTCTCATACCC	58.309	24	CCACTGGTCTTTGCCTCACT	59.891	20	20	257	447	CTTCTTCTCTCTCTCTCATACCCT	58.305	24	CCACTGGTCTTTGCCTCACT	59.891	20	20	258	447
IYJ1KEP07II48D	1	p3	(AAT)4	12	218	229	CCTTCACACTGGTATGCATGC	59.597	21	GCAGGTCCTCACGATGAAGG	60.461	20	20	53	302	CCTTCACACTGGTATGCATGC	59.597	21	AATGCATCGCAGGTCCTCAC	60.746	20	20	53	310	CCTTCACACTGGTATGCATGC	59.597	21	CGCAGGTCCTCACGATGAAG	60.804	20	20	53	303
IYJ1KEP07INASW	1	p6	(ATCCTC)3	18	379	396	CGCTCACTGGCTTAGGAGAG	59.898	20	TGACTCCCAGGAGATCACCA	59.587	20	20	279	428	ATTCTCTAGCGCTCACTGGC	59.896	20	TGACTCCCAGGAGATCACCA	59.587	20	20	270	428	CTAGCGCTCACTGGCTTAGG	60.249	20	TGACTCCCAGGAGATCACCA	59.587	20	20	275	428
IYJ1KEP07IE7K2	1	p4	(TGTT)3	12	180	191	TCACCTCCTTGTGACATGCC	59.963	20	TTCCTCCAGAAGGCCAAACC	59.888	20	20	79	310	CACCTCCTTGTGACATGCCT	59.963	20	TTCCTCCAGAAGGCCAAACC	59.888	20	20	80	310	ATCTTTGTTGCGCATGCCAG	60.109	20	TTCCTCCAGAAGGCCAAACC	59.888	20	20	149	310
IYJ1KEP07IICQS	1	p3	(AAG)5	15	170	184	TGTGAGCCTTCATGACTGGG	59.674	20	AAGCGAGCAATGCAGAGCTA	60.108	20	20	72	279	GTGAGCCTTCATGACTGGGT	59.674	20	AAGCGAGCAATGCAGAGCTA	60.108	20	20	73	279	TGTGAGCCTTCATGACTGGG	59.674	20	CGTGCTCTTGATGCTCAGGT	60.391	20	20	72	211
IYJ1KEP07ITAJ9	1	p4	(CTTT)3	12	455	466	GTGTGTTGCCCATGAGAGAGA	59.998	21	TGGTTCAAGACTTTGCTCGGA	59.86	21	21	328	438	AGTGTGTTGCCCATGAGAGAG	59.997	21	TGGTTCAAGACTTTGCTCGGA	59.86	21	21	327	438	AGTGTGTTGCCCATGAGAGA	58.941	20	TGGTTCAAGACTTTGCTCGGA	59.86	21	21	327	438
IYJ1KEP07IAYZS	1	p2	(CT)9	18	263	280	ATGCTCCTGTGTCACAGTCG	60.038	20	AGGGGAGCTTTGAGTGTGTG	59.891	20	20	69	230	CGTGCACTTGTCACGTGATC	59.838	20	AGGGGAGCTTTGAGTGTGTG	59.891	20	20	49	230	CTTTTGGTGGTCACGTGCAC	60.248	20	AGGGGAGCTTTGAGTGTGTG	59.891	20	20	36	230
IYJ1KEP07IR8H1	1	p3	(CTC)4	12	93	104	ATGTGCTGACCAACTTGGCT	60.179	20	CTCCCTCAAGAAGGTGACCC	59.384	20	20	30	160	TTGAAGCTCCTCCTCCTCCA	59.883	20	ACTTGCCTGCAGCTTGTTTT	59.174	20	20	86	256	ATGTGCTGACCAACTTGGCT	60.179	20	CCTCAAGAAGGTGACCCCAA	59.229	20	20	30	157
IYJ1KEP07IR8H1	2	c	(GAAACA)3atccacacacatccaacttgatctcataaataaaaatattaatgaa(CT)8	80	440	519	ATGTGCTGACCAACTTGGCT	60.179	20	CTCCCTCAAGAAGGTGACCC	59.384	20	20	30	160	TTGAAGCTCCTCCTCCTCCA	59.883	20	ACTTGCCTGCAGCTTGTTTT	59.174	20	20	86	256	ATGTGCTGACCAACTTGGCT	60.179	20	CCTCAAGAAGGTGACCCCAA	59.229	20	20	30	157
IYJ1KEP07IQ58Y	1	p1	(T)11	11	108	118
IYJ1KEP07IC2H5	1	p2	(AC)8	16	298	313	TTGGCAAACTCCACAATGGA	57.921	20	GTCCTGTAACCCCTCAAGCA	59.309	20	20	156	286	TTGGCAAACTCCACAATGGA	57.921	20	AGTCCTGTAACCCCTCAAGC	59.015	20	20	156	287	TTGGCAAACTCCACAATGGA	57.921	20	GAGTCCTGTAACCCCTCAAGC	60.066	21	21	156	288
IYJ1KEP07IOB9A	1	p5	(TTTTA)3	15	186	200	TAATAGCCTAGGCCAGCAGC	59.313	20	GGGGTGTCTATAGGCTTGGG	59.234	20	20	76	184	ATAATAGCCTAGGCCAGCAGC	59.72	21	GGGGTGTCTATAGGCTTGGG	59.234	20	20	75	184	TAATAGCCTAGGCCAGCAGC	59.313	20	GGGTGTCTATAGGCTTGGGT	58.492	20	20	76	183
IYJ1KEP07IT4DK	1	p2	(AG)8	16	354	369	AGGGGAGGGAAGGTTGTTCA	60.403	20	TCTCTCTCTAAGGTCCGGCC	60.107	20	20	244	361	GAGCTCTTGACCTAGCCACC	59.823	20	TGAACAACCTTCCCTCCCCT	60.403	20	20	8	263	GGGGAGGGAAGGTTGTTCAA	59.519	20	TCTCTCTCTAAGGTCCGGCC	60.107	20	20	245	361
IYJ1KEP07IN61Y	1	p6	(AAAAAT)3	18	425	442	AGGGAGGAAAGGGCAGAAGA	60.179	20	CAACCTGGGTCAATGCTTGC	60.038	20	20	41	282	GCACCAATTTCGGAACTGGG	59.756	20	CAACCTGGGTCAATGCTTGC	60.038	20	20	125	282	AGTCCAGGAACCATAGCCCA	60.253	20	CAACCTGGGTCAATGCTTGC	60.038	20	20	160	282
IYJ1KEP07IHZ6V	1	p1	(A)10	10	348	357	CCGAAAGTGATCTGTGCTGC	59.555	20	TGGGGCTGCCATACTTCAAG	60.034	20	20	379	488	TTTGGACGCGTCTTCATCCA	59.966	20	GCAGCACAGATCACTTTCGG	59.555	20	20	200	398	CCGAAAGTGATCTGTGCTGC	59.555	20	GGGGCTGCCATACTTCAAGA	59.744	20	20	379	487
IYJ1KEP07H8XB2	1	p1	(T)14	14	319	332	CACTAGTGCATGGAAGCTCC	58.339	20	GATCCACACCTTCTGCGACT	59.752	20	20	102	202	CACTAGTGCATGGAAGCTCC	58.339	20	AGATCCACACCTTCTGCGAC	59.752	20	20	102	203	CACTAGTGCATGGAAGCTCC	58.339	20	GAGATCCACACCTTCTGCGA	59.467	20	20	102	204
IYJ1KEP07IKIFC	1	p1	(A)10	10	208	217	ACTCTTCCACCACTACCCCA	59.807	20	TGCCATTTCTCATACATGTTGGA	58.402	23	23	73	320	ACTCTTCCACCACTACCCCA	59.807	20	TGCCATTTCTCATACATGTTGGAG	59.358	24	24	73	320	ACTCTTCCACCACTACCCCA	59.807	20	TGACTGTTGCCATTTCTCATACA	58.349	23	23	73	327
IYJ1KEP07IEB4S	1	p3	(CTT)4	12	113	124	TCTCCACAAGCGCCTACATG	60.108	20	TCCAAACTCCAAGGACACCC	59.523	20	20	80	356	AATCTCCACAAGCGCCTACA	59.387	20	TCCAAACTCCAAGGACACCC	59.523	20	20	78	356	TCTCCACAAGCGCCTACATG	60.108	20	ATCCAAACTCCAAGGACACCC	59.924	21	21	80	357
IYJ1KEP07ILUDH	1	p1	(T)14	14	308	321	AGAGTTGCCGCACCTTGTTA	59.892	20	ACCTACCTATCCACCGTCAGA	59.432	21	21	92	224	CCGCACCTTGTTAGCCAAAG	59.759	20	ACCTACCTATCCACCGTCAGA	59.432	21	21	99	224	GTTCAAAGAGTTGCCGCACC	60.318	20	ACCTACCTATCCACCGTCAGA	59.432	21	21	86	224
IYJ1KEP07IJ98T	1	p3	(AAT)5	15	238	252	TGACCCTGTTTCGAATCGCA	59.966	20	TCGTAATAGCTTCCTGTCAGCC	59.899	22	22	124	395	TGACCCTGTTTCGAATCGCA	59.966	20	CGTAATAGCTTCCTGTCAGCCT	59.898	22	22	124	394	TGACCCTGTTTCGAATCGCA	59.966	20	CGTAATAGCTTCCTGTCAGCC	58.525	21	21	124	394
IYJ1KEP07IBRSX	1	p4	(AAGA)3	12	173	184	GGTCCTCTACCCAGTTCCAC	59.097	20	TTCACATCACAGGCCAGACC	59.963	20	20	14	128	GGTCCTCTACCCAGTTCCAC	59.097	20	CGAGGCCTCTTCACATCACA	59.753	20	20	14	137	GGTCCTCTACCCAGTTCCAC	59.097	20	CCATTCGAGGCCTCTTCACA	59.75	20	20	14	142
IYJ1KEP07H1NYH	1	p1	(T)10	10	203	212	TGTCTCTTCCTCTTCGTAGCT	57.925	21	CGCACAAAAGCAGAAACATGC	59.809	21	21	10	163	TCTCAAGTCCTTCCACAATCCT	58.749	22	CGCACAAAAGCAGAAACATGC	59.809	21	21	52	163	TGTCTCTTCCTCTTCGTAGCTT	58.577	22	CGCACAAAAGCAGAAACATGC	59.809	21	21	10	163
IYJ1KEP07H1NYH	2	p1	(T)11	11	342	352	TGTCTCTTCCTCTTCGTAGCT	57.925	21	CGCACAAAAGCAGAAACATGC	59.809	21	21	10	163	TCTCAAGTCCTTCCACAATCCT	58.749	22	CGCACAAAAGCAGAAACATGC	59.809	21	21	52	163	TGTCTCTTCCTCTTCGTAGCTT	58.577	22	CGCACAAAAGCAGAAACATGC	59.809	21	21	10	163
IYJ1KEP07IJI3C	1	p4	(TTCT)3	12	47	58	ATCCCATTGCCAACCTTCGT	59.96	20	AATCCATTCGTGGACGCACT	60.036	20	20	19	262	ATCCCATTGCCAACCTTCGT	59.96	20	ATTCGTGGACGCACTAGCAA	60.038	20	20	19	257	ACTGCAGTGAACTGGGCTTT	60.107	20	AATCCATTCGTGGACGCACT	60.036	20	20	155	262
IYJ1KEP07IC37C	1	p2	(AT)6	12	95	106	TGCTGGAGGTGGATCTCATG	59.165	20	GAGAGAAGCCAGGTTGACCC	60.036	20	20	163	415	TGCTGGAGGTGGATCTCATG	59.165	20	GGAGAGAAGCCAGGTTGACC	60.036	20	20	163	416	TGCTGGAGGTGGATCTCATG	59.165	20	GGGAGAGAAGCCAGGTTGAC	60.036	20	20	163	417
IYJ1KEP07H11CH	1	p4	(CAAA)3	12	264	275	CAATGTCCACACCCCTCCTC	60.035	20	GGACTTTGGCACCTGAACCT	60.179	20	20	217	385	CAATGTCCACACCCCTCCTC	60.035	20	AGAAGGGTGGACTTTGGCAC	60.179	20	20	217	393	TGATCAACAGGTCCAGGTGC	59.963	20	GGACTTTGGCACCTGAACCT	60.179	20	20	197	385
IYJ1KEP07H45LY	1	p2	(AT)8	16	153	168	AACTTCTGCCAAGTCAGCCG	60.886	20	AACTCAGTGGACCATGTGGC	60.251	20	20	41	146	AACTTCTGCCAAGTCAGCCG	60.886	20	CTCAGTGGACCATGTGGCTC	60.392	20	20	41	144	ACTTCTGCCAAGTCAGCCG	60.302	19	AACTCAGTGGACCATGTGGC	60.251	20	20	42	146
IYJ1KEP07H5UXY	1	p3	(CAG)6	18	282	299	CTCAACCGGTATCGTTGCCT	60.108	20	TGCATGTTGCCGTTGTTGAG	59.969	20	20	114	343	TCAACCGGTATCGTTGCCTC	60.109	20	TGCATGTTGCCGTTGTTGAG	59.969	20	20	115	343	TCTCAACCGGTATCGTTGCC	60.109	20	TGCATGTTGCCGTTGTTGAG	59.969	20	20	113	343
IYJ1KEP07IHF6S	1	p1	(T)10	10	1	10
IYJ1KEP07IHF6S	2	p2	(TA)10	20	148	167
IYJ1KEP07IC11S	1	p5	(AGATT)3	15	210	224	ATCACAGCTGCAGCATCCAT	60.107	20	GTGTCCATGTCCGGGTATCC	59.894	20	20	16	286	ATCACAGCTGCAGCATCCAT	60.107	20	GGTGTCCATGTCCGGGTATC	59.894	20	20	16	287	ATCACAGCTGCAGCATCCAT	60.107	20	GTCCGGGTATCCAACACAGG	60.108	20	20	16	278
IYJ1KEP07IT6RL	1	p3	(ATT)4	12	296	307	ACCGCGGTTTTGTCATCATT	58.756	20	TTTTTGGTCATTCGCCCACG	59.688	20	20	278	408	AACCGCGGTTTTGTCATCAT	58.756	20	TTTTTGGTCATTCGCCCACG	59.688	20	20	277	408	ACCGCGGTTTTGTCATCATT	58.756	20	GGTCATTCGCCCACGTTTTT	59.687	20	20	278	403
IYJ1KEP07IT6RL	2	p4	(CTTT)3	12	433	444	ACCGCGGTTTTGTCATCATT	58.756	20	TTTTTGGTCATTCGCCCACG	59.688	20	20	278	408	AACCGCGGTTTTGTCATCAT	58.756	20	TTTTTGGTCATTCGCCCACG	59.688	20	20	277	408	ACCGCGGTTTTGTCATCATT	58.756	20	GGTCATTCGCCCACGTTTTT	59.687	20	20	278	403
IYJ1KEP07IE3X5	1	c	(TA)8agaaaggaaacggttacctcccttccgttgcggagcttgaaccggttttcgaagctgtggtgatcatcttctctctttctttttaacttttgttgt(TGA)4	124	166	289	TAAGTCCTGCAGTGTCAGCG	60.038	20	CACCACAGCTTCGAAAACCG	60.041	20	20	10	242	CGGTTTTCGAAGCTGTGGTG	60.041	20	AGCAGAGGTCCATGGACTCT	59.958	20	20	223	355	CGGTTTTCGAAGCTGTGGTG	60.041	20	AGTCGCGGACACTCAATCAG	60.109	20	20	223	328
IYJ1KEP07H55RL	1	p1	(T)14	14	455	468	ACCGACGTGTTTGTCAGAGA	59.257	20	AAATCCCCATGCCCATGACC	60.399	20	20	159	284	CACCGACGTGTTTGTCAGAG	59.147	20	AAATCCCCATGCCCATGACC	60.399	20	20	158	284	ACCGACGTGTTTGTCAGAGA	59.257	20	TGGTAAAATCCCCATGCCCA	59.287	20	20	159	289
IYJ1KEP07IPM2B	1	p1	(T)12	12	32	43	TTTGGGTTGGGGCGGTAAAT	60.179	20	AGCGTCATGAACCTAACCAA	57.149	20	20	40	289	TTTGGGTTGGGGCGGTAAAT	60.179	20	AAGCGTCATGAACCTAACCA	57.149	20	20	40	290	TTTTGGGTTGGGGCGGTAAA	60.398	20	AGCGTCATGAACCTAACCAA	57.149	20	20	39	289
IYJ1KEP07IL7OT	1	p2	(CT)7	14	239	252	TTGGGTTGTTGGGAGCTGTT	60.033	20	AAGGGGGCAGAGAGAGAGAG	60.032	20	20	104	259	TTTGGGTTGTTGGGAGCTGT	60.033	20	AAGGGGGCAGAGAGAGAGAG	60.032	20	20	103	259	TGTGGGAATTGTGGCTTGGT	60.106	20	AAGGGGGCAGAGAGAGAGAG	60.032	20	20	36	259
IYJ1KEP07INZ7M	1	p4	(ACAT)3	12	209	220	TGTGCTGAGACCAACCATGT	59.526	20	CTTGCAATGCCGTTCTGTGT	59.688	20	20	8	135	ACACAGAACGGCATTGCAAG	59.688	20	CCTGCATGTTTGGGTTGAGG	59.395	20	20	116	366	TGTGCTGAGACCAACCATGT	59.526	20	TCTTGCAATGCCGTTCTGTG	59.407	20	20	8	136
IYJ1KEP07ITXAL	1	p3	(CAA)4	12	198	209	AACCACAATAGGTCTGCCGG	60.035	20	TGTTGTTGGTGAGCCCACTT	60.034	20	20	60	204	AACCACAATAGGTCTGCCGG	60.035	20	TTGTTGTTGGTGAGCCCACT	60.034	20	20	60	205	CTTCAGTGCCCGGTAACCAT	60.035	20	TGTTGTTGGTGAGCCCACTT	60.034	20	20	2	204
IYJ1KEP07IUAZI	1	p1	(A)12	12	311	322	AAGACTTCGTGCGGTTTGAA	58.341	20	CGTTGCATTGACTTTGTGAGC	58.954	21	21	173	366	AAAGACTTCGTGCGGTTTGA	58.341	20	CGTTGCATTGACTTTGTGAGC	58.954	21	21	172	366	CGTGCGGTTTGAATATGGTGA	59.265	21	CGTTGCATTGACTTTGTGAGC	58.954	21	21	180	366
IYJ1KEP07IMT01	1	p1	(A)10	10	230	239	AAGATGGGAGCAGTGCAAGG	60.323	20	TAACAGCCCGTTCGCATACA	59.753	20	20	96	229	TGTATGCGAACGGGCTGTTA	59.753	20	GGCCAAAGGATGCCCAACTA	60.324	20	20	210	396	TGTATGCGAACGGGCTGTTA	59.753	20	TAAAGGGCCAAAGGATGCCC	60.325	20	20	210	401
IYJ1KEP07IHGHF	1	p3	(ACA)8	24	90	113	TCTGCAAAGAGTTGTGGACTGA	59.83	22	AGCACCTCCTCTCACTAGCT	59.665	20	20	34	160	TCTGCAAAGAGTTGTGGACTGA	59.83	22	CAGCACCTCCTCTCACTAGC	59.541	20	20	34	161	TCTGCAAAGAGTTGTGGACTGA	59.83	22	AAGCTCAGCACCTCCTCTCA	60.544	20	20	34	166
IYJ1KEP07ISTY9	1	p1	(A)10	10	446	455	GGAGTCGTTAGGATAGCCGC	60.039	20	TGGCCAAACACCCACTTAGA	59.153	20	20	106	237	GGAGTCGTTAGGATAGCCGC	60.039	20	AGAAGCTTGGCCAAACACCC	61.115	20	20	106	244	GGAGTCGTTAGGATAGCCGC	60.039	20	GCCAAACACCCACTTAGATGC	59.798	21	21	106	235
IYJ1KEP07H049I	1	p2	(AG)7	14	394	407	AAACCACAGCCCCAACTTCA	60.033	20	GTCTAAGCTCCGGCCACATT	60.108	20	20	202	392	AAACCACAGCCCCAACTTCA	60.033	20	CTAAGCTCCGGCCACATTCA	60.108	20	20	202	390	TCCATGCTCAACCTTGCCTT	59.887	20	TGAAGTTGGGGCTGTGGTTT	60.033	20	20	59	221
IYJ1KEP07INR9J	1	p1	(T)13	13	295	307	GCTAGGCGAGATCCTCAGGA	60.539	20	ACCTAAAACCCACGCGCTTA	59.965	20	20	28	154	GCTAGGCGAGATCCTCAGGA	60.539	20	CCACGCGCTTACATAGAGGT	59.898	20	20	28	145	GCTAGGCGAGATCCTCAGGA	60.539	20	ACCCACGCGCTTACATAGAG	59.898	20	20	28	147
IYJ1KEP07IL4FN	1	p1	(T)10	10	23	32	CGGGAAGTCAAGAGGCAGTC	60.39	20	CAACCTTCAAGTGTGGCGTT	59.262	20	20	244	389	CGGGAAGTCAAGAGGCAGTC	60.39	20	AAGCAACCTTCAAGTGTGGC	59.253	20	20	244	392	TGATCCCATCAAAAGCTGCCT	59.994	21	GACTGCCTCTTGACTTCCCG	60.39	20	20	110	263
IYJ1KEP07IJM2G	1	p2	(TA)10	20	404	423	TTCCAGGTCAGGAATTCGGC	60.035	20	CAGCCTGCAAGCAAACGATT	60.039	20	20	100	319	CAGGTCAGGAATTCGGCTGT	60.036	20	CAGCCTGCAAGCAAACGATT	60.039	20	20	103	319	GGTCAGGAATTCGGCTGTCA	60.036	20	CAGCCTGCAAGCAAACGATT	60.039	20	20	105	319
IYJ1KEP07ITEZT	1	p2	(AT)8	16	188	203	TCCAGAAACTGCAAAAGCATCT	58.775	22	TTGGCTTATTGCATTCCCTCT	57.613	21	21	133	307	TCCAGAAACTGCAAAAGCATCTT	59.362	23	TTGGCTTATTGCATTCCCTCT	57.613	21	21	133	307	TTCCAGAAACTGCAAAAGCATCT	59.362	23	TTGGCTTATTGCATTCCCTCT	57.613	21	21	132	307
IYJ1KEP07INSAT	1	c	(A)10gactggtctggctgatctgatcatccaagattgacgtgcaaggaaggagggagcaagtagagagagttccaatagggtgtaa(T)14	106	186	291	TTGACGTGCAAGGAAGGAGG	60.25	20	CCTGCACCCACTGGTACTTT	59.89	20	20	225	462	TTGACGTGCAAGGAAGGAGG	60.25	20	ACCCAATGACCAATGGCCTT	59.883	20	20	225	409	GCAAGGAAGGAGGGAGCAAG	60.679	20	CCTGCACCCACTGGTACTTT	59.89	20	20	232	462
IYJ1KEP07INSAT	2	p1	(A)13	13	428	440	TTGACGTGCAAGGAAGGAGG	60.25	20	CCTGCACCCACTGGTACTTT	59.89	20	20	225	462	TTGACGTGCAAGGAAGGAGG	60.25	20	ACCCAATGACCAATGGCCTT	59.883	20	20	225	409	GCAAGGAAGGAGGGAGCAAG	60.679	20	CCTGCACCCACTGGTACTTT	59.89	20	20	232	462
IYJ1KEP07IPZ3J	1	p1	(T)16	16	424	439	GAGGCAAGGAGGAGCATGAC	60.463	20	ACTGTGACCTAAACTTGCTCCT	59.294	22	22	15	114	GAGGCAAGGAGGAGCATGAC	60.463	20	CACTGTGACCTAAACTTGCTCC	59.191	22	22	15	115	GAGGCAAGGAGGAGCATGAC	60.463	20	AGCTTTGCAATCACAGTCTGA	58.145	21	21	15	249
IYJ1KEP07H1G25	1	c	(A)10gaag(A)11	25	392	416	TGCTTACCACATTCATCTTCCCA	59.99	23	TGATTGGTAGCAGGGAAGCA	59.009	20	20	147	353	TGCTTACCACATTCATCTTCCCA	59.99	23	TGATTGGTAGCAGGGAAGCAT	59.434	21	21	147	353	TGCTTACCACATTCATCTTCCCA	59.99	23	ATGATTGGTAGCAGGGAAGCA	59.434	21	21	147	354
IYJ1KEP07H5D07	1	p4	(CTTT)3	12	278	289	TGGGAGAGGCTATTTCCACA	58.035	20	GTGGGCTACGTGGAAGTCAA	59.966	20	20	71	340	AGAGGCTATTTCCACAACCCA	59.007	21	GTGGGCTACGTGGAAGTCAA	59.966	20	20	75	340	GAGAGGCTATTTCCACAACCCA	60.026	22	GTGGGCTACGTGGAAGTCAA	59.966	20	20	74	340
IYJ1KEP07II1DG	1	p2	(AG)8	16	191	206	ACCCCTGATTGGTTGGTGTC	59.888	20	TGCATTTGGGGTCAGTACACA	59.856	21	21	80	328	ACCCCTGATTGGTTGGTGTC	59.888	20	ACTGCATTTGGGGTCAGTACA	59.576	21	21	80	330	CCCCTGATTGGTTGGTGTCT	59.594	20	TGCATTTGGGGTCAGTACACA	59.856	21	21	81	328
IYJ1KEP07ITY0A	1	p3	(GAA)4	12	36	47	TTCCCGGCCTCAACACTAAC	59.964	20	AGGAGGGGGTTGTCCAGAAA	60.403	20	20	335	453	TTCCCGGCCTCAACACTAAC	59.964	20	AAGGAGGGGGTTGTCCAGAA	60.403	20	20	335	454	CCGGCCTCAACACTAACCTT	59.964	20	AGGAGGGGGTTGTCCAGAAA	60.403	20	20	338	453
IYJ1KEP07IO4G9	1	p4	(AATT)3	12	225	236	CATTCACCCCGTGCAACATC	59.829	20	AACGTAGCCTTCCACCATCG	60.108	20	20	4	131	CATTCACCCCGTGCAACATC	59.829	20	CCTTCCACCATCGCAAATGC	60.179	20	20	4	124	CATTCACCCCGTGCAACATC	59.829	20	GCCTTCCACCATCGCAAATG	60.179	20	20	4	125
IYJ1KEP07IIIAX	1	p2	(TG)10	20	427	446	GCATGCCTCCCTGTACTTGT	60.035	20	CACACACACACACACACACA	59.129	20	20	290	445	TGCATGCCTCCCTGTACTTG	60.035	20	CACACACACACACACACACA	59.129	20	20	289	445	GCATGCCTCCCTGTACTTGT	60.035	20	ACACACACACACACACACAC	59.128	20	20	290	446
IYJ1KEP07IQRRX	1	p2	(TC)7	14	220	233	ACCACGAACGACCAACACAA	60.391	20	TGATCGGCTAGCGAGAGAGA	59.893	20	20	46	244	ACCACGAACGACCAACACAA	60.391	20	TACCTGATCGGCTAGCGAGA	59.892	20	20	46	248	ACCACGAACGACCAACACAA	60.391	20	TCTACCTGATCGGCTAGCGA	59.892	20	20	46	250
IYJ1KEP07IP5QW	1	p2	(GT)7	14	468	481	AGTGCTCCAGAGAGACCCAA	60.179	20	CCTGAAATTGATGCGGCGAG	59.971	20	20	62	193	AGTGCTCCAGAGAGACCCAA	60.179	20	TTGATGCGGCGAGAACAGAT	60.108	20	20	62	186	AGTGCTCCAGAGAGACCCAA	60.179	20	ATTGATGCGGCGAGAACAGA	60.108	20	20	62	187
IYJ1KEP07IRS2J	1	p4	(TTAT)3	12	124	135	CCTCCATTACAGCACCAGCA	60.035	20	TTGGTAGATTGTGGGGTGCC	59.961	20	20	229	406	TGAGGCAGAGGAGGAACAGA	59.885	20	TTGGTAGATTGTGGGGTGCC	59.961	20	20	272	406	TGAGTGAGGCAGAGGAGGAA	59.885	20	TTGGTAGATTGTGGGGTGCC	59.961	20	20	268	406
IYJ1KEP07IRS2J	2	p3	(CTG)4	12	323	334	CCTCCATTACAGCACCAGCA	60.035	20	TTGGTAGATTGTGGGGTGCC	59.961	20	20	229	406	TGAGGCAGAGGAGGAACAGA	59.885	20	TTGGTAGATTGTGGGGTGCC	59.961	20	20	272	406	TGAGTGAGGCAGAGGAGGAA	59.885	20	TTGGTAGATTGTGGGGTGCC	59.961	20	20	268	406
IYJ1KEP07IFPOO	1	p1	(T)11	11	366	376	ACTGTGTGTTTAGATCTGATCTGCT	60.047	25	GGACGGTTCAGATCCATGCA	60.108	20	20	36	294	ACTGTGTGTTTAGATCTGATCTGCT	60.047	25	TGGACGGTTCAGATCCATGC	60.108	20	20	36	295	ACTGTGTGTTTAGATCTGATCTGC	58.826	24	GGACGGTTCAGATCCATGCA	60.108	20	20	36	294
IYJ1KEP07H64WA	1	p1	(G)13	13	136	148	AAAATGGTCGGTGTTTCGCC	59.687	20	CAACCAGGGAGAATTGCTGC	59.471	20	20	22	135	TGGTCGGTGTTTCGCCTTAG	60.32	20	CAACCAGGGAGAATTGCTGC	59.471	20	20	26	135	GGTCGGTGTTTCGCCTTAGT	60.32	20	CAACCAGGGAGAATTGCTGC	59.471	20	20	27	135
IYJ1KEP07IEWV0	1	p1	(A)11	11	163	173	TGTTACTCAAAATTAAGACGACTGGT	59.012	26	TCAGGAATAGCATGTGAGAGCT	58.963	22	22	15	128	TGTTACTCAAAATTAAGACGACTGGT	59.012	26	TCAGGAATAGCATGTGAGAGCTT	59.546	23	23	15	128	TGTTACTCAAAATTAAGACGACTGGT	59.012	26	TTCAGGAATAGCATGTGAGAGCT	59.546	23	23	15	129
IYJ1KEP07IL1IP	1	p2	(TC)11	22	403	424	CATACGATGGACGAGTGCGA	59.971	20	GACTGGCATTGTGGGACTCA	59.963	20	20	87	195	TCATACGATGGACGAGTGCG	59.971	20	GACTGGCATTGTGGGACTCA	59.963	20	20	86	195	ACTTCAGAGTCGCCCAGTTG	59.966	20	GACTGGCATTGTGGGACTCA	59.963	20	20	20	195
IYJ1KEP07IT8QR	1	p4	(AAAG)4	16	47	62	CAACCTTCACCACCCCTTGA	59.815	20	AGGGGATGCCGAAGTTGAAG	60.035	20	20	340	455	TCAACCTTCACCACCCCTTG	59.815	20	AGGGGATGCCGAAGTTGAAG	60.035	20	20	339	455	TCTCAACCTACACCACCCCT	59.807	20	AGGGGATGCCGAAGTTGAAG	60.035	20	20	313	455
IYJ1KEP07H4RS8	1	p2	(TA)6	12	348	359	TGCCCAGAATCAAAGCTCGT	59.963	20	TTGCAGATGAGGTCGGGTTC	60.036	20	20	19	140	GAACCCGACCTCATCTGCAA	60.036	20	TGGGCAAAAACGTGGTCTCT	60.107	20	20	121	265	TGCCCAGAATCAAAGCTCGT	59.963	20	TGGGCAAAAACGTGGTCTCT	60.107	20	20	19	265
IYJ1KEP07IPBBN	1	c*	(A)10(AAAG)3*	19	188	206	CGCACGGCAGTTAGGTAAGA	60.109	20	GAGATGCGTTGACATCCCCA	60.108	20	20	41	240	CGCACGGCAGTTAGGTAAGA	60.109	20	TGAGATGCGTTGACATCCCC	60.108	20	20	41	241	AAACACTAGGCCAGCTGCTT	59.889	20	GAGATGCGTTGACATCCCCA	60.108	20	20	80	240
IYJ1KEP07IPGCS	1	p1	(T)10	10	156	165	GAAGTCCAGTGCTTCAGCCA	60.25	20	AATGACATGTGTGCTGGCCT	60.251	20	20	57	196	TGAAGTCCAGTGCTTCAGCC	60.25	20	AATGACATGTGTGCTGGCCT	60.251	20	20	56	196	CCAGTGCTTCAGCCAGACTT	60.251	20	AATGACATGTGTGCTGGCCT	60.251	20	20	62	196
IYJ1KEP07IIZDQ	1	p1	(A)10	10	197	206	TGGAATATCCCATGCGGTGA	58.864	20	CACAAGCAAAGGATGTGGCC	60.038	20	20	295	474	TGGAATATCCCATGCGGTGA	58.864	20	CCACAAGCAAAGGATGTGGC	60.038	20	20	295	475	AGTGGAATATCCCATGCGGT	58.86	20	CACAAGCAAAGGATGTGGCC	60.038	20	20	293	474
IYJ1KEP07IJOC2	1	p4	(AAAG)4	16	195	210	ACCATGGACAGGTATGCGAA	59.091	20	AGACGAACTTGCCAAGTCAA	57.674	20	20	73	305	ACCATGGACAGGTATGCGAA	59.091	20	AAGACGAACTTGCCAAGTCA	57.674	20	20	73	306	AACCATGGACAGGTATGCGA	59.091	20	AGACGAACTTGCCAAGTCAA	57.674	20	20	72	305
IYJ1KEP07II6WP	1	p3	(TAT)16	48	85	132	CGTTAAGTTGCCAAGTTAGAAGACA	59.764	25	ATAGCATTGTCCGAGGCTGG	59.893	20	20	33	174	ACGTTAAGTTGCCAAGTTAGAAGAC	59.764	25	ATAGCATTGTCCGAGGCTGG	59.893	20	20	32	174	CGTTAAGTTGCCAAGTTAGAAGACA	59.764	25	CATTGTCCGAGGCTGGGTAG	60.179	20	20	33	170
IYJ1KEP07H2ZLH	1	p1	(A)11	11	266	276	AGGAATGTTTTCATCACTTTTTGGT	58.112	25	CGTACACCTCAAGAACAGTCGA	60.031	22	22	145	395	AGGAATGTTTTCATCACTTTTTGGT	58.112	25	ACGTACACCTCAAGAACAGTCG	60.287	22	22	145	396	AGGAATGTTTTCATCACTTTTTGGT	58.112	25	CGTACACCTCAAGAACAGTCG	58.683	21	21	145	395
IYJ1KEP07H6XDL	1	p2	(CT)6	12	139	150	TTGCTTGGAACGCAATGCTC	60.039	20	TCGAAGCTCACCTACGCTTG	60.109	20	20	84	238	CACAGTTGCTTGGAACGCAA	59.9	20	TCGAAGCTCACCTACGCTTG	60.109	20	20	79	238	CAGGTCGTATCACGTGTGCT	60.109	20	TCGAAGCTCACCTACGCTTG	60.109	20	20	27	238
IYJ1KEP07ISVTX	1	c	(TCG)4agtggggcccctccgccgaaatctttggggaggcgtttgaggagaggagggagagatg(CGT)6cgaattcgacgtcgttttgaggatcgtctttgtaaaccattgtggcgtagatgttgtggtgttcgga(TTCGGG)3	173	91	263	CGTAATCGTCGTCGTCGAGT	59.976	20	CGAAATGGATCACCCGGCTA	59.894	20	20	85	359	GTCCGATTTCCTCCGGGTTT	60.036	20	GAGAGGCCCAACGTATCAGG	59.895	20	20	302	472	ATTTCGCTCGCTCACACTCA	60.038	20	GAGAGGCCCAACGTATCAGG	59.895	20	20	360	472
IYJ1KEP07IPLZ4	1	p4	(ATTT)4	16	288	303	AGGTTGAGTTAAGAATTTTGTCACA	57.361	25	GTGAAAGTTTCGTCGTGCGT	59.7	20	20	253	457	AGGTTGAGTTAAGAATTTTGTCACA	57.361	25	AGTGAAAGTTTCGTCGTGCG	59.425	20	20	253	458	AAGGTTGAGTTAAGAATTTTGTCACA	57.938	26	GTGAAAGTTTCGTCGTGCGT	59.7	20	20	252	457
IYJ1KEP07IBEPO	1	p4	(TGTT)3	12	334	345	ACCCTCGGCTGATTGTTGTT	59.89	20	TTTCGCCGGGAGCTTCATAG	60.179	20	20	96	222	ACCCTCGGCTGATTGTTGTT	59.89	20	CATCCATGCCATGCACACAC	60.179	20	20	96	304	TCAATGGCCAGACCCTATGC	59.817	20	AACAACAATCAGCCGAGGGT	59.89	20	20	14	115
IYJ1KEP07IB6WF	1	p2	(GA)6	12	275	286	AGCTGACTCTTTCTCCTCCTCT	59.957	22	CTCTCTCTCTCCGTGCATTCA	59.252	21	21	54	284	AGCTGACTCTTTCTCCTCCTCT	59.957	22	TCTCTCTCTCCGTGCATTCA	58.161	20	20	54	283	AGCTGACTCTTTCTCCTCCTCT	59.957	22	TCTCTCTCTCTCCGTGCATTC	58.979	21	21	54	285
IYJ1KEP07IE7N2	1	p1	(T)11	11	402	412	CGACGATAAAGAAGCCGCAG	59.427	20	ATGAACAAACCGGGTTCCGT	60.179	20	20	49	158	CCGACGATAAAGAAGCCGCA	60.805	20	ATGAACAAACCGGGTTCCGT	60.179	20	20	48	158	ACCGACGATAAAGAAGCCGC	60.805	20	ATGAACAAACCGGGTTCCGT	60.179	20	20	47	158
IYJ1KEP07H8CPN	1	c	(AATA)4(AAGA)4	32	267	298	CAGTCAAATGCTGTGCTGTCA	59.395	21	AGTCCAGTGCTTTGTCCGAG	59.966	20	20	39	207	TGTCAGTCAAATGCTGTGCTG	59.395	21	AGTCCAGTGCTTTGTCCGAG	59.966	20	20	36	207	GTCAGTCAAATGCTGTGCTGT	59.394	21	AGTCCAGTGCTTTGTCCGAG	59.966	20	20	37	207
IYJ1KEP07ISUDN	1	p3	(AGA)4	12	16	27	GTGTTCGACTGTAGCGTTGC	59.839	20	AAACGCCACCGGATTCTTCT	59.964	20	20	75	193	GTGTTCGACTGTAGCGTTGC	59.839	20	ACGACGGTCATCGAAGCAAT	60.109	20	20	75	240	TGTTCGACTGTAGCGTTGCA	60.249	20	AAACGCCACCGGATTCTTCT	59.964	20	20	76	193
IYJ1KEP07ISUDN	2	p3	(GAA)8	24	140	163	GTGTTCGACTGTAGCGTTGC	59.839	20	AAACGCCACCGGATTCTTCT	59.964	20	20	75	193	GTGTTCGACTGTAGCGTTGC	59.839	20	ACGACGGTCATCGAAGCAAT	60.109	20	20	75	240	TGTTCGACTGTAGCGTTGCA	60.249	20	AAACGCCACCGGATTCTTCT	59.964	20	20	76	193
IYJ1KEP07ISUDN	3	c	(T)11cttctttttttattggtttgttttggg(T)10	48	407	454	GTGTTCGACTGTAGCGTTGC	59.839	20	AAACGCCACCGGATTCTTCT	59.964	20	20	75	193	GTGTTCGACTGTAGCGTTGC	59.839	20	ACGACGGTCATCGAAGCAAT	60.109	20	20	75	240	TGTTCGACTGTAGCGTTGCA	60.249	20	AAACGCCACCGGATTCTTCT	59.964	20	20	76	193
IYJ1KEP07IHMT9	1	p2	(AT)10	20	476	495	TGCCCCAACATGAATTTCTCA	58.113	21	TCCCCCAGCAAAAGATCTGA	58.629	20	20	34	144	GTGTGTTTTGATTACATGCCCCA	59.994	23	TCCCCCAGCAAAAGATCTGA	58.629	20	20	18	144	TCAGATCTTTTGCTGGGGGA	58.629	20	AGGCTTTGAACTTTTGAATGCCA	59.866	23	23	125	327
IYJ1KEP07IC13C	1	p1	(T)10	10	244	253	TCAGCTAGCCAAACAAACCCT	59.855	21	AGAGGCAAGTTTACCAACGGA	59.581	21	21	31	130	TCAGCTAGCCAAACAAACCCT	59.855	21	AGATGGGTTGAAGAGGCAAGT	59.293	21	21	31	141	TCAGCTAGCCAAACAAACCC	58.384	20	AGAGGCAAGTTTACCAACGGA	59.581	21	21	31	130
IYJ1KEP07IUUBP	1	p3	(ATT)4	12	135	146	CACCGGAAGTGCCTTTGTTG	59.969	20	GCAACTGGCTCGCTTTCAAA	59.969	20	20	8	281	GCAGGGAGGTGTCGAAGAAG	60.39	20	GCAACTGGCTCGCTTTCAAA	59.969	20	20	32	281	TGTTGGTAAGCAGGGAGGTG	59.6	20	GCAACTGGCTCGCTTTCAAA	59.969	20	20	23	281
IYJ1KEP07IGOVQ	1	p5	(AATTT)3	15	296	310	AGTCAGTGTGAGGCTTGACT	58.582	20	ACCGCTCTAATGACTTCCCT	58.133	20	20	102	287	AGTCAGTGTGAGGCTTGACT	58.582	20	ACCGCTCTAATGACTTCCCTT	58.811	21	21	102	287	AGTCAGTGTGAGGCTTGACTT	59.235	21	ACCGCTCTAATGACTTCCCT	58.133	20	20	102	287
IYJ1KEP07IQOH6	1	p3	(CAG)4	12	34	45	TCCGTTGTGGTTGAAGGAGG	59.892	20	AGGTAAGGATGTGCTTGCCC	60.034	20	20	240	386	GTTCACCACCTCGTAAGCCA	59.966	20	CCTCCTTCAACCACAACGGA	59.892	20	20	47	259	GCAGCAGTAGTTCACCACCT	59.965	20	CCTCCTTCAACCACAACGGA	59.892	20	20	38	259
IYJ1KEP07ILJMR	1	p3	(TTC)5	15	249	263	GGATTCCACTAAGGGCACGT	59.748	20	CCAGTGGGAGATTCTTGTTGC	59.185	21	21	132	299	GGGATTCCACTAAGGGCACG	60.464	20	CCAGTGGGAGATTCTTGTTGC	59.185	21	21	131	299	ATTCCACTAAGGGCACGTGC	60.677	20	CCAGTGGGAGATTCTTGTTGC	59.185	21	21	134	299
IYJ1KEP07ICFEI	1	p5	(AAATA)3	15	226	240	TCTGGTTGGAGATTACCCGA	57.759	20	CCCCAAGCACATTTTTCTTGC	58.854	21	21	155	276	TCTGGTTGGAGATTACCCGA	57.759	20	CCCCAAGCACATTTTTCTTGCT	60.224	22	22	155	276	TCTGGTTGGAGATTACCCGA	57.759	20	TCTTGCTGGAGACTAGTGGT	57.689	20	20	155	261
IYJ1KEP07H9AY6	1	p2	(CT)7	14	274	287	TGATGAGCGGTGCAGATGAA	59.75	20	TGACTGGCTCACGTACCCTA	59.961	20	20	1	164	GGGTACGTGAGCCAGTCATT	59.751	20	AGATGCTGTCAACACTGGCA	59.891	20	20	147	325	GGGTACGTGAGCCAGTCATT	59.751	20	GATGCTGTCAACACTGGCAC	59.761	20	20	147	324
IYJ1KEP07IMR3O	1	p2	(CT)6	12	267	278	AACTGCCAGCATGACTCGAA	59.965	20	TTGTTTGGGAAGTGGCCAGA	59.74	20	20	26	305	AACTGCCAGCATGACTCGAA	59.965	20	CTGCCATCACACACGTACCA	60.32	20	20	26	145	AACTGCCAGCATGACTCGAA	59.965	20	TTACGTTTATGCCCCTGCCA	59.671	20	20	26	159
IYJ1KEP07IDEQP	1	p1	(T)10	10	418	427	AGTAGGGGTGGAGTCGACAA	59.886	20	TCTCACAGGTAGGTCTCACGA	59.65	21	21	74	340	AAGTAGGGGTGGAGTCGACA	59.886	20	TCTCACAGGTAGGTCTCACGA	59.65	21	21	73	340	TGAAGTAGGGGTGGAGTCGA	59.593	20	TCTCACAGGTAGGTCTCACGA	59.65	21	21	71	340
IYJ1KEP07IHM5W	1	p3	(GTG)6	18	475	492	TGCTGGCCCTGGAACTAATG	60.034	20	CGCAATCAGCCACAACAACA	59.969	20	20	255	433	TCTGCACTGCCAAGACTGAG	59.966	20	CGCAATCAGCCACAACAACA	59.969	20	20	290	433	GGGTTCATGTGTCAGGGAGG	60.035	20	CATTAGTTCCAGGGCCAGCA	60.034	20	20	124	274
IYJ1KEP07IGBXP	1	p4	(TTCC)3	12	291	302	GCCTAACCAACTGAGCTGACT	59.997	21	CCATCATCATCCCGGGAAGG	59.963	20	20	214	315	TGCCTAACCAACTGAGCTGA	58.944	20	CCATCATCATCCCGGGAAGG	59.963	20	20	213	315	GCCTAACCAACTGAGCTGACT	59.997	21	GCTAGAGATGCAGCTGCTGA	59.896	20	20	214	378
IYJ1KEP07IUGQ9	1	p5	(AATTC)3	15	85	99	AAGAATCACCTGAGCCACCG	60.036	20	TAAGGAGAAGCCCAGTCCCA	59.882	20	20	163	375	AAGAATCACCTGAGCCACCG	60.036	20	TCATCGTTAGCGTCGTTCGT	59.833	20	20	163	334	GCGACGTTGAGGGTTAGGAT	59.825	20	TAAGGAGAAGCCCAGTCCCA	59.882	20	20	206	375
IYJ1KEP07IUGQ9	2	p2	(AG)10	20	266	285	AAGAATCACCTGAGCCACCG	60.036	20	TAAGGAGAAGCCCAGTCCCA	59.882	20	20	163	375	AAGAATCACCTGAGCCACCG	60.036	20	TCATCGTTAGCGTCGTTCGT	59.833	20	20	163	334	GCGACGTTGAGGGTTAGGAT	59.825	20	TAAGGAGAAGCCCAGTCCCA	59.882	20	20	206	375
IYJ1KEP07IKWIZ	1	p3	(AAT)10	30	30	59	ATTGGAAGGAACCGCGTCAT	60.035	20	CAGAAGTGGCAGCCTACCAA	59.963	20	20	146	387	ATTGGAAGGAACCGCGTCAT	60.035	20	GGGGTACACCGACCAACATT	59.963	20	20	146	271	AATGTTGGTCGGTGTACCCC	59.963	20	CAGAAGTGGCAGCCTACCAA	59.963	20	20	252	387
IYJ1KEP07IM6KP	1	p4	(AATA)3	12	411	422	GTACACCATGGACAGCCTGG	60.393	20	TGCATTTGTATTGCCAGACATGA	59.237	23	23	6	220	GTCGTACACCATGGACAGCC	60.74	20	TGCATTTGTATTGCCAGACATGA	59.237	23	23	3	220	GGTCGTACACCATGGACAGC	60.74	20	TGCATTTGTATTGCCAGACATGA	59.237	23	23	2	220
IYJ1KEP07ITA3I	1	p4	(TCCT)5	20	556	575	TCCGGCAAATGATAAACGCT	58.255	20	AAGGGGAAGGGAGGAAGGAA	59.801	20	20	319	585	TCCGGCAAATGATAAACGCT	58.255	20	GGGAAGGGAGGAAGGAAGGA	60.253	20	20	319	582	TCCGGCAAATGATAAACGCT	58.255	20	GAAGGGGAAGGGAGGAAGGA	60.253	20	20	319	586
IYJ1KEP07IQH7B	1	p3	(ACA)4	12	193	204	TCCGACCACCACAACAACAA	60.035	20	ACACAAACTGACTGCCACCA	60.035	20	20	182	408	GGTTCAGGGTCAGGTTCAGG	59.963	20	ACACAAACTGACTGCCACCA	60.035	20	20	302	408	TCCGACCACCACAACAACAA	60.035	20	CCTGAACCTGACCCTGAACC	59.963	20	20	182	321
IYJ1KEP07IQH7B	2	c	(GCT)4actccgaatggggtggc(TGG)5	44	352	395	TCCGACCACCACAACAACAA	60.035	20	ACACAAACTGACTGCCACCA	60.035	20	20	182	408	GGTTCAGGGTCAGGTTCAGG	59.963	20	ACACAAACTGACTGCCACCA	60.035	20	20	302	408	TCCGACCACCACAACAACAA	60.035	20	CCTGAACCTGACCCTGAACC	59.963	20	20	182	321
IYJ1KEP07H398W	1	p1	(A)13	13	377	389	TCCAGCAGTTGCAAACAAGC	59.897	20	CCCCGGTCCGATTTTGAGAA	60.036	20	20	232	374	CCAGCAGTTGCAAACAAGCA	60.179	20	CCCCGGTCCGATTTTGAGAA	60.036	20	20	233	374	TCCAGCAGTTGCAAACAAGC	59.897	20	TTTTCCCCCGGTCCGATTTT	59.887	20	20	232	379
IYJ1KEP07IRHT4	1	p2	(TA)9	18	318	335	GGACTGGAAGATATGAGGCCC	59.651	21	AGGAGGAAAGCACCACCAAA	59.444	20	20	12	218	GGACTGGAAGATATGAGGCCC	59.651	21	AAGGAGGAAAGCACCACCAA	59.444	20	20	12	219	TTGGTGGTGCTTTCCTCCTT	59.444	20	ACAATGCACACAACCCAATGT	59.238	21	21	200	359
IYJ1KEP07IPYIS	1	p2	(AT)14	28	355	382	GTCCTGCACTTAGGGCAGTT	59.963	20	CATGCCAAGCCATTTGTGCA	60.321	20	20	95	263	GTCCTGCACTTAGGGCAGTT	59.963	20	ACATGCCAAGCCATTTGTGC	60.321	20	20	95	264	AAAGGTCCTGCACTTAGGGC	59.962	20	CATGCCAAGCCATTTGTGCA	60.321	20	20	91	263
IYJ1KEP07ILKQ5	1	c	(TTAGGGG)3ttagggtttagt(GGTTTAG)3	54	62	115	TGGGGTTTGGGGTTTTAGGG	59.809	20	CCCTAAACCCTAAACCCTAAACCA	59.956	24	24	5	116	TGGGGTTTGGGGTTTTAGGG	59.809	20	ACCCTAAACCCTAAACCCTAAACC	59.955	24	24	5	117	GGGGTTTGGGGTTTTAGGGT	59.808	20	CCCTAAACCCTAAACCCTAAACCA	59.956	24	24	6	116
IYJ1KEP07IS40Q	1	p1	(A)11	11	360	370	AGGCGATGTGGTATGTTAGCA	59.515	21	CCATCAGAAAGACTTGCGCC	59.551	20	20	49	229	AGGCGATGTGGTATGTTAGCA	59.515	21	CCCATCAGAAAGACTTGCGC	59.551	20	20	49	230	GGCGATGTGGTATGTTAGCAG	59.133	21	CCATCAGAAAGACTTGCGCC	59.551	20	20	50	229
IYJ1KEP07H5WW6	1	p1	(A)11	11	7	17	AGGTGATTGATTGGTGGCCT	59.294	20	TGCTAGCACAACTACGTTGC	58.855	20	20	56	284	AGGTGATTGATTGGTGGCCT	59.294	20	TGCTAGCACAACTACGTTGCT	60.27	21	21	56	284	AGGTGATTGATTGGTGGCCT	59.294	20	GCTAGCACAACTACGTTGCT	58.571	20	20	56	283
IYJ1KEP07INKUO	1	p6	(ACCAAA)5	30	134	163	TGGGGTCAACTCTTCACAGG	59.235	20	ACGCCAACTATGTAACTCACGT	60.03	22	22	64	184	GGGGTCAACTCTTCACAGGT	59.234	20	ACGCCAACTATGTAACTCACGT	60.03	22	22	65	184	ACGTGAGTTACATAGTTGGCGT	60.03	22	ACACGGTTCACCCTAGGTTT	58.866	20	20	163	385
IYJ1KEP07IGSK1	1	p4	(AAAC)3	12	108	119	GTCCAGTTGGCGAGATTCCT	59.749	20	GCCTGGCTCCACTAGTGTTT	59.963	20	20	55	173	AGTCCAGTTGGCGAGATTCC	59.749	20	GCCTGGCTCCACTAGTGTTT	59.963	20	20	54	173	GTCCAGTTGGCGAGATTCCT	59.749	20	ACTTGACTTGGGGTGGTTGG	60.106	20	20	55	217
IYJ1KEP07IS2KB	1	p1	(T)10	10	111	120	GAGCTCCTGCAACTGAGTCA	59.68	20	GTGGAGTGTGAAATGTCATGCA	59.446	22	22	35	206	GAGCTCCTGCAACTGAGTCA	59.68	20	TGTGGAGTGTGAAATGTCATGC	59.446	22	22	35	207	AGCTCCTGCAACTGAGTCAG	59.679	20	GTGGAGTGTGAAATGTCATGCA	59.446	22	22	36	206
IYJ1KEP07IU7P3	1	p5	(AAAAT)3	15	207	221	CCCGACGCATGCACAATAAA	59.55	20	TGTTCAGTTTGGTTTGGTTGGT	59.099	22	22	18	261	ACCCGACGCATGCACAATAA	60.675	20	TGTTCAGTTTGGTTTGGTTGGT	59.099	22	22	17	261	AACCCGACGCATGCACAATA	60.675	20	TGTTCAGTTTGGTTTGGTTGGT	59.099	22	22	16	261
IYJ1KEP07IIRSY	1	p1	(A)10	10	154	163	ATGAAAGTGCTTGCACGCAG	60.04	20	CGGTGCAAGCTCGAGTCATA	60.179	20	20	45	227	AGCCATGAAAGTGCTTGCAC	59.684	20	CGGTGCAAGCTCGAGTCATA	60.179	20	20	41	227	CATGAAAGTGCTTGCACGCA	60.318	20	CGGTGCAAGCTCGAGTCATA	60.179	20	20	44	227
IYJ1KEP07IUUGI	1	p3	(AAG)4	12	4	15	CGCCCCCTTATACATGGACC	59.964	20	CCACCAGGCAACCAACAATC	59.682	20	20	280	458	CCGCCCCCTTATACATGGAC	59.964	20	CCACCAGGCAACCAACAATC	59.682	20	20	279	458	GACCGCCCCCTTATACATGG	59.964	20	CCACCAGGCAACCAACAATC	59.682	20	20	277	458
IYJ1KEP07H3CEL	1	p1	(T)14	14	314	327	CGGCCCCTTTGTTTGCTTTA	59.323	20	AGAATAGACCGGCACTTTGC	58.261	20	20	211	313	CAATTGCGTTTCAAGTGCGG	59.222	20	AGAATAGACCGGCACTTTGC	58.261	20	20	194	313	AATTGCGTTTCAAGTGCGGC	60.939	20	AGAATAGACCGGCACTTTGC	58.261	20	20	195	313
IYJ1KEP07IP5H4	1	p1	(T)10	10	106	115	TTTTGCGTTGGGGTGTTTGG	60.108	20	TGTCTTGGATTGGGCCAACT	59.518	20	20	242	347	CGTTGGGGTGTTTGGTTTGG	60.179	20	TGTCTTGGATTGGGCCAACT	59.518	20	20	247	347	GTTGGGGTGTTTGGTTTGGG	59.821	20	TGTCTTGGATTGGGCCAACT	59.518	20	20	248	347
IYJ1KEP07IKTXU	1	p4	(TTTA)3	12	366	377	CGCCTATGTAGGTTCAACTGC	59.066	21	GTCAGCCCTGAAGTGGCTAA	59.675	20	20	301	437	GGACTCGCCTATGTAGGTTCA	58.97	21	GTCAGCCCTGAAGTGGCTAA	59.675	20	20	296	437	TGGACTCGCCTATGTAGGTTC	58.97	21	GTCAGCCCTGAAGTGGCTAA	59.675	20	20	295	437
IYJ1KEP07IMNK9	1	p1	(A)19	19	471	489	GCCCCCTTCATTCCTTCCAT	59.737	20	AAGTAACAAAGCACGCCAGA	58.038	20	20	251	356	ATGCCCCCTTCATTCCTTCC	59.737	20	AAGTAACAAAGCACGCCAGA	58.038	20	20	249	356	GCCCCCTTCATTCCTTCCAT	59.737	20	TGTGGAAGTGTTGTTGTGGTC	58.912	21	21	251	444
IYJ1KEP07ITPE3	1	c	(TTGA)3gagagagaacaatgaattgtg(AATAGTA)3	54	165	218	AGTAAACCGTGTGCGTGAAT	58.126	20	GCTCAACTCCACGTATCACCA	60.067	21	21	214	417	AGTAAACCGTGTGCGTGAAT	58.126	20	TGGCTCAACTCCACGTATCAC	60.067	21	21	214	419	AGTAAACCGTGTGCGTGAAT	58.126	20	AGATTTGGCTCAACTCCACGT	59.928	21	21	214	424
IYJ1KEP07ILCAR	1	c	(TC)11cctct(CA)8	43	298	340	TCAGCACAGGCAAGTCAACA	60.107	20	CCCCTCTGATTAAGCAAGAAGC	59.052	22	22	33	282	TCGAAGGTGCAAGTTTAGGT	57.077	20	TGTGTGTGTGTGTGAGAGGG	59.822	20	20	103	337	TCAGCACAGGCAAGTCAACA	60.107	20	TGGTGCATGAAGGAATGAAAACC	59.993	23	23	33	205
IYJ1KEP07H9Z68	1	p4	(TTTC)3	12	90	101	TCATCGGTATCGGCGGATTT	59.323	20	TGAGAATCAGAGAAATCCAAGAACG	59.128	25	25	45	146	TTCATCGGTATCGGCGGATT	59.323	20	TGAGAATCAGAGAAATCCAAGAACG	59.128	25	25	44	146	AATTCATCGGTATCGGCGGA	59.323	20	TGAGAATCAGAGAAATCCAAGAACG	59.128	25	25	42	146
IYJ1KEP07IU3TA	1	p1	(A)11	11	466	476	ATCTGTCATGGACCTCCCGA	60.032	20	GACTGAGCAAGACGACACCA	59.968	20	20	135	250	TAATGGGCCACGTGGAAGTC	60.036	20	TCGGGAGGTCCATGACAGAT	60.032	20	20	6	154	TAATGGGCCACGTGGAAGTC	60.036	20	GACTGAGCAAGACGACACCA	59.968	20	20	6	250
IYJ1KEP07H6O4V	1	p1	(T)13	13	461	473	TCAGTGCCGGATCTAGGACA	60.034	20	AGCTCGTCGTCGACTTTGTT	59.97	20	20	12	126	GGACATCACTGGCGAAGGAA	60.036	20	AGCTCGTCGTCGACTTTGTT	59.97	20	20	27	126	CATTGTTGGGTCGGTGGAGA	59.964	20	ACAAACCTGCGCAATGTCAC	59.969	20	20	238	421
IYJ1KEP07IUGNI	1	p1	(A)12	12	40	51	GCTCACATGTGTGCCATTTGA	59.73	21	TGGTCATTCTGGAACATGATGT	57.694	22	22	353	478	GCTCACATGTGTGCCATTTGA	59.73	21	TTGGTCATTCTGGAACATGATGT	58.335	23	23	353	479	GCTCACATGTGTGCCATTTG	58.295	20	TGGTCATTCTGGAACATGATGT	57.694	22	22	353	478
IYJ1KEP07IEQ2K	1	p1	(A)10	10	198	207	ACATGCCCATCCTTGAACTT	57.39	20	AGGACTACGTCAATGTCACATCA	59.49	23	23	60	186	AACATGCCCATCCTTGAACT	57.39	20	AGGACTACGTCAATGTCACATCA	59.49	23	23	59	186	ACATGCCCATCCTTGAACTTT	58.107	21	AGGACTACGTCAATGTCACATCA	59.49	23	23	60	186
IYJ1KEP07ILSNN	1	p3	(GGA)4	12	52	63	GTGAGTTACAGTGGGGTGGG	59.964	20	GCAACCATTCACACACCACC	59.968	20	20	403	508	GTGAGTTACAGTGGGGTGGG	59.964	20	CTCCACCATCGCAAAGCAAC	60.11	20	20	403	523	GTGAGTTACAGTGGGGTGGG	59.964	20	TTGACCAAGGAAGCTCCACC	59.89	20	20	403	536
IYJ1KEP07IR1XB	1	p2	(AT)8	16	268	283	ACCAGCCAAGGAAACAGCTT	60.106	20	ACAAAGACCAGCCATCTGCA	59.889	20	20	295	493	GAGGTATGCCCAATCCCAGG	59.889	20	AAGCTGTTTCCTTGGCTGGT	60.106	20	20	192	314	ACCAGCCAAGGAAACAGCTT	60.106	20	ACCAGACAACCGACCAACAA	59.746	20	20	295	430
IYJ1KEP07IN3DC	1	p2	(TA)6	12	158	169	GCAGACAACTGGTAGTCCTGT	59.655	21	TGAAGCTACCCTAACGAAGGC	59.794	21	21	53	242	GCAGACAACTGGTAGTCCTGT	59.655	21	GAAGCTACCCTAACGAAGGCT	59.519	21	21	53	241	GCAGACAACTGGTAGTCCTGT	59.655	21	AGCTACCCTAACGAAGGCTT	58.43	20	20	53	239
IYJ1KEP07IEHLX	1	p2	(AG)6	12	186	197	ACCTGAACATCTTCTCGCCG	60.109	20	TGCGTCAATGAGCTAGAGAAGT	59.506	22	22	5	153	GCTTCACCGGAGACTCTCAC	60.109	20	TGCGTCAATGAGCTAGAGAAGT	59.506	22	22	27	153	ACCTGAACATCTTCTCGCCG	60.109	20	AGTCAACTCACACACACACTCT	59.502	22	22	5	214
IYJ1KEP07IEHLX	2	p4	(AAAT)3	12	375	386	ACCTGAACATCTTCTCGCCG	60.109	20	TGCGTCAATGAGCTAGAGAAGT	59.506	22	22	5	153	GCTTCACCGGAGACTCTCAC	60.109	20	TGCGTCAATGAGCTAGAGAAGT	59.506	22	22	27	153	ACCTGAACATCTTCTCGCCG	60.109	20	AGTCAACTCACACACACACTCT	59.502	22	22	5	214
IYJ1KEP07IB7Y3	1	p2	(AT)9	18	242	259	AGAAGTCAGCCAATGCATTTGT	59.105	22	TCTCTCTGACACCAAAGTTGAGA	59.039	23	23	36	209	AGAAGTCAGCCAATGCATTTGT	59.105	22	TCTCTCTCTGACACCAAAGTTGA	59.039	23	23	36	211	AGAAGTCAGCCAATGCATTTGT	59.105	22	CTCTCTCTGACACCAAAGTTGAGA	59.961	24	24	36	210
IYJ1KEP07H493J	1	p2	(TC)6	12	272	283	TCAAATTGCTGCAGCTGCTG	60.039	20	AGTTGCCCAGCGATGTTACA	59.964	20	20	125	370	TCAAATTGCTGCAGCTGCTG	60.039	20	ACAGTTGCCCAGCGATGTTA	59.964	20	20	125	372	TCAAATTGCTGCAGCTGCTG	60.039	20	TACAGTTGCCCAGCGATGTT	59.964	20	20	125	373
IYJ1KEP07ILK2D	1	c	(ACT)5gctgctgtgtgagtgtgagtgattttcacttctttg(TGTA)3	63	72	134	AGAGGGTGTCAGGTGTGGAT	60.179	20	TACGTAGCTGCTGCCTCAAC	60.109	20	20	268	371	AGAGGGTGTCAGGTGTGGAT	60.179	20	GTACGTAGCTGCTGCCTCAA	60.109	20	20	268	372	GAGGGTGTCAGGTGTGGATC	59.749	20	TACGTAGCTGCTGCCTCAAC	60.109	20	20	269	371
IYJ1KEP07IF3BH	1	p2	(TA)7	14	378	391	AGGCGCAGTGAAACATCGTA	60.038	20	AAAATCTTAGCTCCGCGCCA	60.392	20	20	64	230	CAACAAGGCGCAGTGAAACA	59.9	20	AAAATCTTAGCTCCGCGCCA	60.392	20	20	59	230	AACAACAAGGGCAACAAGGC	59.822	20	AAAATCTTAGCTCCGCGCCA	60.392	20	20	48	230
IYJ1KEP07IA5CO	1	p6	(ATAATC)3	18	183	200	TCACCGAAATCTACGCCGTT	59.756	20	TGCGTGTTTTGACCAAGCTG	59.9	20	20	5	252	TCACCGAAATCTACGCCGTT	59.756	20	GCGTGTTTTGACCAAGCTGT	59.899	20	20	5	251	CAGCTTGGTCAAAACACGCA	59.9	20	TCTGGTGGTCGGTCATGAAC	59.68	20	20	233	385
IYJ1KEP07IQW8M	1	p7	(AACATGT)3	21	255	275	TCCGAGTCATCATTCATCGTGT	59.573	22	ACCATTGTCACGCTTAAGCA	58.109	20	20	199	398	TCCGAGTCATCATTCATCGTGT	59.573	22	CCATTGTCACGCTTAAGCATGT	59.838	22	22	199	397	TCCGAGTCATCATTCATCGTGT	59.573	22	ACCATTGTCACGCTTAAGCATG	59.838	22	22	199	398
IYJ1KEP07IJ149	1	p1	(T)10	10	266	275	GTCAGGTTGCCCACTGGTAT	59.672	20	CGGGTAGGGGAAGGGAGTTA	60.032	20	20	246	461	GTCAGGTTGCCCACTGGTAT	59.672	20	TAACGGGTAGGGGAAGGGAG	60.032	20	20	246	464	AGAATTGGGACACCGACACG	60.32	20	GCCATTGGCCATTGGGTAAC	59.822	20	20	149	303
IYJ1KEP07IJ149	2	p1	(T)10	10	497	506	GTCAGGTTGCCCACTGGTAT	59.672	20	CGGGTAGGGGAAGGGAGTTA	60.032	20	20	246	461	GTCAGGTTGCCCACTGGTAT	59.672	20	TAACGGGTAGGGGAAGGGAG	60.032	20	20	246	464	AGAATTGGGACACCGACACG	60.32	20	GCCATTGGCCATTGGGTAAC	59.822	20	20	149	303
IYJ1KEP07IUEHP	1	p4	(ACTA)3	12	339	350	GACCATCCTTTCTGCCCACA	59.962	20	ATGCTGCACCACTACCCATC	60.107	20	20	29	294	TGACCATCCTTTCTGCCCAC	59.962	20	ATGCTGCACCACTACCCATC	60.107	20	20	28	294	ACCATCCTTTCTGCCCACAG	59.961	20	ATGCTGCACCACTACCCATC	60.107	20	20	30	294
IYJ1KEP07IL2PT	1	p4	(ATTG)3	12	14	25	CAAGCTCCCTCTTGAGGTGG	60.036	20	GCAAAGCAGTGGTTCTTGGG	59.967	20	20	222	501	CAAGCTCCCTCTTGAGGTGG	60.036	20	AGGGATGAGCACGTTGACTG	60.037	20	20	222	458	CAAGCTCCCTCTTGAGGTGG	60.036	20	GATGAGCACGTTGACTGGGA	60.037	20	20	222	455
IYJ1KEP07IJ657	1	p2	(GA)6	12	406	417	TGACAAGGGTGCTTTCAACA	57.864	20	TCCCTCCCGTCTGTCTAGTC	59.745	20	20	241	403	TGACAAGGGTGCTTTCAACA	57.864	20	CCCTCCCGTCTGTCTAGTCT	59.744	20	20	241	402	TGACAAGGGTGCTTTCAACA	57.864	20	CTCCCTCCCGTCTGTCTAGT	59.744	20	20	241	404
IYJ1KEP07H01LH	1	p3	(ATA)4	12	333	344	TGCAATGCCAGATATAGGATGGA	59.412	23	CCATCCGGCAAGTTCTTAGA	57.309	20	20	145	372	AGTACCATTGAACATCGCTTGT	58.325	22	CCATCCGGCAAGTTCTTAGA	57.309	20	20	245	372	TGCAATGCCAGATATAGGATGGA	59.412	23	CCATCCGGCAAGTTCTTAGAA	58.014	21	21	145	372
IYJ1KEP07ID9ZT	1	p1	(T)10	10	459	468	AATGGCTCTTCGACCAAGGG	60.035	20	GAGTACGAGTTCGAGCCGAG	59.973	20	20	112	289	GGCTCTTCGACCAAGGGAAA	59.964	20	GAGTACGAGTTCGAGCCGAG	59.973	20	20	115	289	AAGGCTGTACAAACCCAGGG	59.888	20	GAGTACGAGTTCGAGCCGAG	59.973	20	20	175	289
IYJ1KEP07IQRBA	1	p1	(T)10	10	431	440	ATGACCATGCGTACTCCACC	59.822	20	GTGTGTACCTAAGGCCGCTT	60.037	20	20	346	515	TACGCTCGTTGCCAACATCT	60.038	20	GGTGGAGTACGCATGGTCAT	59.822	20	20	174	365	TCCACATCAATGCTGCCCTC	60.395	20	GTGTGTACCTAAGGCCGCTT	60.037	20	20	402	515
IYJ1KEP07IBRHA	1	p3	(TCA)4	12	226	237	TTCAGGGTTCATCGTGCTGG	60.322	20	ACATCATTGAGACCAGGGCA	59.006	20	20	75	181	TTCAGGGTTCATCGTGCTGG	60.322	20	GACATCATTGAGACCAGGGCA	60.065	21	21	75	182	TTCAGGGTTCATCGTGCTGG	60.322	20	TGACATCATTGAGACCAGGGC	60.065	21	21	75	183
IYJ1KEP07IG0C2	1	p2	(CT)10	20	355	374	AGCTGTGTTAGAGGTTTTGCT	57.785	21	AGAGTACCACCCGCATCTTT	58.723	20	20	138	311	AGCTGTGTTAGAGGTTTTGCT	57.785	21	AAGAGTACCACCCGCATCTT	58.723	20	20	138	312	AGCTGTGTTAGAGGTTTTGCT	57.785	21	AAAGAGTACCACCCGCATCT	58.723	20	20	138	313
IYJ1KEP07IIVXH	1	p2	(TC)10	20	444	463	TTGCCTGCGTTAGTTCGTCT	59.967	20	TTCGACTTTGGGGTTGCGAT	60.251	20	20	281	385	GCCTGCGTTAGTTCGTCTGA	60.388	20	TTCGACTTTGGGGTTGCGAT	60.251	20	20	283	385	CCACCTGCCCTTGCCATAAA	60.614	20	AGACGAACTAACGCAGGCAA	59.967	20	20	194	300
IYJ1KEP07IBPVM	1	p2	(TA)8	16	30	45	TGTGTTTTGGGTCTTTCGGT	57.868	20	TCGCAACCTCCTCACTTGTC	59.966	20	20	140	255	TGTGTTTTGGGTCTTTCGGT	57.868	20	CTCGCAACCTCCTCACTTGT	59.966	20	20	140	256	TGTGTTTTGGGTCTTTCGGT	57.868	20	TTTCCTCGCAACCTCCTCAC	59.965	20	20	140	260
IYJ1KEP07ISHAI	1	p4	(TACA)3	12	355	366	CCTATGGGCCTGACATCGTC	59.966	20	TCCATGTGCTACGTACGCAA	59.756	20	20	33	250	CCTATGGGCCTGACATCGTC	59.966	20	TTCCATGTGCTACGTACGCA	59.756	20	20	33	251	CCTATGGGCCTGACATCGTC	59.966	20	CCATGTGCTACGTACGCAAC	59.631	20	20	33	249
IYJ1KEP07IEA6K	1	p4	(ATTG)3	12	278	289	TTGGGGATGCAGCACGTTAG	60.676	20	TGGGGCAGCCATTAACTACA	59.004	20	20	0	105	TTGGGGATGCAGCACGTTAG	60.676	20	TGGGGCAGCCATTAACTACAA	59.644	21	21	0	105	TTGGGGATGCAGCACGTTAG	60.676	20	TCTTAGAAAATGGGGCAGCCA	59.643	21	21	0	115
IYJ1KEP07IS8MT	1	p4	(GAAA)3	12	5	16	CTGATGGTGACCTTGTTTGCA	59.044	21	TCCCCGCAAATTGCAAAACC	60.25	20	20	105	227	TGGTGACCTTGTTTGCATGA	57.936	20	TCCCCGCAAATTGCAAAACC	60.25	20	20	109	227	TGATGGTGACCTTGTTTGCA	57.936	20	TCCCCGCAAATTGCAAAACC	60.25	20	20	106	227
IYJ1KEP07IN10T	1	p1	(A)10	10	230	239	AAGATGGGAGCAGTGCAAGG	60.323	20	ACTAGCCCGTTCGCATACAA	59.467	20	20	96	227	AAGATGGGAGCAGTGCAAGG	60.323	20	AACTAGCCCGTTCGCATACA	59.467	20	20	96	228	TGTATGCGAACGGGCTAGTT	59.467	20	GGCCAAAGGATGCCCAACTA	60.324	20	20	209	396
IYJ1KEP07IUXAA	1	p2	(TA)11	22	28	49
IYJ1KEP07IQJ5U	1	p4	(AAAT)4	16	119	134	GGAAACTTCGTGTTGGTGGC	59.97	20	CGTGGAGTCTGGTGGCTTTT	60.535	20	20	216	494	GAAACTTCGTGTTGGTGGCG	60.317	20	CGTGGAGTCTGGTGGCTTTT	60.535	20	20	217	494	ACTTCGTGTTGGTGGCGAAT	60.534	20	CGTGGAGTCTGGTGGCTTTT	60.535	20	20	220	494
IYJ1KEP07IQJ5U	2	c	(AGA)6aaagccaccagactccacgactccctcagcgcagttcactgcca(ACACCAC)3	83	459	541	GGAAACTTCGTGTTGGTGGC	59.97	20	CGTGGAGTCTGGTGGCTTTT	60.535	20	20	216	494	GAAACTTCGTGTTGGTGGCG	60.317	20	CGTGGAGTCTGGTGGCTTTT	60.535	20	20	217	494	ACTTCGTGTTGGTGGCGAAT	60.534	20	CGTGGAGTCTGGTGGCTTTT	60.535	20	20	220	494
IYJ1KEP07ITHVQ	1	p2	(AT)6	12	237	248	TGGTGGATAGCACTGTGTCAG	59.724	21	TCTATTCACCCACCTCCAGA	57.059	20	20	78	183	GGTGGATAGCACTGTGTCAGT	59.724	21	TCTATTCACCCACCTCCAGA	57.059	20	20	79	183	TGGTGGATAGCACTGTGTCA	58.653	20	TCTATTCACCCACCTCCAGA	57.059	20	20	78	183
IYJ1KEP07IK3LJ	1	p1	(A)11	11	287	297	GATCGGTCTGGTGGTGAAGG	60.108	20	TTGATCGGCTGGTGCATTCA	60.322	20	20	89	197	GGATCGGTCTGGTGGTGAAG	60.108	20	TTGATCGGCTGGTGCATTCA	60.322	20	20	88	197	GATCGGTCTGGTGGTGAAGG	60.108	20	ACATTGATCGGCTGGTGCAT	60.395	20	20	89	200
IYJ1KEP07IQ6W5	1	p2	(CT)8	16	309	324	TAATCTGTCCATTGGGCCGG	59.817	20	CTGCCATCACACACGTACCA	60.32	20	20	73	185	TAATCTGTCCATTGGGCCGG	59.817	20	TTTATGCCCCTGCCATCACA	59.666	20	20	73	194	ACTTCTACTGCCGGCATGAC	60.108	20	TCGTAAGTAATGGCCGGGAC	59.539	20	20	103	351
IYJ1KEP07IR3Y6	1	p3	(TTC)4	12	18	29	GCGAAGGGTTGTGAGACTCA	59.966	20	GAGTTGGCTCTGTACGTGCT	60.038	20	20	342	457	GCGAAGGGTTGTGAGACTCA	59.966	20	ACGAGTTGGCTCTGTACGTG	60.039	20	20	342	459	CTGATCTGGATGCCGACGAG	60.319	20	TGAGTCTCACAACCCTTCGC	59.966	20	20	96	361
IYJ1KEP07IQN78	1	p4	(TTTC)3	12	47	58	CTCACATGGGCGGGGTAATT	60.107	20	TGGGGATGATAGACCAGTCCT	59.419	21	21	58	319	TTCTTTCCTCACATGGGCGG	60.322	20	TGGGGATGATAGACCAGTCCT	59.419	21	21	51	319	TCACATGGGCGGGGTAATTT	59.667	20	TGGGGATGATAGACCAGTCCT	59.419	21	21	59	319
IYJ1KEP07ICM8A	1	p5	(AAAAT)3	15	249	263	TGCTTGCGCAATGCTCTTTT	59.968	20	ACCAAGAAACCAGTGTACGCT	59.86	21	21	133	285	TGCTTGCGCAATGCTCTTTT	59.968	20	TCCCAAGTTCTCTGGATGGGA	60.203	21	21	133	412	AGCGTACACTGGTTTCTTGGT	59.86	21	GCCACTGGCCATTGATCAAC	59.826	20	20	265	436
IYJ1KEP07H3OR4	1	p1	(T)13	13	435	447	CAAGTGGCACGAGTGTTTGG	59.971	20	ACCTTTCTCCCAAACCTGCA	59.444	20	20	86	300	CGTCAGGTACCTGTTGCTGT	59.966	20	ACCTTTCTCCCAAACCTGCA	59.444	20	20	30	300	ACGTCAGGTACCTGTTGCTG	59.966	20	ACCTTTCTCCCAAACCTGCA	59.444	20	20	29	300
IYJ1KEP07H9GKH	1	p5	(TACAT)3	15	210	224	TGCTTCTTTTTCCCGTTGCG	59.97	20	GCATGGAGGTGTGGGATTCA	60.034	20	20	9	271	TGCTTCTTTTTCCCGTTGCG	59.97	20	TGCATGGAGGTGTGGGATTC	60.034	20	20	9	272	TGCGGATGACGTTGAAGTGA	59.967	20	GCATGGAGGTGTGGGATTCA	60.034	20	20	25	271
IYJ1KEP07IA63R	1	p2	(TA)6	12	276	287	TCCTGATTGTGCTTGATGGAA	57.562	21	CAGGTTGATAGGCCACCACA	59.672	20	20	108	219	TTCCTGATTGTGCTTGATGGA	57.562	21	CAGGTTGATAGGCCACCACA	59.672	20	20	107	219	TCCTGATTGTGCTTGATGGAA	57.562	21	AACCAGGTTGATAGGCCACC	59.668	20	20	108	222
IYJ1KEP07IM922	1	p4	(AGAA)3	12	215	226	TGCTAAGAATGTGCCAGCCA	59.962	20	TGCCTTCTTGTCGAACTTGC	59.056	20	20	262	472	CCGAGGTGATGGCTAAGTTCA	59.793	21	TGGCTGGCACATTCTTAGCA	59.962	20	20	28	281	TGCTAAGAATGTGCCAGCCA	59.962	20	GCCTTCTTGTCGAACTTGCT	58.77	20	20	262	471
IYJ1KEP07IQN0Q	1	p2	(AT)7	14	364	377	TTAAGGCGCTTTCTCCGGTT	59.964	20	TCTGGACCCAAGACCTAGCC	60.618	20	20	80	295	TTAAGGCGCTTTCTCCGGTT	59.964	20	GACCCAAGACCTAGCCCAAA	59.303	20	20	80	291	ATTAAGGCGCTTTCTCCGGT	59.748	20	TCTGGACCCAAGACCTAGCC	60.618	20	20	79	295
IYJ1KEP07IRNVQ	1	p1	(A)10	10	526	535	GGACGATCCAGGTGGCTATG	59.966	20	CCCATTGACCCCCAAGGATT	59.66	20	20	74	330	GGACGATCCAGGTGGCTATG	59.966	20	ACAGTGGATGTTCATGGCCA	59.595	20	20	74	303	TTTTGGGAGAGTCCGTGTGG	59.892	20	CCCATTGACCCCCAAGGATT	59.66	20	20	56	330
IYJ1KEP07INOT4	1	p1	(A)12	12	492	503	CATCGAGTCCACCATCTGGG	59.894	20	CTTGCGAAATGCCTGTGACC	60.11	20	20	6	260	CATCGAGTCCACCATCTGGG	59.894	20	CCTTGCGAAATGCCTGTGAC	60.11	20	20	6	261	CATCGAGTCCACCATCTGGG	59.894	20	TAGTACAGTCGCCATTGCCC	59.823	20	20	6	185
IYJ1KEP07IGQZ2	1	p1	(A)10	10	446	455	GCCATGCTTATAACTGAGCTACG	59.57	23	AAGGTGGCGCTAGATCAAGT	59.095	20	20	114	384	TGCCATGCTTATAACTGAGCT	57.434	21	AAGGTGGCGCTAGATCAAGT	59.095	20	20	113	384	TCAAACAGGTAGAAGGCAGAAA	57.569	22	CGGGATTCGAACCTCAGACC	60.179	20	20	187	429
IYJ1KEP07ITEO9	1	p4	(TTAA)4	16	51	66	TGGTTCATTCAGTAGCCGCA	59.677	20	GCCACAAGGAGAACTCACGA	59.966	20	20	70	245	TGGTTCATTCAGTAGCCGCA	59.677	20	AGCCACAAGGAGAACTCACG	59.966	20	20	70	246	TGCTATACCTGCACTTGCCT	59.088	20	GCCACAAGGAGAACTCACGA	59.966	20	20	31	245
IYJ1KEP07H2RM9	1	c*	(TTCTT)3(T)11*	24	225	248	CCTAATGTCATTGTGGGGCCT	60.064	21	GTCAGTCCTAGCTGCCCAAA	59.675	20	20	0	195	CCTAATGTCATTGTGGGGCCT	60.064	21	CAGTCCTAGCTGCCCAAAGT	59.674	20	20	0	193	AATGTCATTGTGGGGCCTGC	61.26	20	GTCAGTCCTAGCTGCCCAAA	59.675	20	20	3	195
IYJ1KEP07IN6HB	1	p1	(A)10	10	197	206	TCACCAGTTCAGATTCTTGGCT	59.627	22	GCCCATGAAGTCTATCCGGA	58.951	20	20	210	332	TCACCAGTTCAGATTCTTGGCT	59.627	22	AGCCCATGAAGTCTATCCGG	58.948	20	20	210	333	TCACCAGTTCAGATTCTTGGCT	59.627	22	AGCCCATGAAGTCTATCCGGA	60.413	21	21	210	333
IYJ1KEP07IKGNV	1	p4	(TATT)3	12	262	273	AGCTGGATTGTTCAGTGGACA	59.579	21	AGAGAGTCCATAACCCCACCT	59.634	21	21	129	312	GCTGGATTGTTCAGTGGACA	58.104	20	AGAGAGTCCATAACCCCACCT	59.634	21	21	130	312	AGCTGGATTGTTCAGTGGACA	59.579	21	GAGAGTCCATAACCCCACCT	58.119	20	20	129	311
IYJ1KEP07IS50M	1	p4	(TTTA)3	12	75	86	AAAGCTAAACTGCCCCACAA	57.919	20	ACTGCGAGTTCATGCGATCA	60.109	20	20	203	318	AAAAGCTAAACTGCCCCACA	57.919	20	ACTGCGAGTTCATGCGATCA	60.109	20	20	202	318	AAGCTAAACTGCCCCACAAT	57.691	20	ACTGCGAGTTCATGCGATCA	60.109	20	20	204	318
IYJ1KEP07IM7ND	1	p1	(A)10	10	342	351	CATACTCCACCACCACTCCG	59.824	20	TAGGTTGGTGAAAGTGGGGC	59.888	20	20	65	326	GCCCCACTTTCACCAACCTA	59.888	20	ACCCAAAAGTGCAGCCCTTA	59.813	20	20	307	452	CATACTCCACCACCACTCCG	59.824	20	CACAGCTATCGGGTGGACAG	60.179	20	20	65	307
IYJ1KEP07ITE8Y	1	p3	(CCA)6	18	130	147	CCAAAGCCACCATCCCTCAT	60.033	20	GGATCGAGGTGGGATGAACC	59.893	20	20	15	185	CCAAAGCCACCATCCCTCAT	60.033	20	GAGGTGCGAGAGATGGCTTT	60.108	20	20	15	229	CCAAAGCCACCATCCCTCAT	60.033	20	GCGTGGTGGGCCTAATTTTG	60.109	20	20	15	209
IYJ1KEP07IO7A5	1	p4	(CTTT)4	16	250	265	CCACATGGTGCCTGGTATGT	60.034	20	TGAGTCGTGTTGGATTCGTGA	59.661	21	21	75	236	CTCAAGTTCAAGGCGCGAAC	60.111	20	TGAGTCGTGTTGGATTCGTGA	59.661	21	21	31	236	GCCTGGTATGTCCGGCTTTA	59.821	20	TGAGTCGTGTTGGATTCGTGA	59.661	21	21	84	236
IYJ1KEP07IO7A5	2	p3	(TAT)4	12	444	455	CCACATGGTGCCTGGTATGT	60.034	20	TGAGTCGTGTTGGATTCGTGA	59.661	21	21	75	236	CTCAAGTTCAAGGCGCGAAC	60.111	20	TGAGTCGTGTTGGATTCGTGA	59.661	21	21	31	236	GCCTGGTATGTCCGGCTTTA	59.821	20	TGAGTCGTGTTGGATTCGTGA	59.661	21	21	84	236
IYJ1KEP07IOELX	1	p7	(GTGAAGG)3	21	11	31	GAAGGGTGAAGGGTGAAGGG	59.962	20	AGCCATTCTTCAGCCATGGA	59.373	20	20	12	212	GAAGGGTGAAGGGTGAAGGG	59.962	20	TCAGCCATGGATAAAGCAGCA	60.065	21	21	12	203	GGTGAAGGGTGAAGGGTGAA	59.523	20	AGCCATTCTTCAGCCATGGA	59.373	20	20	16	212
IYJ1KEP07IT1MK	1	p2	(GA)11	22	151	172	AGCTTTGTGTGAAGGTGGCA	60.396	20	CGTGAATAGGACCACACCGG	60.46	20	20	126	369	GCTTTGTGTGAAGGTGGCAA	59.541	20	CGTGAATAGGACCACACCGG	60.46	20	20	127	369	AGCTTTGTGTGAAGGTGGCA	60.396	20	TCGTGAATAGGACCACACCG	59.471	20	20	126	370
IYJ1KEP07IT1MK	2	p1	(T)10	10	294	303	AGCTTTGTGTGAAGGTGGCA	60.396	20	CGTGAATAGGACCACACCGG	60.46	20	20	126	369	GCTTTGTGTGAAGGTGGCAA	59.541	20	CGTGAATAGGACCACACCGG	60.46	20	20	127	369	AGCTTTGTGTGAAGGTGGCA	60.396	20	TCGTGAATAGGACCACACCG	59.471	20	20	126	370
IYJ1KEP07ILC52	1	p3	(GAA)4	12	328	339	TGGGGATGTGGTCATGATGC	60.107	20	CTGGGGTTTCAAGTGCCTCA	60.179	20	20	88	319	TGGAAAGTGCTGCTGTTGGA	60.107	20	CTGGGGTTTCAAGTGCCTCA	60.179	20	20	62	319	TGAGGCACTTGAAACCCCAG	60.179	20	TAAGGAATGCAGCTCCAGCC	60.107	20	20	300	454
IYJ1KEP07IFS0E	1	p1	(A)11	11	314	324	AGCACAGCTGTTTCCTGCTA	59.602	20	ACAAGCCCAATGGATGCACA	60.542	20	20	183	391	AGCACAGCTGTTTCCTGCTA	59.602	20	CAAGCCCAATGGATGCACAA	59.391	20	20	183	390	AGCACAGCTGTTTCCTGCTA	59.602	20	GGCATGGCCTATTAAAGCCC	59.031	20	20	183	350
IYJ1KEP07IT7FW	1	c	(A)18n(A)15	34	282	315	TGATGGTTGCAGAGTTTGGTG	59.044	21	CCAAAAGTGGCACAACCCAG	59.895	20	20	70	169	TGATGGTTGCAGAGTTTGGT	57.637	20	CCAAAAGTGGCACAACCCAG	59.895	20	20	70	169	ATGATGGTTGCAGAGTTTGGTG	59.44	22	CAAAAGTGGCACAACCCAGG	59.895	20	20	69	168
IYJ1KEP07IBKT9	1	p1	(A)14	14	425	438	TGTGCTGGGTTTGACTTGGA	59.743	20	ACCCCACCACAAACATCAAGA	59.783	21	21	318	550	TGTGCTGGGTTTGACTTGGA	59.743	20	GACCCCACCACAAACATCAAG	59.387	21	21	318	551	TGTGCTGGGTTTGACTTGGA	59.743	20	GACCCCACCACAAACATCAA	58.301	20	20	318	551
IYJ1KEP07H6VFP	1	p4	(ATTT)3	12	184	195	GGTACGGCATGCATTGGAGA	60.464	20	AAGCGCAGAGGAAATGCAGA	60.322	20	20	37	173	TTGTGGTACGGCATGCATTG	59.475	20	AAGCGCAGAGGAAATGCAGA	60.322	20	20	33	173	GGTACGGCATGCATTGGAGA	60.464	20	GAAAGCGCAGAGGAAATGCA	59.477	20	20	37	175
IYJ1KEP07IOJR3	1	p5	(AAAAT)3	15	251	265	AGAGTTGCTTGAACTATGAGGAA	57.51	23	GGCTCCCCGACAATCCTATG	59.965	20	20	23	136	AGAGTTGCTTGAACTATGAGGAA	57.51	23	CCCGACAATCCTATGCGTGA	59.896	20	20	23	131	AGTTGCTTGAACTATGAGGAAACT	58.375	24	GGCTCCCCGACAATCCTATG	59.965	20	20	25	136
IYJ1KEP07ICY58	1	p2	(AT)8	16	108	123	CCCAAACACACTCAGTCGCT	60.533	20	AGAGAGACGTTGGGGATCGA	60.034	20	20	139	319	CCCAAACACACTCAGTCGCT	60.533	20	GCCTACTCCATACACCACGG	59.896	20	20	139	268	CCCAAACACACTCAGTCGCT	60.533	20	AGTGAGAGAGACGTTGGGGA	59.887	20	20	139	323
IYJ1KEP07IAIVW	1	p4	(AAAT)4	16	208	223	TTTCTGTAAGGGAAGGGCGG	59.673	20	ACCCGTACAAAATAATGAACTACAA	57.017	25	25	156	383	TTTCTGTAAGGGAAGGGCGG	59.673	20	AACCCGTACAAAATAATGAACTACA	57.017	25	25	156	384	GCCGGGTTTTGTGCTTGTAT	59.399	20	ACCCGTACAAAATAATGAACTACAA	57.017	25	25	175	383
IYJ1KEP07ID54N	1	p2	(AT)11	22	474	495	GGTGGAGGTGAAGGTGACAG	59.965	20	ACCTTGTAGCATGCAGTCCC	60.035	20	20	195	303	GGTGGAGGTGAAGGTGACAG	59.965	20	CCTTGTAGCATGCAGTCCCA	60.035	20	20	195	302	ATGGAGGTGGAGGTGAAGGT	60.179	20	ACCTTGTAGCATGCAGTCCC	60.035	20	20	190	303
IYJ1KEP07IU4CH	1	p1	(T)14	14	199	212	TGGGCCTACAGAACTTTGTCA	59.228	21	ACTGGCCCACGTGTAACAAT	59.89	20	20	1	106	TGGGCCTACAGAACTTTGTCA	59.228	21	TGGCCCACGTGTAACAATGT	60.179	20	20	1	104	TGGGCCTACAGAACTTTGTCA	59.228	21	GAAATTGACTGGCCCACGTG	59.759	20	20	1	113
IYJ1KEP07IAH9Y	1	p3	(TAT)4	12	387	398	CTTGACCTTACGCCATGGGT	60.035	20	GGAGCCAAATGTGCCTGAGA	60.323	20	20	320	466	CTTGACCTTACGCCATGGGT	60.035	20	GAGGAGCCAAATGTGCCTGA	60.323	20	20	320	468	ACTTGACCTTACGCCATGGG	60.035	20	GGAGCCAAATGTGCCTGAGA	60.323	20	20	319	466
IYJ1KEP07H77EL	1	p4	(CCTC)3	12	301	312	TCGGGAGCAGCTTTCTTCAG	60.037	20	TTGTGAGGGAGGGAGGTGAA	60.105	20	20	212	315	TCGGGAGCAGCTTTCTTCAG	60.037	20	TTTGTGAGGGAGGGAGGTGA	60.105	20	20	212	316	CATACCTCCACCCACGTTCC	60.108	20	TTGTGAGGGAGGGAGGTGAA	60.105	20	20	157	315
IYJ1KEP07IGLBX	1	p4	(TTTG)3	12	194	205	TCCAACTCCAACTCCAAGGC	59.89	20	GTTGTGCCCTGTCACTGCTA	60.25	20	20	138	411	ACTCCAACTCCAAGGCCTTG	59.889	20	GTTGTGCCCTGTCACTGCTA	60.25	20	20	142	411	CAACTCCAACTCCAAGGCCT	59.889	20	GTTGTGCCCTGTCACTGCTA	60.25	20	20	140	411
IYJ1KEP07ISOCB	1	p1	(A)12	12	265	276	ATGTGGCAACCTCACAGTGT	59.817	20	GGTGCCTCATTTGGTGGGTA	59.961	20	20	115	315	TGATGTGGCAACCTCACAGT	59.526	20	GGTGCCTCATTTGGTGGGTA	59.961	20	20	113	315	ACTGATGTGGCAACCTCACA	59.526	20	GGTGCCTCATTTGGTGGGTA	59.961	20	20	111	315
IYJ1KEP07H8TNE	1	p5	(AATAA)3	15	95	109	ACCACAAGTCCACAACCACA	59.67	20	CCGATTGTGTGATTGACGGC	59.903	20	20	335	470	ACCACAAGTCCACAACCACA	59.67	20	GCCCGATTGTGTGATTGACG	59.903	20	20	335	472	ACACCACAAGTCCACAACCA	59.67	20	CCGATTGTGTGATTGACGGC	59.903	20	20	333	470
IYJ1KEP07IGM7U	1	p6	(TTTTTC)4	24	358	381	TGATGCGCTTAGACACGTGT	60.039	20	GGCCAACACACAAGATGCAG	60.039	20	20	301	537	TGATGCGCTTAGACACGTGT	60.039	20	GCCAACACACAAGATGCAGC	60.665	20	20	301	536	TGATGCGCTTAGACACGTGT	60.039	20	CCAACACACAAGATGCAGCA	59.33	20	20	301	535
IYJ1KEP07IPHKW	1	c	(GT)6(GA)6	24	239	262	GCTGGTGTGTGTGTGTGAGA	60.462	20	TGAGCTTACCATGCTACGGC	60.179	20	20	234	440	AGCTGGTGTGTGTGTGTGAG	60.463	20	TGAGCTTACCATGCTACGGC	60.179	20	20	233	440	TAGCTGGTGTGTGTGTGTGA	59.173	20	TGAGCTTACCATGCTACGGC	60.179	20	20	232	440
IYJ1KEP07IU37F	1	p2	(CA)6	12	147	158	AGGTTCCAGTCCACCAATTGT	59.501	21	TGTGTGTGCCGGTGTTTCTA	59.822	20	20	21	153	AGGTTCCAGTCCACCAATTGT	59.501	21	TGTGTTTGTGTGTGTGTGCC	59.758	20	20	21	163	GGTTCCAGTCCACCAATTGT	58.005	20	TGTGTGTGCCGGTGTTTCTA	59.822	20	20	22	153
IYJ1KEP07IT4Q7	1	p1	(A)14	14	456	469	ATCACGCACCGTTGATTCCA	60.321	20	GTGGTGAGGGAATCGTCGTC	60.458	20	20	211	311	ACCGTTGATTCCAAGCTCGT	59.965	20	TGGGAGCAGAAGGAGATTCG	59.173	20	20	218	362	CACGCACCGTTGATTCCAAG	60.11	20	TGGGAGCAGAAGGAGATTCG	59.173	20	20	213	362
IYJ1KEP07IITH2	1	p4	(TTAT)3	12	255	266	GGACAGTGTGGAGCAACCTC	60.604	20	TGGCACATTCATAGCTTGCG	59.266	20	20	36	202	GGACAGTGTGGAGCAACCTC	60.604	20	GGCACATTCATAGCTTGCGT	59.265	20	20	36	201	TAGGACAGTGTGGAGCAACC	59.315	20	TGGCACATTCATAGCTTGCG	59.266	20	20	34	202
IYJ1KEP07IRF05	1	p1	(T)12	12	465	476	TCCACTCCACTTCTCCTCCT	59.213	20	GAAACAGCCCCGGAAAACAC	59.968	20	20	341	442	TCCACTCCACTTCTCCTCCT	59.213	20	AGTTATCGAAACAGCCCCGG	60.108	20	20	341	449	TCCACTCCACTTCTCCTCCT	59.213	20	GTTATCGAAACAGCCCCGGA	60.108	20	20	341	448
IYJ1KEP07IFSAJ	1	p4	(TTAA)3	12	360	371	CAAGGGGTGGCTTAGTGGTT	59.888	20	ACTCTGTGATGCGTGATCCC	59.823	20	20	31	176	CAAGGGGTGGCTTAGTGGTT	59.888	20	GTGATGCGTGATCCCCTACC	60.25	20	20	31	171	CAAGGGGTGGCTTAGTGGTT	59.888	20	ACGCATTGAAGAAGAGGCCT	59.674	20	20	31	147
IYJ1KEP07IN8A7	1	p2	(AG)6	12	268	279	GGGTCCAGTGCAGGCAATAT	60.107	20	AGGTCTAGCCACCTTTCTCT	57.367	20	20	2	239	GGGTCCAGTGCAGGCAATAT	60.107	20	AGGTCTAGCCACCTTTCTCTT	58.091	21	21	2	239	GGGTCCAGTGCAGGCAATAT	60.107	20	TCTTCTGGTGAAAACCTAGCCT	59.02	22	22	2	199
IYJ1KEP07H84EG	1	p3	(ATT)4	12	222	233	CAAATGCTTGTGCCATGGCT	60.037	20	ACGAGTAGCAACTATGTGCCC	60.135	21	21	363	482	CAAATGCTTGTGCCATGGCT	60.037	20	CGAGTAGCAACTATGTGCCCA	60.135	21	21	363	481	TCAAATGCTTGTGCCATGGC	60.037	20	ACGAGTAGCAACTATGTGCCC	60.135	21	21	362	482
IYJ1KEP07IUQIT	1	p4	(TCTA)3	12	243	254	AATGGGTGGAGACTGTGCAG	59.963	20	TAGACTTGCACTCCACTGGC	59.678	20	20	219	449	GTGGAGACTGTGCAGGTCTC	60.038	20	TAGACTTGCACTCCACTGGC	59.678	20	20	224	449	TGGAGACTGTGCAGGTCTCT	60.179	20	TAGACTTGCACTCCACTGGC	59.678	20	20	225	449
IYJ1KEP07IH7KA	1	c*	(CCTAA)17(TAACCG)3*(AC)93	286	1	286	ACCGTAACCGTAACCGACAC	60.04	20	TGTGTGTGTGTGTGTGTGTG	59.129	20	20	84	184	ACCGTAACCGTAACCGACAC	60.04	20	TGTGTGTGTGTGTGTGTGTG	59.129	20	20	84	186	ACCGTAACCGTAACCGACAC	60.04	20	TGTGTGTGTGTGTGTGTGTG	59.129	20	20	84	188
IYJ1KEP07H7PFL	1	p1	(A)11	11	96	106	AGCTGCAATTTTGTACATATGCGA	59.904	24	TGTGATCCTATCCATTTGACCTCA	59.279	24	24	109	253	GCTGCAATTTTGTACATATGCGA	58.65	23	TGTGATCCTATCCATTTGACCTCA	59.279	24	24	110	253	AGCTGCAATTTTGTACATATGCG	58.646	23	TGTGATCCTATCCATTTGACCTCA	59.279	24	24	109	253
IYJ1KEP07IINDQ	1	p1	(T)10	10	89	98	GGGCACTTGTTAACAAACCCA	59.242	21	ACGTAAGCGCCTCAACCATT	60.321	20	20	315	466	GGGCACTTGTTAACAAACCCA	59.242	21	CGTAAGCGCCTCAACCATTC	59.626	20	20	315	465	GGGCACTTGTTAACAAACCCA	59.242	21	TACACGTAAGCGCCTCAACC	60.389	20	20	315	469
IYJ1KEP07ILPG6	1	p1	(T)10	10	229	238	GCATGGGCTCCTGATGATGA	59.89	20	AGGGTGCAGACGTTGTCAAA	60.107	20	20	69	347	AACAATCCGCACCAACGTTG	59.97	20	AAACCCAATGCCAGAACCCT	59.809	20	20	15	153	AACAATCCGCACCAACGTTG	59.97	20	AACCCAATGCCAGAACCCTC	60.252	20	20	15	152
IYJ1KEP07IB9F4	1	c	(A)11caatgaataacttcaagggtttttacgaaaa(AAAG)3	54	257	310	TCACAAAGTCGTTTGGCCCA	60.394	20	TCCCCATCCTCTGTGGCTTA	59.956	20	20	31	224	CACAAAGTCGTTTGGCCCAT	59.327	20	TCCCCATCCTCTGTGGCTTA	59.956	20	20	32	224	TCACAAAGTCGTTTGGCCCA	60.394	20	ACTCTCCCCATCCTCTGTGG	60.326	20	20	31	228
IYJ1KEP07IUIH7	1	p2	(AT)7	14	357	370	CTTGCATCACGAGCAGCATC	59.972	20	TGACATGAGTCTCCTACAGAAAGT	58.92	24	24	42	156	GCATCACGAGCAGCATCTCT	60.53	20	ACAATCCCACGTAACTAGAACTCT	59.229	24	24	45	324	TCACGAGCAGCATCTCTTCA	59.109	20	TCACAATCCCACGTAACTAGAACT	59.475	24	24	48	326
IYJ1KEP07H2O6Q	1	c	(A)11g(A)10	22	325	346	TTGTTTGCCACCCTGGATGT	60.106	20	CCAAAATGTCTTCAAGGCCAGT	59.37	22	22	273	382	TTGTTTGCCACCCTGGATGT	60.106	20	ACCAAAATGTCTTCAAGGCCAG	59.37	22	22	273	383	TTGTTTGCCACCCTGGATGT	60.106	20	ACCAAAATGTCTTCAAGGCCA	58.323	21	21	273	383
IYJ1KEP07IPXK1	1	p1	(T)11	11	335	345	TGGTCAATCACTCCGACGTG	60.039	20	TCGTTTTCCCATACCGTGCA	59.965	20	20	50	247	GGTCAATCACTCCGACGTGA	59.757	20	TCGTTTTCCCATACCGTGCA	59.965	20	20	51	247	TGGTCAATCACTCCGACGTG	60.039	20	ACCGTGCAAGGAAACAGAGA	59.532	20	20	50	235
IYJ1KEP07IN3IT	1	p2	(TA)7	14	464	477	TGGCTGCTTCCCCATTCTTT	59.885	20	CCACGTCAGCAAGAGAGTGT	59.967	20	20	298	454	TGGCTGCTTCCCCATTCTTT	59.885	20	GCAAGAGAGTGTTGGTTGCG	60.041	20	20	298	446	TGCGTACACCACTGCTTTCA	60.179	20	CCACGTCAGCAAGAGAGTGT	59.967	20	20	271	454
IYJ1KEP07H4HDE	1	c	(TA)8tgcttctgatttagatgtaaaaatttaaaaaaatgaaaaattttcttttattttttaaaacgatttttattttataatatggacaataataatgaaagta(AT)6	128	115	242	TTGTGCAGGTTGGTGAGGTT	60.034	20	TCGTGCACTTACACCCCATC	60.037	20	20	357	470	ATGGTAGTGGCGGTTTGAGG	60.035	20	TCGTGCACTTACACCCCATC	60.037	20	20	319	470	CTTGGTTGTGCAGGTTGGTG	59.897	20	TCGTGCACTTACACCCCATC	60.037	20	20	352	470
IYJ1KEP07IOFTP	1	p1	(A)10	10	161	170	CTGCTGCCGAGCTAGGTATC	60.039	20	CGCAAGAAGCCTCCTGAAGA	60.037	20	20	222	431	TCAACCCCTTCAACCTGCTG	60.179	20	CGCAAGAAGCCTCCTGAAGA	60.037	20	20	208	431	CTGCTGCCGAGCTAGGTATC	60.039	20	CTGAAGAAACTGGGCCCCAA	60.179	20	20	222	418
IYJ1KEP07IHV0U	1	p2	(TG)8	16	166	181	GAAACGGGGTGGAGTGTGAT	59.964	20	TCCGACACAACAGGTAAAGCT	59.585	21	21	10	264	GAAACGGGGTGGAGTGTGAT	59.964	20	CCGACACAACAGGTAAAGCTG	59.469	21	21	10	263	ATAGGGAAACGGGGTGGAGT	60.253	20	TCCGACACAACAGGTAAAGCT	59.585	21	21	5	264
IYJ1KEP07HZV7D	1	p1	(T)11	11	189	199	TTGTGCTAGTGTCGGGTGAC	59.967	20	GACGACGGTGTCCTGTAGTC	59.832	20	20	297	398	GTTGTGCTAGTGTCGGGTGA	59.967	20	GACGACGGTGTCCTGTAGTC	59.832	20	20	296	398	CTGTTGTGCTAGTGTCGGGT	59.966	20	GACGACGGTGTCCTGTAGTC	59.832	20	20	294	398
IYJ1KEP07IE6ZG	1	p3	(ATT)4	12	135	146	CACCGGAAGTGCCTTTGTTG	59.969	20	GCAACTGGCTCGCTTTCAAA	59.969	20	20	8	281	GCAGGGAGGTGTCGAAGAAG	60.39	20	GCAACTGGCTCGCTTTCAAA	59.969	20	20	32	281	TGTTGGTAAGCAGGGAGGTG	59.6	20	GCAACTGGCTCGCTTTCAAA	59.969	20	20	23	281
IYJ1KEP07IO6QB	1	p6	(TGAAAG)3	18	287	304	TATGCGCGTGTACCTCACTC	59.9	20	TCACCTTCACTTTCACTTTCACT	58.156	23	23	50	312	CCTCACTCTCCGGCGAATTT	60.108	20	TCACCTTCACTTTCACTTTCACT	58.156	23	23	62	312	GTATGCGCGTGTACCTCACT	60.179	20	TCACCTTCACTTTCACTTTCACT	58.156	23	23	49	312
IYJ1KEP07IAVV7	1	p5	(AAAAG)4	20	51	70	CCAGTTGCCAGTACCATGGT	59.962	20	GGAGACCTCCTTGTTGTGACA	59.584	21	21	367	473	ACCAAAGTCCAGTTGCCAGT	59.741	20	GGAGACCTCCTTGTTGTGACA	59.584	21	21	359	473	TCCAGTTGCCAGTACCATGG	59.672	20	GGAGACCTCCTTGTTGTGACA	59.584	21	21	366	473
IYJ1KEP07H9BMF	1	p1	(A)10	10	269	278	CCGAGTTCGTAACATTGACCC	59.002	21	GCAGTGTAGAGAACCCCACA	59.315	20	20	124	350	CCGAGTTCGTAACATTGACCC	59.002	21	TGCAGTGTAGAGAACCCCAC	59.315	20	20	124	351	TGACCCAACTTGTCATGCTTCT	60.159	22	GCAGTGTAGAGAACCCCACA	59.315	20	20	139	350
IYJ1KEP07IUSA6	1	p1	(T)10	10	462	471	CCATGTCAACCCCACCAAGA	59.888	20	AAATCCTTGCCACCCTCACC	60.252	20	20	116	364	TCCATGTCAACCCCACCAAG	59.888	20	AAATCCTTGCCACCCTCACC	60.252	20	20	115	364	CCATGTCAACCCCACCAAGA	59.888	20	ATCCTTGCCACCCTCACCTA	60.253	20	20	116	362
IYJ1KEP07ING6Z	1	p1	(T)13	13	298	310	TAGTTCGGCCTTTGAGCGAG	60.109	20	ACACGGTAGAAACTGAAGTAGCA	59.68	23	23	64	238	TCGGCCTTTGAGCGAGTAAA	59.681	20	ACACGGTAGAAACTGAAGTAGCA	59.68	23	23	68	238	TTCGGCCTTTGAGCGAGTAA	59.681	20	ACACGGTAGAAACTGAAGTAGCA	59.68	23	23	67	238
IYJ1KEP07H4X86	1	p5	(TTTTC)3	15	17	31	TCCTACACCAACATCGTTATGGT	59.484	23	GTGCCTTGCAAGTGTAATGGG	60.068	21	21	58	198	TCCTACACCAACATCGTTATGGT	59.484	23	TGCCTTGCAAGTGTAATGGGA	60.203	21	21	58	197	TCCTACACCAACATCGTTATGGT	59.484	23	TGCCTTGCAAGTGTAATGGG	58.744	20	20	58	197
IYJ1KEP07H4X86	2	p4	(ATTT)3	12	146	157	TCCTACACCAACATCGTTATGGT	59.484	23	GTGCCTTGCAAGTGTAATGGG	60.068	21	21	58	198	TCCTACACCAACATCGTTATGGT	59.484	23	TGCCTTGCAAGTGTAATGGGA	60.203	21	21	58	197	TCCTACACCAACATCGTTATGGT	59.484	23	TGCCTTGCAAGTGTAATGGG	58.744	20	20	58	197
IYJ1KEP07IR7VK	1	p3	(GAA)6	18	19	36	AGGTGATCTCGAACCAATGCT	59.443	21	GCTTCGTCGTCTCCTTTTGG	59.209	20	20	63	187	AGGTGATCTCGAACCAATGCT	59.443	21	TCGTCGTCTCCTTTTGGTTGT	59.863	21	21	63	184	GAGGTGATCTCGAACCAATGC	59.063	21	GCTTCGTCGTCTCCTTTTGG	59.209	20	20	62	187
IYJ1KEP07H8R6Z	1	p1	(T)12	12	385	396	ACCTTAGAGTCAGCACCCATG	59.443	21	CGCACCACCTCCTCTTCTTT	59.965	20	20	12	275	AGAGTCAGCACCCATGAGAA	58.351	20	CGCACCACCTCCTCTTCTTT	59.965	20	20	17	275	AACCTTAGAGTCAGCACCCA	58.27	20	CGCACCACCTCCTCTTCTTT	59.965	20	20	11	275
IYJ1KEP07IQJLL	1	p4	(AACC)4	16	210	225	ACCAACAACCCCGAATCCTC	59.962	20	GTAGACCTGGTGCGATCGAG	59.97	20	20	222	419	ACCAACAACCCCGAATCCTC	59.962	20	GAGTAGACCTGGTGCGATCG	59.97	20	20	222	421	ACCAACAACCCCGAATCCTC	59.962	20	GGGTTGAGTAGACCTGGTGC	60.036	20	20	222	426
IYJ1KEP07IBEIJ	1	p3	(TGT)8	24	356	379	ACGTGGGGGTGATATCCTGA	60.032	20	CCGACGCCTCCTATGTCTTC	59.969	20	20	200	479	ACGTGGGGGTGATATCCTGA	60.032	20	CTTTCCCCGCCGCTACTAAT	59.894	20	20	200	455	ACGTGGGGGTGATATCCTGA	60.032	20	GTCTTCATTGCTTTCCCCGC	59.829	20	20	200	465
IYJ1KEP07H9YYM	1	p3	(CAC)5	15	470	484	CGTTTGTACAGTGGGTCCCA	59.893	20	AGTAGGTGTCACGGCAGAGA	60.251	20	20	2	218	ACGTTTGTACAGTGGGTCCC	59.893	20	AGTAGGTGTCACGGCAGAGA	60.251	20	20	1	218	CGTTTGTACAGTGGGTCCCA	59.893	20	TTAGCGTGAACTGCGACTGA	59.687	20	20	2	273
IYJ1KEP07IG6GA	1	p1	(T)10	10	147	156
IYJ1KEP07IT94C	1	p2	(GT)6	12	233	244	GGGGGAAGCTCAGCTGAAAT	60.034	20	GCATTACTGATGTTGGGGCC	59.253	20	20	252	446	GGGGGAAGCTCAGCTGAAAT	60.034	20	ACTGATGTTGGGGCCTGTATG	60.064	21	21	252	441	GGGGGAAGCTCAGCTGAAAT	60.034	20	TTACTGATGTTGGGGCCTGT	58.928	20	20	252	443
IYJ1KEP07IRZFR	1	p3	(TCT)4	12	349	360	GTGGCCGAAAGTAACTTTGGG	59.731	21	CTGGAGAAAGATGGGACCGT	59.095	20	20	169	272	ACTCCATATGCGTGACAGACT	58.897	21	ATGACTCACCCATGGATCGC	59.893	20	20	114	250	ACTCCATATGCGTGACAGACT	58.897	21	ACTCACCCATGGATCGCTTG	60.108	20	20	114	247
IYJ1KEP07H6AAE	1	p2	(AT)10	20	87	106	TGCACTGCTGATTCACAGGT	59.891	20	TGGGTAAACCGAATGTTGGGT	59.855	21	21	56	226	TTTGCCGGCCTTCCTTAGTT	59.888	20	TGGGTAAACCGAATGTTGGGT	59.855	21	21	37	226	AACTTTGCCGGCCTTCCTTA	59.888	20	TGGGTAAACCGAATGTTGGGT	59.855	21	21	34	226
IYJ1KEP07IK72T	1	p2	(CT)8	16	405	420	CTTGAGGACAAGGTGGGGTG	60.251	20	CCGACTTCAAGGGAGCACAA	60.25	20	20	157	400	CTTGAGGACAAGGTGGGGTG	60.251	20	GTAGCCGACTTCAAGGGAGC	60.46	20	20	157	404	GAGGACAAGGTGGGGTGAAA	59.523	20	CCGACTTCAAGGGAGCACAA	60.25	20	20	160	400
IYJ1KEP07IIOKQ	1	p3	(TCT)4	12	13	24	AGCCGAGCTCTTCTCACTCT	60.323	20	AAGCTTAATGGGGGAAGGGC	60.032	20	20	56	248	GCCCTTCCCCCATTAAGCTT	60.032	20	TTGGGCCTTGTAGAAGTCCG	59.676	20	20	229	383	AGCCGAGCTCTTCTCACTCT	60.323	20	GGGGAAGGGCGAAATGAGAA	60.034	20	20	56	238
IYJ1KEP07IFBB4	1	p2	(TC)7	14	8	21	TCTCTCAAAGCCCACCATGG	59.671	20	AGGAATGCTAGCTGGCCTTG	60.107	20	20	15	274	TCTCTCAAAGCCCACCATGG	59.671	20	TGAAGGAATGCTAGCTGGCC	60.107	20	20	15	277	TCTCTCAAAGCCCACCATGG	59.671	20	GAAGGAATGCTAGCTGGCCT	59.818	20	20	15	276
IYJ1KEP07IDBU8	1	c	(T)10ggtaattttggtgtacttgtacaaaataagtat(TGG)4ccccaaaaagaatttctaaattttataaaagtaatgaaatttctggtttttaccaaacaaaaaactatac(T)10	135	298	432	TGATACGGGGGAAGGAACCA	60.253	20	GGCCACCACCACCAATACTT	60.252	20	20	109	353	GATACGGGGGAAGGAACCAA	59.086	20	GGCCACCACCACCAATACTT	60.252	20	20	110	353	TTGATACGGGGGAAGGAACC	59.086	20	GGCCACCACCACCAATACTT	60.252	20	20	108	353
IYJ1KEP07IS2WZ	1	c	(T)12ctcctggttaatcacttcttatttcacactaatgatattattcattccatttattaatattaactcgaatcacaacattaattcaataaaaagtct(TCAA)3	120	312	431	GAGGCTCCACATGCACAACA	60.891	20	CCATTGCTCGTGGTGATCCT	60.108	20	20	41	246	TGAGGCTCCACATGCACAAC	60.891	20	CCATTGCTCGTGGTGATCCT	60.108	20	20	40	246	GTGAGGCTCCACATGCACAA	60.891	20	CCATTGCTCGTGGTGATCCT	60.108	20	20	39	246
IYJ1KEP07ILSAY	1	p1	(A)10	10	426	435	TCCAAGTTGCGTGTCCTTAGA	59.31	21	TGGTCTATGGGCTGCCCTAT	60.104	20	20	230	356	AATCCAAGTTGCGTGTCCTT	58.019	20	TGGTCTATGGGCTGCCCTAT	60.104	20	20	228	356	TCCAAGTTGCGTGTCCTTAGA	59.31	21	CTGGTGACTGGTTTCTGGGT	59.526	20	20	230	383
IYJ1KEP07IS4PL	1	p1	(T)10	10	428	437	GCCCAAGCCCAGATCTTGAT	60.106	20	GCCCAGACCAAACTAGACCC	60.035	20	20	380	498	ATGGGGGCAGTATTGGAACG	60.107	20	GCCCAGACCAAACTAGACCC	60.035	20	20	326	498	CCTGCATTGTTCACCTGCAC	60.039	20	ATCAAGATCTGGGCTTGGGC	60.106	20	20	203	399
IYJ1KEP07H5FQU	1	p1	(T)10	10	263	272	CGTCAATTGCCCGTTGCTAG	59.903	20	ACAAACTCACTAGGGGCAGC	59.963	20	20	394	509	CCCGCTTCTCAGTGTCCTTT	59.965	20	TGGCACAGGACCTTTATCGG	59.748	20	20	171	444	CCCGCTTCTCAGTGTCCTTT	59.965	20	GGCAATTGACGTCTAGTGCG	59.63	20	20	171	404
IYJ1KEP07H3L33	1	p5	(TTTCT)3	15	1	15	TCCATATCTAGGCGCGGAGT	60.251	20	AGGAGAGTGGTCAACCCCAT	60.179	20	20	254	426	AACCACCGAAGCTCATACCC	59.748	20	AGGAGAGTGGTCAACCCCAT	60.179	20	20	219	426	TCCATATCTAGGCGCGGAGT	60.251	20	AAGGAGAGTGGTCAACCCCA	60.401	20	20	254	427
IYJ1KEP07ITZ17	1	p2	(TA)10	20	372	391	AGGGCCCAACATAAAGAAGAGA	59.08	22	TTGCATGTGTGGGCATATGT	58.15	20	20	14	186	AGGGCCCAACATAAAGAAGAGAG	60.054	23	TTGCATGTGTGGGCATATGT	58.15	20	20	14	186	GGGCCCAACATAAAGAAGAGAGA	60.054	23	TTGCATGTGTGGGCATATGT	58.15	20	20	15	186
IYJ1KEP07IN4QW	1	p3	(ATA)4	12	379	390	TGGGCCCTATGTGTTACGTG	59.749	20	TGTGCCTCTTCACTGTTGCA	60.107	20	20	86	235	TGGGCCCTATGTGTTACGTG	59.749	20	GTAGTATGGCACCCACCCAC	60.107	20	20	86	199	TGGGCCCTATGTGTTACGTG	59.749	20	TGCCTCTTCACTGTTGCAGT	59.819	20	20	86	233
IYJ1KEP07IL66F	1	c	(A)10gagaaaggagagagacctcttattaggctaatatg(TAAA)3	57	259	315	TGTGGCTGTAAAGACCAAGTCA	59.828	22	ACATTTGCCCTACATGACCA	57.103	20	20	35	195	TGTGGCTGTAAAGACCAAGTCA	59.828	22	AACATTTGCCCTACATGACCA	57.832	21	21	35	196	TGTGGCTGTAAAGACCAAGTCA	59.828	22	ACATTTGCCCTACATGACCAT	57.613	21	21	35	195
IYJ1KEP07IN8KU	1	p2	(TC)7	14	77	90	TGCCCACAACTCCGTTACTT	59.529	20	ATGGCGCGTATAACGGACAT	59.967	20	20	204	367	TGCCCACAACTCCGTTACTT	59.529	20	CGTGGGGTGGTAAAAAGGGA	59.889	20	20	204	303	CGCGGACTTTAACTGTCGGT	60.665	20	ATGGCGCGTATAACGGACAT	59.967	20	20	161	367
IYJ1KEP07IJ65H	1	c*	(AAT)4(AATA)3*	21	120	140	GCAAGAACAACTGCAACCCC	60.249	20	AAAGATGGAACCACCCCCAC	59.886	20	20	36	229	GCAAGAACAACTGCAACCCC	60.249	20	CAAGCCATGAACCTGCAAGC	60.389	20	20	36	207	GCAAGAACAACTGCAACCCC	60.249	20	GAAAGATGGAACCACCCCCA	59.592	20	20	36	230
IYJ1KEP07IHRY1	1	p3	(CAA)4	12	418	429	ACAAAGGCAGAGATGGGAGG	59.377	20	GAAGCTTTTCCTGTGCCGTG	60.04	20	20	308	480	AGAGCCAGTCATTCACCGTT	59.313	20	GAAGCTTTTCCTGTGCCGTG	60.04	20	20	224	480	AAGAGCCAGTCATTCACCGT	59.313	20	GAAGCTTTTCCTGTGCCGTG	60.04	20	20	223	480
IYJ1KEP07H8UHX	1	c	(T)14ggtggattgaatttata(T)10	41	191	231	TGACATAGACTGCCACGTGG	59.754	20	CCACCACTAGCTGAACCCAA	59.6	20	20	97	285	TGACATAGACTGCCACGTGG	59.754	20	AACCACCACTAGCTGAACCC	59.599	20	20	97	287	TTGCTGGAGAATGAGGGAGC	59.746	20	CCACCACTAGCTGAACCCAA	59.6	20	20	148	285
IYJ1KEP07IFBXC	1	p2	(GA)6	12	282	293	TCAGAGCAGGACAGCTTTGG	59.964	20	GACACGGGGTAGACACTTGG	60.038	20	20	105	242	CAGGACAGCTTTGGGGTCTT	59.889	20	GACACGGGGTAGACACTTGG	60.038	20	20	111	242	AGCAAGGAAATACGGCAGCA	60.322	20	AGAACCCCTAGCTCGTCCAT	60.032	20	20	21	201
IYJ1KEP07ITMDV	1	p2	(TG)6	12	321	332	AGACCACACACCATCATGCT	59.305	20	TCACGGACGAGCCTTTTTCT	59.608	20	20	172	276	AGACCACACACCATCATGCT	59.305	20	TGGGCTATGTATCACGGACG	59.328	20	20	172	287	AGACCACACACCATCATGCTT	59.926	21	TCACGGACGAGCCTTTTTCT	59.608	20	20	172	276
IYJ1KEP07IEUBO	1	p1	(A)10	10	164	173	CCCGCAGTTACTCATGGGTT	60.035	20	TCATGTGACCCGTGAGTGTT	59.244	20	20	28	157	CCCGCAGTTACTCATGGGTT	60.035	20	TTCATGTGACCCGTGAGTGT	59.244	20	20	28	158	AGACCTGCAAACGAGTACCC	59.679	20	TCATGTGACCCGTGAGTGTT	59.244	20	20	11	157
IYJ1KEP07IEUBO	2	p6	(CATCAC)3	18	355	372	CCCGCAGTTACTCATGGGTT	60.035	20	TCATGTGACCCGTGAGTGTT	59.244	20	20	28	157	CCCGCAGTTACTCATGGGTT	60.035	20	TTCATGTGACCCGTGAGTGT	59.244	20	20	28	158	AGACCTGCAAACGAGTACCC	59.679	20	TCATGTGACCCGTGAGTGTT	59.244	20	20	11	157
IYJ1KEP07ILNH3	1	c*	(A)10(AC)7*	23	291	313	ACACACACACACCATCGGTA	59.246	20	ACTTCAAGGACAGCGTGGTT	59.82	20	20	301	402	CACACACACACACCATCGGT	60.814	20	ACTTCAAGGACAGCGTGGTT	59.82	20	20	300	402	ACACACACACACACCATCGG	60.814	20	ACTTCAAGGACAGCGTGGTT	59.82	20	20	299	402
IYJ1KEP07IKSBV	1	p2	(AT)6	12	5	16	AGACGCTCTAGGGACGAGTT	60.035	20	CTCGGGTAGGTCAAAGGCTG	60.108	20	20	272	489	AAGACGCTCTAGGGACGAGT	60.035	20	CTCGGGTAGGTCAAAGGCTG	60.108	20	20	271	489	AGACGCTCTAGGGACGAGTT	60.035	20	GCGAACTTGTGCGCATTGTA	60.11	20	20	272	522
IYJ1KEP07ILHXP	1	p1	(A)11	11	467	477	TTAAGGGTTCTGCGGTTGCT	59.89	20	TGTTATCCGGGCAGAAAGCT	59.382	20	20	0	146	TAAGGGTTCTGCGGTTGCTG	60.605	20	TGTTATCCGGGCAGAAAGCT	59.382	20	20	1	146	TTAAGGGTTCTGCGGTTGCT	59.89	20	ATGTTATCCGGGCAGAAAGCT	59.787	21	21	0	147
IYJ1KEP07ID345	1	p2	(AT)6	12	126	137	CATTCTGCCGTGGCTGTTTC	60.11	20	TGGCATTTTTGGGTCCACCT	60.105	20	20	36	230	TGGAGGTCTTGAAAAGGGCC	59.888	20	TGGCATTTTTGGGTCCACCT	60.105	20	20	15	230	CATTCTGCCGTGGCTGTTTC	60.11	20	AGTTGTGCCTGCTTCTCACA	59.819	20	20	36	258
IYJ1KEP07IS1CF	1	p2	(CT)8	16	154	169	TCTCTCTCTAAGGTCCGGCC	60.107	20	AGCCACAAACCCTAGCTCAC	59.963	20	20	160	351	TCTCTCTCTAAGGTCCGGCC	60.107	20	CCCCCAAAACCTAGCCACAA	60.179	20	20	160	363	TCTCTCTAAGGTCCGGCCAT	59.738	20	AGCCACAAACCCTAGCTCAC	59.963	20	20	162	351
IYJ1KEP07IPH5O	1	p1	(T)14	14	314	327	GCGCCATTGAGAGAGGGAAA	60.393	20	GTCACGGATCACCAGCTAGG	59.897	20	20	287	439	GCGCCATTGAGAGAGGGAAA	60.393	20	GGTCACGGATCACCAGCTAG	59.897	20	20	287	440	TACTGCGCCATTGAGAGAGG	59.538	20	GTCACGGATCACCAGCTAGG	59.897	20	20	283	439
IYJ1KEP07II019	1	p6	(TTTGGT)3	18	75	92	TTTATGCGTGTGGTGTGGGA	59.891	20	CCCCAGAGAAGAACCGGTTC	60.036	20	20	23	147	TTTATGCGTGTGGTGTGGGA	59.891	20	GTTCACAATCCAGACCCGGT	59.964	20	20	23	131	TTTATGCGTGTGGTGTGGGA	59.891	20	ACCGGTTCACAATCCAGACC	59.964	20	20	23	135
IYJ1KEP07ILU7Y	1	p1	(A)11	11	356	366	TCTTTTGTATGGGCGGGGAG	59.745	20	ACCTGGACTTTAAAGCCGGG	59.962	20	20	67	323	TCTTTTGTATGGGCGGGGAG	59.745	20	TCTTTTCAGGTTGCTGGGCA	60.106	20	20	67	296	TCTTTTGTATGGGCGGGGAG	59.745	20	TCAGGTTGCTGGGCATCTTT	59.887	20	20	67	291
IYJ1KEP07IR26I	1	p1	(T)10	10	433	442	TTTGCCCAGTGTTTTTGGCC	60.107	20	CCCTCCAAATTTCAGGCCCA	60.252	20	20	68	299	TTTGCCCAGTGTTTTTGGCC	60.107	20	ACCCTCCAAATTTCAGGCCC	60.252	20	20	68	300	TTTGCCCAGTGTTTTTGGCC	60.107	20	CGAGAGCCCAAGAGTATCGG	59.688	20	20	68	171
IYJ1KEP07IIYWC	1	p1	(A)11	11	187	197	CTGACACCTCCCTTACAAGTGT	59.631	22	TGTGTAATTTGGGATTAACACAACT	57.41	25	25	124	300	ACTGACACCTCCCTTACAAGTG	59.631	22	TGTGTAATTTGGGATTAACACAACT	57.41	25	25	123	300	TGACACCTCCCTTACAAGTGT	58.595	21	TGTGTAATTTGGGATTAACACAACT	57.41	25	25	125	300
IYJ1KEP07IKUBE	1	p1	(T)16	16	362	377	GGCTGCGATTCGAAGTTTGG	60.179	20	ACCGGATATCACCTCGTCGA	60.179	20	20	17	296	GCACATGACTCATCAGGGGA	59.457	20	CGGGGGAAACATGCCATACT	60.107	20	20	123	329	GCACATGACTCATCAGGGGA	59.457	20	ACATATGGCAGTCAACGGGG	60.107	20	20	123	344
IYJ1KEP07IEJLR	1	p4	(AAAT)3	12	276	287	ATCTAGCGACACCTCCCCAT	60.105	20	CGCATTATGTCGCCATGCAA	59.971	20	20	230	444	ATCTAGCGACACCTCCCCAT	60.105	20	AACGCATTATGTCGCCATGC	59.971	20	20	230	446	ATCTAGCGACACCTCCCCAT	60.105	20	CAAGGACACATGGGCTCCAT	60.034	20	20	230	427
IYJ1KEP07IOVL4	1	p4	(AATC)3	12	154	165	AGACCTTTGACCTTGAGGCT	58.56	20	TGCCGTCAACCCATTCATCA	59.963	20	20	258	427	AGACCTTTGACCTTGAGGCT	58.56	20	CAGACGGTAGAGCGTCACTC	59.903	20	20	258	399	AGACCTTTGACCTTGAGGCT	58.56	20	TTCTGCCGTCAACCCATTCA	59.89	20	20	258	430
IYJ1KEP07ITGX7	1	p1	(A)12	12	389	400	TGACCTTGGTGGGCTTGTTT	60.033	20	ACTCACCGCCGTAGACTACT	60.036	20	20	200	317	TTTGTGACCTTGGTGGGCTT	60.033	20	ACTCACCGCCGTAGACTACT	60.036	20	20	196	317	GCTGTGCGTTAAACGGCTAG	59.905	20	ACTCACCGCCGTAGACTACT	60.036	20	20	150	317
IYJ1KEP07IAEKE	1	c	(A)12gagtccaatgtttgctgaaatattgatgattagtctatgaattttaatgtatttttgttgatatagaaactgataggttg(ATT)4	104	364	467	TCGGTGCAAGATTAGAGCGG	60.179	20	TCCAATTTGCCCCAAGTCCA	59.81	20	20	107	223	TCGGTGCAAGATTAGAGCGG	60.179	20	AATTTGCCCCAAGTCCACCT	59.809	20	20	107	220	TCGGTGCAAGATTAGAGCGG	60.179	20	CAATTTGCCCCAAGTCCACC	59.679	20	20	107	221
IYJ1KEP07IFDP4	1	p4	(AATT)3	12	467	478	TTCATGCTGTGAAGTGGGCC	60.895	20	TGCCAAGTGGAGAATAAACCA	57.483	21	21	132	300	ATGCTGTGAAGTGGGCCTTG	60.897	20	TGCCAAGTGGAGAATAAACCA	57.483	21	21	135	300	CATGCTGTGAAGTGGGCCTT	60.897	20	TGCCAAGTGGAGAATAAACCA	57.483	21	21	134	300
IYJ1KEP07INLBQ	1	p3	(TTC)5	15	39	53	TCTTGTCTTCTCCTCCTTCTCCT	59.923	23	AAAATTTTGCGGGTTTGCGC	59.694	20	20	51	204	GCGACAGAATTTTTCTCATTGGC	59.39	23	ATTCCATCGCCAATGCTCCA	60.107	20	20	6	129	TCTTGTCTTCTCCTCCTTCTCC	58.564	22	AAAATTTTGCGGGTTTGCGC	59.694	20	20	51	204
IYJ1KEP07IT4E7	1	p1	(T)11	11	90	100
IYJ1KEP07IEGIC	1	p4	(GTTT)5	20	49	68	ACTCTAAAAACCTGGCCCAGC	60.548	21	ACTATGAGTGGTACAGCAGCC	59.517	21	21	130	229	TCTAAAAACCTGGCCCAGCA	59.519	20	TTACTATGAGTGGTACAGCAGCC	59.868	23	23	132	231	CTCTAAAAACCTGGCCCAGC	58.823	20	TACTATGAGTGGTACAGCAGCC	59.306	22	22	131	230
IYJ1KEP07IUKSN	1	p3	(TTA)6	18	195	212	CAAATGAAGTGACCTGCGCC	60.11	20	ACCTCATTCACGGTAGAGCC	59.175	20	20	173	274	AATGAAGTGACCTGCGCCTT	60.251	20	ACCTCATTCACGGTAGAGCC	59.175	20	20	175	274	AAATGAAGTGACCTGCGCCT	60.251	20	ACCTCATTCACGGTAGAGCC	59.175	20	20	174	274
IYJ1KEP07ITUFR	1	p6	(TTTTTA)3	18	393	410	TGACAGACCCAGGTTGAGGT	60.4	20	TTAGCTCGCTTTGGCTGTGA	59.965	20	20	329	485	ATTTCTCGAGCGACCACACC	60.39	20	CGATGGGTCCCACTTCAGAG	59.823	20	20	31	156	ATTTCTCGAGCGACCACACC	60.39	20	CTCGATGGGTCCCACTTCAG	59.823	20	20	31	158
IYJ1KEP07H8RLM	1	p1	(T)10	10	55	64	CCACACAAACACAAGGTCTGC	60.202	21	GTTTGAAGTGCATGGGAGTAATAT	57.3	24	24	177	293	ACACAAGGTCTGCAGTGATGA	59.582	21	GTTTGAAGTGCATGGGAGTAATAT	57.3	24	24	185	293	CACACAAACACAAGGTCTGCA	59.528	21	GTTTGAAGTGCATGGGAGTAATAT	57.3	24	24	178	293
IYJ1KEP07ILLBW	1	p1	(A)13	13	488	500	AGCAGGTTCCTTGAGCAGTG	60.251	20	TAAGGGAGGTGCCGCTAAAC	59.749	20	20	158	434	AGCAGGTTCCTTGAGCAGTG	60.251	20	GTAAGGGAGGTGCCGCTAAA	59.749	20	20	158	435	CAGGTTCCTTGAGCAGTGGA	59.602	20	TAAGGGAGGTGCCGCTAAAC	59.749	20	20	160	434
IYJ1KEP07IKPRC	1	p4	(GATA)3	12	532	543	AACAAAGCTGCAGCAATGCA	59.895	20	GACTTCAGCATTGCCCTCCT	60.035	20	20	128	376	AACAAAGCTGCAGCAATGCA	59.895	20	GAACGACTTCAGCATTGCCC	59.831	20	20	128	380	AACAAAGCTGCAGCAATGCA	59.895	20	GGAACGACTTCAGCATTGCC	59.831	20	20	128	381
IYJ1KEP07IU4RG	1	p1	(T)10	10	481	490	TTATTGGCCTACAGGTGGCG	60.107	20	CTCCCCGAAGATCATCCTGC	59.965	20	20	220	368	TTATTGGCCTACAGGTGGCG	60.107	20	CCAGCTTGCTGATTCCCTGA	60.035	20	20	220	396	GAGGGTCCTTCACTTGCCAA	59.89	20	CCAGCTTGCTGATTCCCTGA	60.035	20	20	296	396
IYJ1KEP07H3EKH	1	p3	(CGC)5	15	204	218	GTGGCGCATTGAACAACCAT	60.038	20	AAGGATCCAGGCCTCTACGT	60.032	20	20	160	275	TGGCGCATTGAACAACCATC	59.757	20	AAGGATCCAGGCCTCTACGT	60.032	20	20	161	275	TAAATGGTTCTGGTGGCGCA	60.251	20	AAGGATCCAGGCCTCTACGT	60.032	20	20	148	275
IYJ1KEP07ITPDO	1	p5	(GTTGA)4	20	195	214	TGAGGGCACGTTGTAAAGGA	59.24	20	CTCAACCGAACCTCAATCCCA	59.997	21	21	99	199	TGAGGGCACGTTGTAAAGGA	59.24	20	ACTCAACCGAACCTCAATCCC	59.997	21	21	99	200	TGAGGGCACGTTGTAAAGGA	59.24	20	TCAACCGAACCTCAATCCCA	58.939	20	20	99	198
IYJ1KEP07ITG2R	1	p3	(TTC)4	12	170	181	ATCATCCACCAGTGCCTGTG	60.035	20	AGAAGACCACCCAACAACGA	59.165	20	20	99	358	CATCATCCACCAGTGCCTGT	60.035	20	AGAAGACCACCCAACAACGA	59.165	20	20	98	358	TCGTCATCATCCACCAGTGC	60.108	20	AGAAGACCACCCAACAACGA	59.165	20	20	94	358
IYJ1KEP07ITG2R	2	p3	(TCT)5	15	354	368	ATCATCCACCAGTGCCTGTG	60.035	20	AGAAGACCACCCAACAACGA	59.165	20	20	99	358	CATCATCCACCAGTGCCTGT	60.035	20	AGAAGACCACCCAACAACGA	59.165	20	20	98	358	TCGTCATCATCCACCAGTGC	60.108	20	AGAAGACCACCCAACAACGA	59.165	20	20	94	358
IYJ1KEP07H1QZR	1	p4	(GAAA)3	12	296	307	AACGTGCACAAGAGGGATCA	59.604	20	GTCAAGCTGCAGATGGGAGT	60.036	20	20	6	152	AACGTGCACAAGAGGGATCA	59.604	20	TGTCAAGCTGCAGATGGGAG	60.036	20	20	6	153	AACGTGCACAAGAGGGATCA	59.604	20	GCTGCAGATGGGAGTACCTG	60.179	20	20	6	147
IYJ1KEP07ISWHX	1	p5	(AATCT)3	15	134	148	GTGTCCATGTCCGGGTATCC	59.894	20	ATCACAGCTGCAGCATCCAT	60.107	20	20	70	340	GGTGTCCATGTCCGGGTATC	59.894	20	ATCACAGCTGCAGCATCCAT	60.107	20	20	69	340	GTCCGGGTATCCAACACAGG	60.108	20	ATCACAGCTGCAGCATCCAT	60.107	20	20	78	340
IYJ1KEP07IT67L	1	p3	(CTA)5	15	394	408	AGCAATCTTAGGTTGGGCCC	60.033	20	ACTTGAGGGTTCCAACGCAA	60.107	20	20	215	462	AGCAATCTTAGGTTGGGCCC	60.033	20	TCCACTTGAGGGTTCCAACG	59.892	20	20	215	465	ATATCGTGGCGTGGACACAA	59.752	20	GGGCCCAACCTAAGATTGCT	60.033	20	20	132	234
IYJ1KEP07ISC5H	1	p1	(T)15	15	472	486	TGTGGAGCCTTTCATGGGAC	59.962	20	GCGACACCCTACTGAAACCT	59.679	20	20	100	377	TGTGGAGCCTTTCATGGGAC	59.962	20	AGCGACACCCTACTGAAACC	59.679	20	20	100	378	GCAGGACATCCTCATGTGGA	59.457	20	CCGAAGTTCAGAACCCCGAA	59.966	20	20	266	443
IYJ1KEP07IOBMW	1	c	(AG)7aagtgctttctagagagagaaagaggtgagaatgggaaagaggagggttgtggggaatgggagagtaagggggagagataagtttggggngcta(GTTTGG)3	126	216	341	ATGCGTTGTCATCCGTCCAT	60.108	20	CATTCCCCACAACCCTCCTC	60.034	20	20	114	287	ATGCGTTGTCATCCGTCCAT	60.108	20	CTCTCCCATTCCCCACAACC	60.034	20	20	114	293	ATGCGTTGTCATCCGTCCAT	60.108	20	CCACAACCCTCCTCTTTCCC	59.962	20	20	114	281
IYJ1KEP07IQ32Y	1	p4	(CTCC)3	12	51	62	AGGAAGGCTTGTGTCATGCA	59.889	20	ATCTCGAGGAGCTGGATGGT	60.106	20	20	19	121	CTCCCTCCCTCCGGTAGAAA	60.032	20	CACTGTGACCCCGACTGATT	59.678	20	20	50	238	AGGAAGGCTTGTGTCATGCA	59.889	20	TGCTGGGTTTCATCTCGAGG	59.75	20	20	19	132
IYJ1KEP07IHMMV	1	p4	(CATA)3	12	444	455	AGGGGCGGTAGTAGTGATGT	60.032	20	CTGAGGCCACATCCATGGTT	60.034	20	20	54	199	AGGGGCGGTAGTAGTGATGT	60.032	20	TGAGGCCACATCCATGGTTC	60.034	20	20	54	198	AGGGGCGGTAGTAGTGATGT	60.032	20	CTTCCCCACCAAGCTCATGT	59.961	20	20	54	271
IYJ1KEP07INPPN	1	p3	(CAA)4	12	469	480	ACACCCCACAAAGAAGCCAA	60.033	20	TTGCTGCCTAGGAGTTGTGG	59.963	20	20	368	470	AACACCCCACAAAGAAGCCA	60.033	20	TTGCTGCCTAGGAGTTGTGG	59.963	20	20	367	470	ATTGCAACCTGGGTCACACA	60.106	20	TGGCTTCTTTGTGGGGTGTT	60.033	20	20	287	386
IYJ1KEP07IPSCL	1	p4	(AATT)3	12	313	324	ATTCGGCCTTGAATTCCGGT	60.034	20	AACGCTGGAAAGTTTGCACA	59.186	20	20	186	416	CGGCCTTGAATTCCGGTTTC	59.83	20	AACGCTGGAAAGTTTGCACA	59.186	20	20	189	416	ATTCGGCCTTGAATTCCGGT	60.034	20	CGCTGGAAAGTTTGCACATGA	60.001	21	21	186	414
IYJ1KEP07IPSCL	2	c	(A)10gattaaataaactg(A)10	34	435	468	ATTCGGCCTTGAATTCCGGT	60.034	20	AACGCTGGAAAGTTTGCACA	59.186	20	20	186	416	CGGCCTTGAATTCCGGTTTC	59.83	20	AACGCTGGAAAGTTTGCACA	59.186	20	20	189	416	ATTCGGCCTTGAATTCCGGT	60.034	20	CGCTGGAAAGTTTGCACATGA	60.001	21	21	186	414
IYJ1KEP07IEQHE	1	p3	(GCT)5	15	124	138	CTTTCACTTGCCGAGGTTGC	60.04	20	AGGATAAGCTGCTTCGCTGA	59.173	20	20	141	318	CTTTCACTTGCCGAGGTTGC	60.04	20	AGGATAAGCTGCTTCGCTGAA	59.792	21	21	141	318	CTTTCACTTGCCGAGGTTGC	60.04	20	AAGGATAAGCTGCTTCGCTGA	59.792	21	21	141	319
IYJ1KEP07H1FF5	1	p4	(AATG)3	12	239	250	AGCACTTCAGGAGACAAGGC	59.964	20	TGTTGATGGCAAGAGGGTCC	59.962	20	20	139	396	AGCACTTCAGGAGACAAGGC	59.964	20	CGGTCGTGCTCAAGTTGTTG	60.042	20	20	139	417	AGCACTTCAGGAGACAAGGC	59.964	20	GCAAGAGGGTCCTGGAAACA	59.89	20	20	139	388
IYJ1KEP07IPNU2	1	p5	(ATGAA)3	15	401	415	GTAGGCCGGAAATTCCACCA	60.035	20	GACCACGACCTGCTTGTACA	59.967	20	20	59	236	TGTAGGCCGGAAATTCCACC	60.035	20	GACCACGACCTGCTTGTACA	59.967	20	20	58	236	GGTGTAGGCCGGAAATTCCA	60.035	20	GACCACGACCTGCTTGTACA	59.967	20	20	56	236
IYJ1KEP07IS6HU	1	p2	(TG)9	18	42	59	AGCTGAGAATAATGAGGTGAGAA	57.053	23	ATGTATGCATGTGTTTATTATGCTTGT	58.584	27	27	0	99	AGCTGAGAATAATGAGGTGAGAA	57.053	23	ATGTATGCATGTGTTTATTATGCTTG	57.194	26	26	0	99	AGCTGAGAATAATGAGGTGAGAAT	57.502	24	ATGTATGCATGTGTTTATTATGCTTGT	58.584	27	27	0	99
IYJ1KEP07IMIH5	1	c	(AAAT)5(AAAG)4	36	257	292	CAGTCAAATGCTGTGCTGTCA	59.395	21	AGTCCAGTGCTTTGTCCGAG	59.966	20	20	33	201	TGTCAGTCAAATGCTGTGCTG	59.395	21	AGTCCAGTGCTTTGTCCGAG	59.966	20	20	30	201	GTCAGTCAAATGCTGTGCTGT	59.394	21	AGTCCAGTGCTTTGTCCGAG	59.966	20	20	31	201
IYJ1KEP07IFZRJ	1	p1	(A)10	10	146	155	ACCAAGGGAGGCATAAAGCT	58.997	20	TGGAAGCAAAAGTGAGCTGT	57.943	20	20	50	176	ACCAAGGGAGGCATAAAGCT	58.997	20	AGTCGGAAAAAGTGAGCTGAGT	59.897	22	22	50	308	ACCAAGGGAGGCATAAAGCT	58.997	20	TGCAAAAGTAGCAGGTCTTCCT	59.893	22	22	50	257
IYJ1KEP07IFZRJ	2	p1	(A)13	13	276	288	ACCAAGGGAGGCATAAAGCT	58.997	20	TGGAAGCAAAAGTGAGCTGT	57.943	20	20	50	176	ACCAAGGGAGGCATAAAGCT	58.997	20	AGTCGGAAAAAGTGAGCTGAGT	59.897	22	22	50	308	ACCAAGGGAGGCATAAAGCT	58.997	20	TGCAAAAGTAGCAGGTCTTCCT	59.893	22	22	50	257
IYJ1KEP07H8NHK	1	p3	(CAA)4	12	419	430	ACAAAGGCAGAGATGGGAGG	59.377	20	GAAGCTTTTCCTGTGCCGTG	60.04	20	20	308	481	AGAGCCAGTCATTCACCGTT	59.313	20	GAAGCTTTTCCTGTGCCGTG	60.04	20	20	224	481	AAGAGCCAGTCATTCACCGT	59.313	20	GAAGCTTTTCCTGTGCCGTG	60.04	20	20	223	481
IYJ1KEP07H8YYJ	1	p3	(GGT)4	12	238	249	AGTCTTCATTTGAGGGCGCA	59.963	20	TGCTATGAGTCTGGGGAGCT	60.032	20	20	281	413	TTCATTTGAGGGCGCAAAGC	60.038	20	TGCTATGAGTCTGGGGAGCT	60.032	20	20	285	413	ATTTGTAATGCCCCAGCCCA	59.958	20	TGCGCCCTCAAATGAAGACT	59.963	20	20	95	300
IYJ1KEP07IS9QI	1	p2	(AG)8	16	361	376	AAAGCTGGCTGATGTGGGAG	60.323	20	ACCATGCAAGTTGCTGAAGC	59.684	20	20	129	278	CACTCGCCATTTACGCAACG	60.518	20	ACCATGCAAGTTGCTGAAGC	59.684	20	20	175	278	CTGATGTGGGAGGCGGATTA	59.241	20	ACCATGCAAGTTGCTGAAGC	59.684	20	20	137	278
IYJ1KEP07IFKKF	1	p4	(AAGG)3	12	167	178	GGGAGTTGCCTAAGGAGCAA	59.672	20	GCTTCCGGCATTAGCATTCC	59.688	20	20	59	195	TTGGGAGTTGCCTAAGGAGC	59.672	20	GCTTCCGGCATTAGCATTCC	59.688	20	20	57	195	TGCCTAAGGAGCAACAGCTT	59.598	20	GCTTCCGGCATTAGCATTCC	59.688	20	20	65	195
IYJ1KEP07IRYDA	1	p1	(T)10	10	11	20	TCCAAGACCAAAATCAATGTGGT	58.778	23	AGTTGCCTTTTGACATCAGCT	58.409	21	21	43	152	TCCAAGACCAAAATCAATGTGGT	58.778	23	AAGTTGCCTTTTGACATCAGCT	59.039	22	22	43	153	CCAAGACCAAAATCAATGTGGT	57.394	22	AGTTGCCTTTTGACATCAGCT	58.409	21	21	44	152
IYJ1KEP07IRYDA	2	p2	(GA)8	16	181	196	TCCAAGACCAAAATCAATGTGGT	58.778	23	AGTTGCCTTTTGACATCAGCT	58.409	21	21	43	152	TCCAAGACCAAAATCAATGTGGT	58.778	23	AAGTTGCCTTTTGACATCAGCT	59.039	22	22	43	153	CCAAGACCAAAATCAATGTGGT	57.394	22	AGTTGCCTTTTGACATCAGCT	58.409	21	21	44	152
IYJ1KEP07H4KXA	1	p1	(A)12	12	407	418	TGTTGGGAGCTATATCTACACAGT	58.791	24	ACCTCAAGTCACTATCTGGGT	57.808	21	21	25	246	ACTGTTGGGAGCTATATCTACACA	58.791	24	ACCTCAAGTCACTATCTGGGT	57.808	21	21	23	246	CTGTTGGGAGCTATATCTACACAGT	59.697	25	ACCTCAAGTCACTATCTGGGT	57.808	21	21	24	246
IYJ1KEP07IOSUE	1	p2	(AG)7	14	20	33	CCTCCCACCACAACCAAACT	60.106	20	AGGAGGACGGATTTCGGGTA	60.033	20	20	283	390	TCCTCCCACCACAACCAAAC	60.106	20	AGGAGGACGGATTTCGGGTA	60.033	20	20	282	390	CCACATGATCCTCCCACCAC	60.107	20	AGGAGGACGGATTTCGGGTA	60.033	20	20	274	390
IYJ1KEP07IOSUE	2	p3	(TCC)4	12	397	408	CCTCCCACCACAACCAAACT	60.106	20	AGGAGGACGGATTTCGGGTA	60.033	20	20	283	390	TCCTCCCACCACAACCAAAC	60.106	20	AGGAGGACGGATTTCGGGTA	60.033	20	20	282	390	CCACATGATCCTCCCACCAC	60.107	20	AGGAGGACGGATTTCGGGTA	60.033	20	20	274	390
IYJ1KEP07II4Z2	1	p3	(AAG)4	12	177	188	AGCTGAATCTGGTGCAATTGC	59.796	21	GAGTTTACGCACGCTATGGC	59.699	20	20	127	334	AGCTGAATCTGGTGCAATTGC	59.796	21	CTAGTGGATTGTTGGGGCCC	60.396	20	20	127	279	AGCTGAATCTGGTGCAATTGC	59.796	21	CCTAGTGGATTGTTGGGGCC	60.396	20	20	127	280
IYJ1KEP07IKKB0	1	p3	(ACA)4	12	467	478	CCCGAAACCACTCACAAGCT	60.535	20	TGCTGTTTGGTGGGCTGATT	60.47	20	20	117	309	CCCGAAACCACTCACAAGCT	60.535	20	TTGCTGTTTGGTGGGCTGAT	60.47	20	20	117	310	TCACCCGAAACCACTCACAA	59.458	20	TGCTGTTTGGTGGGCTGATT	60.47	20	20	114	309
IYJ1KEP07IAC7D	1	p3	(AAT)5	15	238	252	TGACCCTGTTTCGAATCGCA	59.966	20	TCGTAATAGCTTCCTGTCAGCC	59.899	22	22	124	395	TGACCCTGTTTCGAATCGCA	59.966	20	CGTAATAGCTTCCTGTCAGCCT	59.898	22	22	124	394	TGACCCTGTTTCGAATCGCA	59.966	20	CGTAATAGCTTCCTGTCAGCC	58.525	21	21	124	394
IYJ1KEP07IT5AY	1	p4	(TCAT)3	12	84	95	AGACATTGCAGCTAGCCTGG	60.107	20	CCGCATTAGTACCTCAGGCC	60.25	20	20	3	203	CATTGCAGCTAGCCTGGCTA	60.179	20	CCGCATTAGTACCTCAGGCC	60.25	20	20	6	203	AGACATTGCAGCTAGCCTGG	60.107	20	TCCGCATTAGTACCTCAGGC	59.249	20	20	3	204
IYJ1KEP07IR292	1	p2	(TA)12	24	101	124	TTCGGCTGGATGGAAAACCT	59.596	20	AGCGCATCCATGGAATGAGG	60.537	20	20	168	271	TTCGGCTGGATGGAAAACCT	59.596	20	CGCATCCATGGAATGAGGCA	60.82	20	20	168	269	CTTCGGCTGGATGGAAAACC	59.189	20	AGCGCATCCATGGAATGAGG	60.537	20	20	167	271
IYJ1KEP07IRB2C	1	p1	(A)10	10	408	417	TCAAGCATCCCAGCATCCAC	60.395	20	TTGGCTTGGACTGAATGGCA	60.179	20	20	37	186	ATCAAGCATCCCAGCATCCA	59.446	20	TTGGCTTGGACTGAATGGCA	60.179	20	20	36	186	CAGCATCCACCAGGTCAGTA	59.095	20	TTGGCTTGGACTGAATGGCA	60.179	20	20	47	186
IYJ1KEP07ITI8K	1	p2	(AG)7	14	394	407	AAACCACAGCCCCAACTTCA	60.033	20	GTCTAAGCTCCGGCCACATT	60.108	20	20	202	392	AAACCACAGCCCCAACTTCA	60.033	20	CTAAGCTCCGGCCACATTCA	60.108	20	20	202	390	TCCATGCTCAACCTTGCCTT	59.887	20	TGAAGTTGGGGCTGTGGTTT	60.033	20	20	59	221
IYJ1KEP07H8M9R	1	p4	(GAAA)3	12	131	142	AGGTTGTTGGGAAAGCAGGT	59.738	20	GTAGCTCAAGCACCGGAGTT	60.037	20	20	141	266	AGGTTGTTGGGAAAGCAGGT	59.738	20	GTAGGTAGCTCAAGCACCGG	60.179	20	20	141	270	AGGTTGTTGGGAAAGCAGGT	59.738	20	TAGGTAGCTCAAGCACCGGA	60.324	20	20	141	269
IYJ1KEP07IOXTM	1	c	(TTTTTC)3tctttcaatttca(CT)7	45	236	280	TTTGGAGCCAATCGAGGAGG	59.747	20	AGTGGGAAAGGGCAAATAAGGA	59.618	22	22	75	231	TTTGGAGCCAATCGAGGAGG	59.747	20	AATGAGTGGGAAAGGGCAAA	57.603	20	20	75	235	TTTGGAGCCAATCGAGGAGG	59.747	20	AAATGAGTGGGAAAGGGCAA	57.603	20	20	75	236
IYJ1KEP07H4Y48	1	p1	(T)10	10	282	291	TCAATGAATGTGACAGCTGAGC	59.254	22	AAGGAATTGCTGCTTGACCA	58	20	20	20	225	CAATGAATGTGACAGCTGAGCT	59.252	22	AAGGAATTGCTGCTTGACCA	58	20	20	21	225	AGCTGAGCTGACTAATACCCA	58.248	21	AAGGAATTGCTGCTTGACCA	58	20	20	34	225
IYJ1KEP07IKIFF	1	p2	(CT)7	14	2	15	TCTTTGTTGCTGCTTCACTAGA	57.928	22	AGCTCAGAAGAAGCAATTGCA	58.488	21	21	188	360	AGTATCTTTGTTGCTGCTTCACT	58.607	23	AGCTCAGAAGAAGCAATTGCA	58.488	21	21	184	360	TCTTTGTTGCTGCTTCACTAGA	57.928	22	AGCTCAGAAGAAGCAATTGCAA	59.111	22	22	188	360
IYJ1KEP07IUBW5	1	p2	(AC)8	16	298	313	TTGGCAAACTCCACAATGGA	57.921	20	GTCCTGTAACCCCTCAAGCA	59.309	20	20	156	286	TTGGCAAACTCCACAATGGA	57.921	20	AGTCCTGTAACCCCTCAAGC	59.015	20	20	156	287	TTGGCAAACTCCACAATGGA	57.921	20	GAGTCCTGTAACCCCTCAAGC	60.066	21	21	156	288
IYJ1KEP07IG5S7	1	p6	(TTATTT)3	18	122	139	CAGTCCGGCCCGATTAATGA	59.894	20	GCGAGGCTGGGCTTTGTATA	60.179	20	20	96	303	AGGAGTTTCAAACCCGGACC	59.89	20	GCGAGGCTGGGCTTTGTATA	60.179	20	20	76	303	AGTTTCAAACCCGGACCCAG	60.179	20	GCGAGGCTGGGCTTTGTATA	60.179	20	20	79	303
IYJ1KEP07HZ4AV	1	p2	(GA)17	34	15	48	TGTGGGTTTATATGAGAGAGAGAGA	58.326	25	ACACTTGTTTCTATCATCACTCCTCA	60.014	26	26	1	104	TGTGGGTTTATATGAGAGAGAGAGAG	59.225	26	ACACTTGTTTCTATCATCACTCCTCA	60.014	26	26	1	104	TGTGGGTTTATATGAGAGAGAGAG	57.032	24	ACACTTGTTTCTATCATCACTCCTCA	60.014	26	26	1	104
IYJ1KEP07IFJBV	1	p1	(T)10	10	229	238	CGAAAGAGTTGCAGCGCTTT	60.041	20	AGACGCCTTTGCCCTTCTTT	60.179	20	20	76	330	AAAGAAGGGCAAAGGCGTCT	60.179	20	ACAGTGACTCTTTGGTGCGT	59.822	20	20	311	417	AAAGAAGGGCAAAGGCGTCT	60.179	20	GAGGCTGGTGCTGTACAACA	60.25	20	20	311	434
IYJ1KEP07IDM3W	1	c	(A)12tttgaaatctttattgttcctcaagtataggtagttatgttttggccagctgatagctgtctgctttgaagccgttacttatgctatggttcac(TCATA)3	121	165	285	TGAGGTGTGAGTGAACGTGG	59.896	20	TAGCCAGATTCTGCAACGCA	60.036	20	20	328	483	TGATTGGCCTTCCAGTGTCC	59.962	20	CCACGTTCACTCACACCTCA	59.896	20	20	101	347	TGAGGTGTGAGTGAACGTGG	59.896	20	GCCAGATTCTGCAACGCAAA	60.039	20	20	328	481
IYJ1KEP07IUJL0	1	p1	(A)14	14	5	18	CGATGCCTTTGGTTGAGTTGT	59.391	21	TGGGGGTATTTCAATCTTCGCA	60.026	22	22	271	415	ACGATGCCTTTGGTTGAGTTG	59.391	21	TGGGGGTATTTCAATCTTCGCA	60.026	22	22	270	415	AGCCAAGTATCAGACGATGGT	58.889	21	CAACTCAACCAAAGGCATCGT	59.391	21	21	155	290
IYJ1KEP07IPLAS	1	p4	(AAAT)3	12	295	306	TCTCTTCCATCTCAGCAACCA	58.74	21	ACTTGCAAAATGAAGTCGCAA	57.565	21	21	13	233	TCTCTTCCATCTCAGCAACCA	58.74	21	ACTTGCAAAATGAAGTCGCAAA	58.22	22	22	13	233	TCTCTTCCATCTCAGCAACCAA	59.361	22	ACTTGCAAAATGAAGTCGCAA	57.565	21	21	13	233
IYJ1KEP07IO215	1	p1	(A)13	13	275	287	GCAACATATATGCTGGTGTGGC	60.288	22	AGCTTTCAAACGTCGACCCA	60.179	20	20	169	446	ACCACTCCGTTCAAGCATGA	59.604	20	GCCACACCAGCATATATGTTGC	60.288	22	22	74	190	TGACCACTCCGTTCAAGCAT	59.604	20	GCCACACCAGCATATATGTTGC	60.288	22	22	72	190
IYJ1KEP07IO215	2	p1	(A)11	11	525	535	GCAACATATATGCTGGTGTGGC	60.288	22	AGCTTTCAAACGTCGACCCA	60.179	20	20	169	446	ACCACTCCGTTCAAGCATGA	59.604	20	GCCACACCAGCATATATGTTGC	60.288	22	22	74	190	TGACCACTCCGTTCAAGCAT	59.604	20	GCCACACCAGCATATATGTTGC	60.288	22	22	72	190
IYJ1KEP07IGYU8	1	p3	(TAT)6	18	122	139	TTTGCTCTCCATGGGCCTTT	59.885	20	TCGTGCATGAGGTTTGTGGT	60.179	20	20	24	283	GCTCTCCATGGGCCTTTGAA	60.324	20	TCGTGCATGAGGTTTGTGGT	60.179	20	20	27	283	TTGCTCTCCATGGGCCTTTG	60.613	20	TCGTGCATGAGGTTTGTGGT	60.179	20	20	25	283
IYJ1KEP07IGYU8	2	p1	(A)13	13	434	446	TTTGCTCTCCATGGGCCTTT	59.885	20	TCGTGCATGAGGTTTGTGGT	60.179	20	20	24	283	GCTCTCCATGGGCCTTTGAA	60.324	20	TCGTGCATGAGGTTTGTGGT	60.179	20	20	27	283	TTGCTCTCCATGGGCCTTTG	60.613	20	TCGTGCATGAGGTTTGTGGT	60.179	20	20	25	283
IYJ1KEP07IGUZD	1	p4	(AATA)3	12	50	61	CTTACTAACTGGTGGGCAACG	58.926	21	TTGTCCAAGCCAATCCTGCA	60.179	20	20	208	307	TTACTAACTGGTGGGCAACGT	59.583	21	TTTGTCCAAGCCAATCCTGC	59.032	20	20	209	308	TACTAACTGGTGGGCAACGT	58.95	20	TTTTGTCCAAGCCAATCCTGC	59.656	21	21	210	309
IYJ1KEP07IE5Z5	1	p3	(ACC)6	18	32	49	ATCACGATTCTCTGCGGCTT	59.823	20	TAGGGTTGAATTCGGTGGCC	60.035	20	20	316	505	ACGCCGTCAACCAAAACCTA	60.179	20	TAGGGTTGAATTCGGTGGCC	60.035	20	20	398	505	CTTCGTCACCATCCTCGTCC	60.179	20	TAGGGTTGAATTCGGTGGCC	60.035	20	20	333	505
IYJ1KEP07IE5Z5	2	p3	(CGC)4	12	211	222	ATCACGATTCTCTGCGGCTT	59.823	20	TAGGGTTGAATTCGGTGGCC	60.035	20	20	316	505	ACGCCGTCAACCAAAACCTA	60.179	20	TAGGGTTGAATTCGGTGGCC	60.035	20	20	398	505	CTTCGTCACCATCCTCGTCC	60.179	20	TAGGGTTGAATTCGGTGGCC	60.035	20	20	333	505
IYJ1KEP07IN7VM	1	p4	(AACA)3	12	359	370	GCTCATCGAGACACCACCTT	59.752	20	AAGAGCCCAATGTCTCGACC	59.749	20	20	54	302	AAGCTCATCGAGACACCACC	59.752	20	AAGAGCCCAATGTCTCGACC	59.749	20	20	52	302	GCTCATCGAGACACCACCTT	59.752	20	CCCAATGTCTCGACCCACTT	59.675	20	20	54	297
IYJ1KEP07IM7G7	1	p1	(T)10	10	348	357	GGGCCATGCATGTGATCTGA	60.467	20	TTTGCAGAGAGGGAGGGAGA	59.883	20	20	97	250	GGCCATGCATGTGATCTGAC	59.333	20	TTTGCAGAGAGGGAGGGAGA	59.883	20	20	98	250	TTTGAGCTAGCTCGTGTGGC	60.671	20	TTTGCAGAGAGGGAGGGAGA	59.883	20	20	69	250
IYJ1KEP07IR86I	1	p1	(T)10	10	248	257	TGAGATCTCTTACCTCGGTGG	58.344	21	GGAGCAGTTCACCACCACAA	60.465	20	20	343	443	TTGAGATCTCTTACCTCGGTGG	58.975	22	GGAGCAGTTCACCACCACAA	60.465	20	20	342	443	TGAGATCTCTTACCTCGGTGG	58.344	21	GAGCAGTTCACCACCACAAG	59.053	20	20	343	442
IYJ1KEP07IO21E	1	p2	(TC)6	12	203	214	CTCCCTCCACTTTTGACGGA	59.315	20	TGTCTTTGGTGTTGACTCTCCA	59.496	22	22	277	518	TCTCCCTCCACTTTTGACGG	59.315	20	TGTCTTTGGTGTTGACTCTCCA	59.496	22	22	276	518	GTCTCTCTCTCTCCCTCTCTCC	59.895	22	AGGATCCGTCAAAAGTGGAGG	59.721	21	21	201	300
IYJ1KEP07IN8VE	1	c	(ATGAAA)4acaaaaagag(AAGAA)3	49	206	254	GCGCTGTGTGGCTATAGACT	59.897	20	GCTGCCTACGTACCCAGTTT	60.037	20	20	106	379	GAAAGAGGGCGATTTGGTGC	59.829	20	AGTCTATAGCCACACAGCGC	59.897	20	20	2	125	GGCGATTTGGTGCTAGAGGA	59.822	20	AGTCTATAGCCACACAGCGC	59.897	20	20	9	125
IYJ1KEP07IOIGL	1	p1	(T)11	11	217	227	GTCGATTCCAGTGGCTTCGA	60.109	20	ACCAAACACCTGTCTCAGCA	59.454	20	20	141	273	CTTGTTTGGCATGCTCGAGG	59.83	20	ACCAAACACCTGTCTCAGCA	59.454	20	20	167	273	TTGTTTGGCATGCTCGAGGA	60.251	20	ACCAAACACCTGTCTCAGCA	59.454	20	20	168	273
IYJ1KEP07IL3I6	1	p5	(ACTTT)3	15	309	323	CATCCTGGTTCGAGTCCCAC	60.108	20	GTCACCTCATGAGACCACCG	60.109	20	20	166	266	CACATCCTGGTTCGAGTCCC	60.108	20	GTCACCTCATGAGACCACCG	60.109	20	20	164	266	GGCTATGTGGCCCATCTTGA	59.817	20	AAGTGTGTGGGACTCGAACC	59.894	20	20	19	191
IYJ1KEP07IGUGS	1	p1	(A)13	13	473	485	CTGTGATAGGATCAGCAGCCA	59.585	21	TGCACGGGACAACGTTATCA	59.966	20	20	44	148	TGTGATAGGATCAGCAGCCA	58.501	20	TGCACGGGACAACGTTATCA	59.966	20	20	45	148	CTGTGATAGGATCAGCAGCCA	59.585	21	CAGTGGTACGTTACTCGCGA	59.833	20	20	44	170
IYJ1KEP07ITMM6	1	c	(AG)10tact(TTG)5	39	148	186	TTGGGGGTTTTGACGTGGAA	60.033	20	CCTACAAACCCGACCTTGCT	59.964	20	20	259	413	ATGGTTGGGGGTTTTGACGT	60.106	20	CCTACAAACCCGACCTTGCT	59.964	20	20	255	413	TGGTGCTGTTTGATTCCCGT	60.179	20	TTCCACGTCAAAACCCCCAA	60.033	20	20	86	278
IYJ1KEP07IIMW2	1	p3	(AAT)7	21	136	156	TTTCTAGGCCAGTGCACCTG	59.963	20	AGGTTAGGCTTGGGCTAGGA	59.956	20	20	97	240	TTTCTAGGCCAGTGCACCTG	59.963	20	ACATTGGTAGCAGCCCAACA	59.888	20	20	97	211	TTTCTAGGCCAGTGCACCTG	59.963	20	TGTGGACCTCAGGTTAGGCT	60.179	20	20	97	250
IYJ1KEP07IEEC7	1	p4	(ATTT)3	12	121	132	ACTCTTTAGAACGCCCGCAT	59.751	20	GATTGGGACGCCTTTGATGC	59.899	20	20	280	430	CGCTCCGACGTAGAGTGTTT	60.11	20	ACGTCAACTCTGGGATTGGG	59.675	20	20	341	443	TCACTCTTTAGAACGCCCGC	60.389	20	GATTGGGACGCCTTTGATGC	59.899	20	20	278	430
IYJ1KEP07IKML8	1	p3	(GTG)4	12	139	150	TGGTGGTGGTGGAATTGGTT	59.737	20	AGGATGGCCACAAAATGTACA	57.832	21	21	139	355	TGGTGGTGGTGGAATTGGTT	59.737	20	GGATGGCCACAAAATGTACATGT	59.805	23	23	139	354	ACTTTTGTGGTGGTGGTGGA	59.667	20	AGGATGGCCACAAAATGTACA	57.832	21	21	132	355
IYJ1KEP07IGIHU	1	p1	(A)10	10	224	233	CTTGGAGTCCCTTTGAGGCC	60.323	20	CCAGCTTGCATGCACCATAC	59.898	20	20	64	194	ACTTGGAGTCCCTTTGAGGC	59.598	20	CCAGCTTGCATGCACCATAC	59.898	20	20	63	194	CTTGGAGTCCCTTTGAGGCC	60.323	20	ATACTAGGTCCACCTCCCCG	59.812	20	20	64	178
IYJ1KEP07IL1SS	1	p4	(TTTA)3	12	463	474	TGGTTCAGGTTGTTGGGCTT	60.033	20	TCCCGAGCTGCAAATCCTTT	59.962	20	20	201	311	TCAGGTTGTTGGGCTTCCTC	59.89	20	TCCCGAGCTGCAAATCCTTT	59.962	20	20	205	311	TAGCGGGCGTGTTGGATTAG	60.179	20	CTCCTGCACCAGTAGCACAA	59.965	20	20	171	280
IYJ1KEP07IQ1OC	1	p5	(TTGTT)3	15	371	385	GGGAATTGGAGAGAAGAGAGCT	59.229	22	CCTGCTTCGCTGAAAGTCCA	60.604	20	20	20	292	AGGGAATTGGAGAGAAGAGAGC	59.229	22	CCTGCTTCGCTGAAAGTCCA	60.604	20	20	19	292	GGGAATTGGAGAGAAGAGAGCT	59.229	22	ACCTGCTTCGCTGAAAGTCC	60.604	20	20	20	293
IYJ1KEP07IDCIW	1	p1	(T)10	10	342	351	TCCAGCAACAGAGACAGCAG	59.966	20	GTTCCACCACCACAAGGAGT	59.817	20	20	30	129	AGTCCAGCAACAGAGACAGC	59.965	20	GTTCCACCACCACAAGGAGT	59.817	20	20	28	129	GTCCAGCAACAGAGACAGCA	60.25	20	GTTCCACCACCACAAGGAGT	59.817	20	20	29	129
IYJ1KEP07IOD7M	1	p3	(TCT)4	12	459	470	TTCCATCGGAGGAGAGCTCA	60.033	20	ATCGGAGAAGCGGACCTTTG	60.108	20	20	112	254	TTCCATCGGAGGAGAGCTCA	60.033	20	CATCGGAGAAGCGGACCTTT	60.108	20	20	112	255	GGAGTGGCTCAGTGGTCAAA	59.891	20	ATCGGAGAAGCGGACCTTTG	60.108	20	20	147	254
IYJ1KEP07IR02P	1	p3	(ACA)8	24	381	404	ACCTCATCTACCCCCACACA	59.882	20	GGCAAGGAATGAGAGACAGCA	60.339	21	21	17	199	ACCTCATCTACCCCCACACA	59.882	20	TGGCAAGGAATGAGAGACAGC	60.339	21	21	17	200	ACCTCATCTACCCCCACACA	59.882	20	GGCAAGGAATGAGAGACAGC	58.622	20	20	17	199
IYJ1KEP07ITSO8	1	p2	(GA)7	14	95	108	AATTTGTGTGTTTCAGGTGGAAGG	60.142	24	TCCCTCCTCTCTCTCTCTCTCA	60.294	22	22	15	114	AATTTGTGTGTTTCAGGTGGAAGG	60.142	24	TCCCTCCTCTCTCTCTCTCTC	58.591	21	21	15	114	AATTTGTGTGTTTCAGGTGGAAGG	60.142	24	TCCCTCCTCTCTCTCTCTCT	57.413	20	20	15	114
IYJ1KEP07IU1XL	1	p1	(A)11	11	151	161	GCCGTCCAGCAAATCGATTG	60.248	20	CGATGCGTCATGTGTCACGA	61.07	20	20	83	218	CGTCCAGCAAATCGATTGGG	59.622	20	CGATGCGTCATGTGTCACGA	61.07	20	20	85	218	CCGTCCAGCAAATCGATTGG	59.622	20	CGATGCGTCATGTGTCACGA	61.07	20	20	84	218
IYJ1KEP07IT1DC	1	p5	(TGATT)3	15	305	319	TGGTGGTTTGGCAATGCTTT	59.164	20	TGCTCTAGCTCTCCACTTTGC	60.067	21	21	269	443	TGGTTTGGCAATGCTTTCGA	58.964	20	TGCTCTAGCTCTCCACTTTGC	60.067	21	21	272	443	ATGGTGGTTTGGCAATGCTT	58.942	20	TGCTCTAGCTCTCCACTTTGC	60.067	21	21	268	443
IYJ1KEP07H6EDS	1	p1	(T)13	13	361	373	ATCTGCTGGCCATCTTGCTT	60.033	20	GCATGCTCTTGTCCACCTCT	60.036	20	20	10	276	AATCTGCTGGCCATCTTGCT	60.033	20	GCATGCTCTTGTCCACCTCT	60.036	20	20	9	276	CAATCTGCTGGCCATCTTGC	59.898	20	GCATGCTCTTGTCCACCTCT	60.036	20	20	8	276
IYJ1KEP07IPEXI	1	p4	(CACC)3	12	147	158	TCTCCGATGGTTAGCCTCCA	60.033	20	TCGGAGGGCAAGGGAGATTA	60.032	20	20	265	406	TCTCCGATGGTTAGCCTCCA	60.033	20	TATTCGGAGGGCAAGGGAGA	60.032	20	20	265	409	TCTCCGATGGTTAGCCTCCA	60.033	20	GTTTGGGTATTCGGAGGGCA	60.035	20	20	265	416
IYJ1KEP07IHAL2	1	p4	(AGAA)3	12	64	75	CGTGCACCTGACAGAGAACA	60.249	20	TTGTTTGCGTGCACACTAGC	59.971	20	20	297	428	ACGTGCACCTGACAGAGAAC	60.249	20	TTGTTTGCGTGCACACTAGC	59.971	20	20	296	428	AACGTGCACCTGACAGAGAA	59.536	20	TTGTTTGCGTGCACACTAGC	59.971	20	20	295	428
IYJ1KEP07IHAL2	2	p3	(TAT)4	12	490	501	CGTGCACCTGACAGAGAACA	60.249	20	TTGTTTGCGTGCACACTAGC	59.971	20	20	297	428	ACGTGCACCTGACAGAGAAC	60.249	20	TTGTTTGCGTGCACACTAGC	59.971	20	20	296	428	AACGTGCACCTGACAGAGAA	59.536	20	TTGTTTGCGTGCACACTAGC	59.971	20	20	295	428
IYJ1KEP07H0J7C	1	p1	(T)12	12	43	54	TGTTCCAACTGTCCCCGAAC	60.179	20	CCTGCTCCTCTGCAACCTTT	60.251	20	20	167	383	GTGTTCCAACTGTCCCCGAA	60.179	20	CCTGCTCCTCTGCAACCTTT	60.251	20	20	166	383	TGTTCCAACTGTCCCCGAAC	60.179	20	ACTGATCCCGAAGCAAGCTT	59.674	20	20	167	342
IYJ1KEP07IRKQQ	1	p3	(ATA)6	18	411	428	TTAGGTGCGCTGAAACCTCA	59.605	20	TCGATGTAACCCTAGATACAGCT	58.273	23	23	19	155	AGTTAGGTGCGCTGAAACCT	59.603	20	TCGATGTAACCCTAGATACAGCT	58.273	23	23	17	155	GTTAGGTGCGCTGAAACCTC	59.203	20	TCGATGTAACCCTAGATACAGCT	58.273	23	23	18	155
IYJ1KEP07IO087	1	c*	(AGA)4(AAGA)3*aaac(TGCA)3aacaccaacatggattctaaccagaatatcttcagataaattaaagtaccctaaggttatacatcttcatatttaaatttaaaatacatcaacgta(T)11	143	311	453	CATACGAGGGAGATGTGCCC	59.966	20	AGTGGACTGCATCGCATACA	59.463	20	20	159	279	TCCTCCATGCTGCTGTTGAG	60.036	20	AGTGGACTGCATCGCATACA	59.463	20	20	124	279	TCCATGCTGCTGTTGAGTGT	59.891	20	AGTGGACTGCATCGCATACA	59.463	20	20	127	279
IYJ1KEP07IKGUH	1	p2	(AT)7	14	301	314	ACAAGGGACCCAGTTTAGACA	58.585	21	AGCTGTTGAACTGGGTTGGG	60.468	20	20	322	476	ACAAGGGACCCAGTTTAGACA	58.585	21	GGTTGGGCGTGGTCTTTACA	60.536	20	20	322	463	ACAAGGGACCCAGTTTAGACA	58.585	21	TTGGGCGTGGTCTTTACAGA	59.24	20	20	322	461
IYJ1KEP07IQCSV	1	p3	(CTT)6	18	321	338	ACATGCTTGTGGTGGTGGTT	60.397	20	AGCTAAATTGGGTGCTCAGGT	59.644	21	21	253	503	ACTCCGAAAAGGCCAACAGA	59.528	20	AGCTAAATTGGGTGCTCAGGT	59.644	21	21	275	503	TACATGCTTGTGGTGGTGGT	59.524	20	AGCTAAATTGGGTGCTCAGGT	59.644	21	21	252	503
IYJ1KEP07IC8ZX	1	p4	(TTTA)3	12	19	30	TTCTGAGCCAGACAACCGTG	60.25	20	CTGGAGTCATATCGGCCACC	59.966	20	20	133	249	GTGACTGGCGTAACCGTTCT	60.319	20	CTGGAGTCATATCGGCCACC	59.966	20	20	150	249	TTCTGAGCCAGACAACCGTG	60.25	20	TCCTTCTGGCTGTCTGGAGT	60.179	20	20	133	262
IYJ1KEP07IM9OL	1	p3	(TAA)8	24	63	86	CCACCGCAATGGAACTCCTA	59.748	20	ACACCACAACTCGACAAGGG	60.179	20	20	170	377	GATGCTCTCTTCAGGTGGGG	59.82	20	TAGGAGTTCCATTGCGGTGG	59.748	20	20	35	189	GGATGCTCTCTTCAGGTGGG	59.82	20	TAGGAGTTCCATTGCGGTGG	59.748	20	20	34	189
IYJ1KEP07IHC8E	1	p1	(A)10	10	404	413	CGCACTTTTCAAACGCGTCT	60.316	20	CTGCCAACATGGAAGCACAC	60.039	20	20	238	385	CGCACTTTTCAAACGCGTCT	60.316	20	ATGCCTCTGCCAACATGGAA	59.96	20	20	238	391	ATCCGCACTTTTCAAACGCG	60.385	20	CTGCCAACATGGAAGCACAC	60.039	20	20	235	385
IYJ1KEP07ITZJA	1	p5	(TAATT)3	15	345	359	GTATGGGGGTCACTGACAGC	60.108	20	CGGGAGCCCTTACGTTATGG	60.25	20	20	38	156	AGGTATGGGGGTCACTGACA	59.882	20	CGGGAGCCCTTACGTTATGG	60.25	20	20	36	156	TATGGGGGTCACTGACAGCT	60.253	20	CGGGAGCCCTTACGTTATGG	60.25	20	20	39	156
IYJ1KEP07H6JBP	1	p5	(TTTCT)3	15	284	298	TGCCCCTTGAAGTGAAGTCA	59.157	20	AGGCATCACATCCAAGGAGC	60.107	20	20	251	375	TGCCCCTTGAAGTGAAGTCA	59.157	20	ACATCCAAGGAGCAAGCACA	59.889	20	20	251	368	TGCCCCTTGAAGTGAAGTCA	59.157	20	TCCAAGGAGCAAGCACAGTT	59.817	20	20	251	365
IYJ1KEP07IO6G4	1	p1	(A)11	11	465	475	AGCTACTCCGGCGTTTGAAA	59.966	20	ACCAACCAACCTGACTCGTT	59.455	20	20	4	210	CTAGCTACTCCGGCGTTTGA	59.545	20	ACCAACCAACCTGACTCGTT	59.455	20	20	2	210	CCTAGCTACTCCGGCGTTTG	60.528	20	ACCAACCAACCTGACTCGTT	59.455	20	20	1	210
IYJ1KEP07IAN8I	1	p5	(TTTCC)3	15	457	471	TAGAAGCAAGCTGGCCCTTC	60.035	20	TGGAATGGGCAAGCTCCTTT	59.885	20	20	376	491	CCTTCAAATTTGCTGGGCCC	60.036	20	TGGAATGGGCAAGCTCCTTT	59.885	20	20	391	491	CCCTTCAAATTTGCTGGGCC	60.036	20	TGGAATGGGCAAGCTCCTTT	59.885	20	20	390	491
IYJ1KEP07IJMW2	1	c	(A)11caatgaataacttcaagggtttttacgaaaa(AAAG)3	54	257	310	TCACAAAGTCGTTTGGCCCA	60.394	20	TCCCCATCCTCTGTGGCTTA	59.956	20	20	31	224	CACAAAGTCGTTTGGCCCAT	59.327	20	TCCCCATCCTCTGTGGCTTA	59.956	20	20	32	224	TCACAAAGTCGTTTGGCCCA	60.394	20	ACTCTCCCCATCCTCTGTGG	60.326	20	20	31	228
IYJ1KEP07IEJJJ	1	p1	(T)10	10	307	316	ATTTAGGGATGGCAACGGGG	60.106	20	ACACAAAATAAGGATCCCCGCA	60.291	22	22	325	426	ATTTAGGGATGGCAACGGGG	60.106	20	GACACAAAATAAGGATCCCCGC	59.642	22	22	325	427	ATTTAGGGATGGCAACGGGG	60.106	20	CACAAAATAAGGATCCCCGCA	58.626	21	21	325	425
IYJ1KEP07IDVND	1	p4	(CCAC)3	12	281	292	CGCCATCTTCCGGACGATTA	59.968	20	GTGGGTGGATGGTGAGAAGG	60.035	20	20	165	287	CGCCATCTTCCGGACGATTA	59.968	20	GGTGGGTGGATGGTGAGAAG	60.035	20	20	165	288	CTTCTCACCATCCACCCACC	60.035	20	GGCGGCATTAAAAATCGCCT	59.898	20	20	269	449
IYJ1KEP07H8B7T	1	p2	(TC)6	12	61	72	TGGCCAGACCTAGCTCTCAA	60.252	20	TGCATCAAAATCCCGACCCA	59.961	20	20	40	318	TGGCCAGACCTAGCTCTCAA	60.252	20	GTGCATCAAAATCCCGACCC	59.544	20	20	40	319	TGGGTCGGGATTTTGATGCA	59.961	20	CAGAGCACTGACAGCCCAAG	60.954	20	20	299	416
IYJ1KEP07IUYM2	1	p6	(GAGGTG)3	18	21	38	GAGGTGGAGGTGGAAATGGG	60.034	20	TCCCCTTAAGGCCCTCTCTC	60.031	20	20	26	167	GGAGGTGGAGGTGGAAATGG	60.034	20	TCCCCTTAAGGCCCTCTCTC	60.031	20	20	25	167	CCTAGTTCGCCACCCACATT	60.035	20	TCCCCTTAAGGCCCTCTCTC	60.031	20	20	47	167
IYJ1KEP07H5151	1	p3	(TTC)4	12	224	235	ACCCCCTTGGAGTTACTCGA	59.884	20	CCGTTAGTCGTGGTTGTCCA	59.968	20	20	193	425	ACCCCCTTGGAGTTACTCGA	59.884	20	GTCCCGTTAGTCGTGGTTGT	59.967	20	20	193	428	CCCTTGGAGTTACTCGAGGC	59.824	20	CCGTTAGTCGTGGTTGTCCA	59.968	20	20	196	425
IYJ1KEP07IAR9V	1	p2	(AC)6	12	376	387	TGCATATGGTGAGTGCTCCT	58.793	20	GCTCTTTTGAACGTCACGCT	59.418	20	20	129	281	TGCATATGGTGAGTGCTCCT	58.793	20	AGCTCTTTTGAACGTCACGC	59.418	20	20	129	282	TGCATATGGTGAGTGCTCCT	58.793	20	TTGAACGTCACGCTCTTCCC	60.599	20	20	129	275
IYJ1KEP07IBXVF	1	p4	(AATG)3	12	239	250	AGCACTTCAGGAGACAAGGC	59.964	20	TGTTGATGGCAAGAGGGTCC	59.962	20	20	139	394	AGCACTTCAGGAGACAAGGC	59.964	20	CGGTCGTGCTCAAGTTGTTG	60.042	20	20	139	415	AGCACTTCAGGAGACAAGGC	59.964	20	GCAAGAGGGTCCTGGAACAA	59.89	20	20	139	386
IYJ1KEP07ISGTK	1	p6	(TATGGT)3	18	226	243	AACCATCCGATGTGCTGTGT	59.963	20	CATATGTCCCCGACCCCATG	59.963	20	20	50	228	GGGGATGTGGGTTGCAACTA	59.961	20	CATATGTCCCCGACCCCATG	59.963	20	20	10	228	TCCGATGTGCTGTGTGTGAA	59.894	20	CATATGTCCCCGACCCCATG	59.963	20	20	55	228
IYJ1KEP07IFQQV	1	p4	(TTTC)3	12	248	259	TTGCATAAGTGGAGGCACGT	59.964	20	TTTACTCCCGCCTTCTGTGC	60.321	20	20	427	539	TTGCATAAGTGGAGGCACGT	59.964	20	CGCCTTCTGTGCATTGTCAA	59.407	20	20	427	531	TGCATAAGTGGAGGCACGTG	60.673	20	TTTACTCCCGCCTTCTGTGC	60.321	20	20	428	539
IYJ1KEP07IMXHB	1	p2	(TC)9	18	68	85	TTGACTCTGCTGTTGCTGCT	60.179	20	TGCTTCAGTACTCTAAAGGGACG	59.807	23	23	9	152	TTGACTCTGCTGTTGCTGCT	60.179	20	GCTTCAGTACTCTAAAGGGACGT	59.807	23	23	9	151	CTTGACTCTGCTGTTGCTGC	59.762	20	TGCTTCAGTACTCTAAAGGGACG	59.807	23	23	8	152
IYJ1KEP07II4HM	1	p2	(GA)7	14	243	256	TCTGGCCTCATCCTCGGTTA	60.033	20	TGGCTGAAGTTGACAGTGCT	59.819	20	20	60	208	GGCCTCATCCTCGGTTAAGG	59.893	20	TGGCTGAAGTTGACAGTGCT	59.819	20	20	63	208	GTCATGATGTCACCCCCAGG	60.107	20	TGGCTGAAGTTGACAGTGCT	59.819	20	20	103	208
IYJ1KEP07IR9PE	1	p2	(TC)11	22	403	424	CATACGATGGACGAGTGCGA	59.971	20	GACTGGCATTGTGGGACTCA	59.963	20	20	87	195	TCATACGATGGACGAGTGCG	59.971	20	GACTGGCATTGTGGGACTCA	59.963	20	20	86	195	ACTTCAGAGTCGCCCAGTTG	59.966	20	GACTGGCATTGTGGGACTCA	59.963	20	20	20	195
IYJ1KEP07ITEVT	1	p1	(A)11	11	179	189	TTGGCTGTGTCCTCATGCAT	59.961	20	TGGTTGTTACTTCCAGGGCA	59.153	20	20	264	441	GCATGATGCTTGGCTGTGTC	60.179	20	TGGTTGTTACTTCCAGGGCA	59.153	20	20	255	441	TTGGCTGTGTCCTCATGCAT	59.961	20	CTTCCAGGGCAGTTTAGAGCA	59.996	21	21	264	432
IYJ1KEP07IUN2M	1	p1	(T)10	10	193	202	ACCCTCTGTGAGCAAGCATT	59.597	20	AGCATTGGAGAACACAAGTTGT	58.709	22	22	38	295	AACCCTCTGTGAGCAAGCAT	59.597	20	AGCATTGGAGAACACAAGTTGT	58.709	22	22	37	295	ACCCTCTGTGAGCAAGCATT	59.597	20	GCATTGGAGAACACAAGTTGT	57.284	21	21	38	294
IYJ1KEP07IMN2V	1	p5	(AAACA)3	15	63	77	TGGACAAGGGCTTGACAAGA	59.157	20	TTTGCTCTCTCCTCAGCGTG	60.038	20	20	212	408	TGGACAAGGGCTTGACAAGA	59.157	20	CCCTTTGGGCTCCATATGCA	60.106	20	20	212	358	CCACATGCATATGGAGCCCA	60.179	20	GGGGAGTACAAATGCACTGC	59.189	20	20	334	467
IYJ1KEP07HZ3Z9	1	p4	(TTTC)3	12	104	115	TTCTGCTGAGTCACACTGCA	59.535	20	TCAGGTCCTTGAGTCCACCA	60.105	20	20	222	446	TGGCGAGAACTTTGCAGTCT	59.893	20	TGCAGTGTGACTCAGCAGAA	59.535	20	20	11	241	TGGCGAGAACTTTGCAGTCT	59.893	20	CACACACAAGCCCACACAAA	59.47	20	20	11	165
IYJ1KEP07IOJ2L	1	p5	(AATCT)3	15	111	125	GCATGCCATTGATGCCAACA	60.108	20	ACAATTCCCGTTATTGCGCG	59.902	20	20	80	299	TGCATGCCATTGATGCCAAC	60.108	20	ACAATTCCCGTTATTGCGCG	59.902	20	20	79	299	GCATGCCATTGATGCCAACA	60.108	20	TATTGCGCGGGTTAGAAGCA	60.108	20	20	80	288
IYJ1KEP07IK9UX	1	p5	(TTTTA)3	15	304	318	TGAGAGGCTGATACGGTGAGA	60.065	21	CACTCCCACTTTGCCCGATA	59.748	20	20	318	513	GGTTTTTGGCCCGTTACTGC	60.319	20	TCTCACCGTATCAGCCTCTCA	60.065	21	21	104	338	TGAGAGGCTGATACGGTGAGA	60.065	21	AGGACTCACTCCCACTTTGC	59.602	20	20	318	519
IYJ1KEP07IOMFD	1	p3	(TAT)4	12	181	192	TCAGATCGGAGGCTGTCAAT	58.511	20	CCCAGCCATGCTCCTAACAA	60.034	20	20	148	390	ATCAGATCGGAGGCTGTCAA	58.511	20	CCCAGCCATGCTCCTAACAA	60.034	20	20	147	390	AATCAGATCGGAGGCTGTCA	58.511	20	CCCAGCCATGCTCCTAACAA	60.034	20	20	146	390
IYJ1KEP07IPAGC	1	p3	(TTC)4	12	226	237	ATGTTGACACATGCACCATGG	59.453	21	ATGGCCCTTGATCGAAGCAA	60.034	20	20	260	359	TGTTGACACATGCACCATGG	59.04	20	CATGGCCCTTGATCGAAGCA	60.749	20	20	261	360	TGTTGACACATGCACCATGG	59.04	20	ACATGGCCCTTGATCGAAGC	60.749	20	20	261	361
IYJ1KEP07II51R	1	c	(TTA)4gtgc(TATCAT)3	34	210	243	GGGCTAAATGTAAAGGACCCCA	60.025	22	CCTGCCATGTAATCCGAGAGT	59.586	21	21	139	361	GGGCTAAATGTAAAGGACCCCA	60.025	22	TCCTGCCATGTAATCCGAGAG	59.311	21	21	139	362	GGGCTAAATGTAAAGGACCCCA	60.025	22	TCCTGCCATGTAATCCGAGA	58.212	20	20	139	362
IYJ1KEP07IQL57	1	p1	(T)12	12	259	270	TGGGCTAGCTTGCACTTCAA	59.89	20	CAAGTGGTTGGCCTAGTGGT	59.89	20	20	289	465	TTGGGCTAGCTTGCACTTCA	59.89	20	CAAGTGGTTGGCCTAGTGGT	59.89	20	20	288	465	TGGGCTAGCTTGCACTTCAA	59.89	20	TGGCCTAGTGGTCAAGAGGT	60.179	20	20	289	457
IYJ1KEP07H6A6B	1	p3	(AAT)5	15	181	195	CCACAGTCAATCCAACAAACGT	59.642	22	ACACTGATTTCGCTAGGTTCCT	59.432	22	22	8	231	ACCACAGTCAATCCAACAAACG	59.642	22	ACACTGATTTCGCTAGGTTCCT	59.432	22	22	7	231	CCACAGTCAATCCAACAAACGT	59.642	22	ACACTGATTTCGCTAGGTTCC	58.026	21	21	8	231
IYJ1KEP07H4IJ4	1	c	(CTC)4catactactacaagtcaccgcctccccatcaccgtcacctcctactccttacatttataaatcc(CCA)4	88	13	100	CACCATCTCCTCCTCCTCCA	60.032	20	GATGGCGAAGGAGGTAGTGG	59.895	20	20	6	233	AAATCCCCACCACCACCATC	59.959	20	GATGGCGAAGGAGGTAGTGG	59.895	20	20	82	233	ATCCCCACCACCACCATCTA	59.954	20	GATGGCGAAGGAGGTAGTGG	59.895	20	20	84	233
IYJ1KEP07IPDE7	1	p3	(TTA)4	12	94	105	AGGGACCTCATGCATTGCTT	59.666	20	CAATGGTGGCAAACAAGGCA	59.894	20	20	152	402	CAGGGACCTCATGCATTGCT	60.395	20	CAATGGTGGCAAACAAGGCA	59.894	20	20	151	402	ACTTTCCCAAGAAGGTGCCC	60.179	20	AAGCAATGCATGAGGTCCCT	59.666	20	20	42	171
IYJ1KEP07IT627	1	p1	(T)10	10	383	392	ATTGTCCAGGGTAAGCTGGC	60.034	20	TGCAAGAAGCCTAATGTGCA	58.092	20	20	270	470	GGTAAGCTGGCTTGTGCTCT	60.322	20	TGCAAGAAGCCTAATGTGCA	58.092	20	20	279	470	ATTGTCCAGGGTAAGCTGGC	60.034	20	GATGCAAGAAGCCTAATGTGCA	59.575	22	22	270	472
IYJ1KEP07IKBJS	1	p2	(CT)7	14	314	327	TGCGTTGGTTAGGTACGGAA	59.322	20	AACCATCAGAGCCCTTTCCG	60.035	20	20	19	261	TTGCGTTGGTTAGGTACGGA	59.322	20	AACCATCAGAGCCCTTTCCG	60.035	20	20	18	261	TGTCAAGCATTGCGTTGGTT	59.256	20	AACCATCAGAGCCCTTTCCG	60.035	20	20	9	261
IYJ1KEP07IQLLA	1	p1	(A)10	10	205	214	ACCTGGCTCATGGTAGGTCT	59.957	20	CATAGACCCCAGGTTGGCAG	60.107	20	20	364	478	GCATCTCCACTACCTGGCTC	59.894	20	CATAGACCCCAGGTTGGCAG	60.107	20	20	353	478	TCCACTACCTGGCTCATGGT	60.253	20	CATAGACCCCAGGTTGGCAG	60.107	20	20	358	478
IYJ1KEP07IAXKF	1	p4	(AAAT)4	16	207	222	TTTCTGTAAGGGAAGGGCGG	59.673	20	ACCCGTCAAAATAATGAACTACAAA	57.487	25	25	155	381	TTTCTGTAAGGGAAGGGCGG	59.673	20	AACCCGTCAAAATAATGAACTACAA	57.487	25	25	155	382	TTTCTGTAAGGGAAGGGCGG	59.673	20	AAACCCGTCAAAATAATGAACTACA	57.487	25	25	155	383
IYJ1KEP07IOEFD	1	c	(CA)7(CT)7	28	144	171	CCCACACACACACACACTCT	60.108	20	AAAGAGGGAGCGGGTTTCTG	59.963	20	20	141	388	CTCCCACACACACACACACT	60.108	20	AAAGAGGGAGCGGGTTTCTG	59.963	20	20	139	388	TCCCACACACACACACACTC	60.108	20	AAAGAGGGAGCGGGTTTCTG	59.963	20	20	140	388
IYJ1KEP07INF3S	1	p4	(AATA)3	12	67	78	AACTGCAAGGAGTCGTGTCC	60.25	20	TTGCAATCTGCCTGTGTGTG	59.33	20	20	79	296	AACTGCAAGGAGTCGTGTCC	60.25	20	GCAATCTGCCTGTGTGTGGA	60.891	20	20	79	294	AACTGCAAGGAGTCGTGTCC	60.25	20	TTTGCAATCTGCCTGTGTGTG	59.933	21	21	79	297
IYJ1KEP07IP43B	1	p2	(CT)12	24	141	164	TCTCTTGTACTTCCTCGTCCCT	59.959	22	TCCAAACGGGAAGTGACAGT	59.165	20	20	159	260	TCTCTTGTACTTCCTCGTCCCT	59.959	22	TCCAAACGGGAAGTGACAGTC	60.203	21	21	159	260	TCTCTTGTACTTCCTCGTCCCT	59.959	22	CAAACGGGAAGTGACAGTCCT	60.203	21	21	159	258
IYJ1KEP07IQV1P	1	p5	(TTATT)3	15	61	75	TGCTTGGCATGACTCAAAGG	58.75	20	TCAAGCTCACCGCGAATCTT	60.037	20	20	32	256	TGCTTGGCATGACTCAAAGG	58.75	20	TTCAAGCTCACCGCGAATCT	60.037	20	20	32	257	GCTTGGCATGACTCAAAGGT	58.749	20	TCAAGCTCACCGCGAATCTT	60.037	20	20	33	256
IYJ1KEP07H8WN7	1	p1	(T)12	12	79	90
IYJ1KEP07IHKBY	1	p2	(TA)9	18	302	319	CTAGGGTATCGGTCACGCAC	59.97	20	CCCTGGTTCCCACTACACAC	59.964	20	20	51	259	CTAGGGTATCGGTCACGCAC	59.97	20	CACCCTGGTTCCCACTACAC	59.964	20	20	51	261	TTGAGTTCGGGTCGTGACAG	59.968	20	CCCTGGTTCCCACTACACAC	59.964	20	20	74	259
IYJ1KEP07INTXV	1	p4	(TGCT)3	12	70	81	GGAGTCTACTTCAAGAGCCCA	58.82	21	CACACGGGTCCTGTGTAGTC	60.039	20	20	396	552	TGGAGTCTACTTCAAGAGCCC	58.82	21	CACACGGGTCCTGTGTAGTC	60.039	20	20	395	552	GGAGTCTACTTCAAGAGCCCA	58.82	21	ACGGGTCCTGTGTAGTCCAT	60.252	20	20	396	549
IYJ1KEP07IOBQ6	1	p2	(CT)9	18	388	405	ACAAACAGCTAAGACCACCGT	59.86	21	GTGACGGATTGACTCGGTGA	59.757	20	20	199	428	ACAAACAGCTAAGACCACCGT	59.86	21	AGTGGTGACGGATTGACTCG	59.756	20	20	199	432	ACCCCAATCACAATCCACACA	59.853	21	GTGACGGATTGACTCGGTGA	59.757	20	20	252	428
IYJ1KEP07ITXL8	1	c	(TTAT)3(TAAT)3	24	169	192	GGCCAACTCCTTGAGGTTCA	59.89	20	ACTCCTTAAACAAGTGTCCCTCT	59.025	23	23	94	244	TGACCACTAGGCCAACTCCT	60.179	20	ACTCCTTAAACAAGTGTCCCTCT	59.025	23	23	85	244	GGCCAACTCCTTGAGGTTCA	59.89	20	TGAGTTTGCGTTACAAGTACTCC	58.947	23	23	94	262
IYJ1KEP07IRKNC	1	p1	(T)10	10	54	63	AGGGGATTTCACTAAGCAAGACT	59.411	23	TGTGTACACCAAGGGAGTGC	59.892	20	20	325	489	AGGGGATTTCACTAAGCAAGACT	59.411	23	GGAGTGCCCAGGTGATTCAT	59.743	20	20	325	476	GGGGATTTCACTAAGCAAGACTC	59.058	23	TGTGTACACCAAGGGAGTGC	59.892	20	20	326	489
IYJ1KEP07ID48W	1	c	(TTAA)3tatgtatatcaatcaattaag(A)10	43	240	282	TGCTTCGAACCCTTTGAAACG	59.668	21	GATTCATGTTACCCGGCCCA	60.107	20	20	41	191	TGCTTCGAACCCTTTGAAACG	59.668	21	AGGATTCATGTTACCCGGCC	59.817	20	20	41	193	GCTTCGAACCCTTTGAAACGA	59.4	21	GATTCATGTTACCCGGCCCA	60.107	20	20	42	191
IYJ1KEP07IRWVT	1	p4	(TTTA)4	16	12	27	AAGCCGAAGCAAGAAGGGAA	59.89	20	ACTCACTTTCCGTGCTGTTCA	60.135	21	21	133	233	GGTGGTTTGTTCTTCGCTCG	59.765	20	ACTCACTTTCCGTGCTGTTCA	60.135	21	21	63	233	GAAGCCGAAGCAAGAAGGGA	60.322	20	ACTCACTTTCCGTGCTGTTCA	60.135	21	21	132	233
IYJ1KEP07ILWYG	1	p4	(ACAA)3	12	361	372	GCTACGCAGGACTCGTGTAA	59.83	20	GTCGAGGCTTGAAGAGGTCA	59.396	20	20	10	179	TTGTGCGAGTTCCATGTCCT	59.604	20	GTCGAGGCTTGAAGAGGTCA	59.396	20	20	60	179	GCTACGCAGGACTCGTGTAA	59.83	20	CGAGGCTTGAAGAGGTCAGA	59.109	20	20	10	177
IYJ1KEP07IL59J	1	p6	(TAAAAG)3	18	164	181	ACTAAAACCCGCGTGTTCCA	60.179	20	CCAGGCAACCAAAGCAACAT	59.606	20	20	13	123	CGCGTGTTCCATGATGTAGC	59.698	20	CCAGGCAACCAAAGCAACAT	59.606	20	20	22	123	ACTAAAACCCGCGTGTTCCA	60.179	20	TAATGCCAGGCAACCAAAGC	59.392	20	20	13	128
IYJ1KEP07IL59J	2	p3	(TTC)4	12	354	365	ACTAAAACCCGCGTGTTCCA	60.179	20	CCAGGCAACCAAAGCAACAT	59.606	20	20	13	123	CGCGTGTTCCATGATGTAGC	59.698	20	CCAGGCAACCAAAGCAACAT	59.606	20	20	22	123	ACTAAAACCCGCGTGTTCCA	60.179	20	TAATGCCAGGCAACCAAAGC	59.392	20	20	13	128
IYJ1KEP07IKJG3	1	p1	(A)10	10	416	425	TGCACAGTTTGACGAGGGAA	59.821	20	TTACGGTCGTTGGGGACTTG	59.966	20	20	64	196	TGCACAGTTTGACGAGGGAA	59.821	20	GACCCACATCCATTGGAGCA	60.034	20	20	64	225	TGCACAGTTTGACGAGGGAA	59.821	20	GCCCAGAGCTCATGTATGGG	60.251	20	20	64	247
IYJ1KEP07II6AL	1	c	(T)10acttcaagtgataaatgttagtgaatgagactaa(T)11	55	296	350	AAGGAGGGAGGGCCATACAA	60.254	20	CTTTTGGAAGCAAACCCGCA	59.896	20	20	5	186	GGGAGGGCCATACAACTTGT	59.668	20	CTTTTGGAAGCAAACCCGCA	59.896	20	20	10	186	AAGGAGGGAGGGCCATACAA	60.254	20	TTTGGAAGCAAACCCGCATC	59.683	20	20	5	184
IYJ1KEP07IK12J	1	p2	(AG)7	14	224	237	CCACCTATCAACCCGTCACC	60.108	20	CCAACTGCTTGCCCTAGGAA	59.962	20	20	9	207	CCCACCTATCAACCCGTCAC	60.108	20	CCAACTGCTTGCCCTAGGAA	59.962	20	20	8	207	CCGTCTTGACTTGGAACCCA	59.892	20	TCTTGAAGACCGCTCGAACC	60.039	20	20	112	225
IYJ1KEP07IS9PC	1	p5	(AAAAT)3	15	248	262	TGCTTGCGCAATGCTCTTTT	59.968	20	ACCAAGAAACCAGTGTACGCT	59.86	21	21	133	283	TGCTTGCGCAATGCTCTTTT	59.968	20	TCCCAAGTTCTCTGGATGGGA	60.203	21	21	133	409	TGCTTGCGCAATGCTCTTTT	59.968	20	CTCCCAAGTTCTCTGGATGGG	59.789	21	21	133	410
IYJ1KEP07IT8AR	1	p6	(TTATTT)3	18	289	306	GAGGCCAATGGGGAAAGCTA	59.741	20	ACCATTGTGCTAGTGTGGCT	59.598	20	20	56	266	GAGGCCAATGGGGAAAGCTA	59.741	20	TGTGCTAGTGTGGCTTTTGC	59.332	20	20	56	261	AGGCCAATGGGGAAAGCTAA	59.29	20	ACCATTGTGCTAGTGTGGCT	59.598	20	20	57	266
IYJ1KEP07IMB59	1	p2	(CT)7	14	170	183	GGGAGAACCAAAACCACCCA	60.106	20	ACCGAGTTGGACGTGAACAA	59.824	20	20	6	139	GGGAGAACCAAAACCACCCA	60.106	20	AACCGAGTTGGACGTGAACA	59.824	20	20	6	140	GGGAGAACCAAAACCACCCA	60.106	20	TTTGGAACCGAGTTGGACGT	59.821	20	20	6	145
IYJ1KEP07IJRG7	1	p1	(A)11	11	464	474	ATTGTTGGTGGTGATGGGCT	59.885	20	ACCCTGGCATGGATGAGTTG	60.034	20	20	150	289	CATTGTTGGTGGTGATGGGC	59.753	20	ACCCTGGCATGGATGAGTTG	60.034	20	20	149	289	ATTGTTGGTGGTGATGGGCT	59.885	20	GCATGGATGAGTTGCCCTTG	59.541	20	20	150	283
IYJ1KEP07IKGQ6	1	p1	(A)11	11	466	476	TACGCTGCCTTGGGACATTT	59.962	20	AGAGGATCGGTTAGCTTGCG	59.897	20	20	157	403	TTAGGCTCATGTACGCTGCC	60.179	20	AGAGGATCGGTTAGCTTGCG	59.897	20	20	146	403	GTACGCTGCCTTGGGACATT	60.677	20	AGAGGATCGGTTAGCTTGCG	59.897	20	20	156	403
IYJ1KEP07IJ91H	1	p3	(TCA)4	12	410	421	GCTGATCTCCACCTTGTGCT	60.036	20	TGCTGGGCCCAAGGTAAATT	59.884	20	20	43	210	CCCTGCTGATCTCCACCTTG	60.107	20	TGCTGGGCCCAAGGTAAATT	59.884	20	20	39	210	GCTGATCTCCACCTTGTGCT	60.036	20	CCTCTCCCTTCCTCCACTGT	60.252	20	20	43	158
IYJ1KEP07IPHF6	1	p1	(A)12	12	443	454	AGGTGGTGCAACAATGACAT	58	20	CGGACTCCGTCTCTGAATCG	59.972	20	20	153	408	AGGTGGTGCAACAATGACAT	58	20	AAGGAACCATATCGCCGCAA	60.107	20	20	153	364	AGGTGGTGCAACAATGACAT	58	20	CGCCGCAACATGTTTATGCT	60.179	20	20	153	352
IYJ1KEP07IDXZO	1	p1	(A)10	10	357	366	GACTTGGATGGGGGATTGCA	60.033	20	TGAATCATCCCTGGCTGCAG	60.107	20	20	55	194	TGACTTGGATGGGGGATTGC	60.033	20	TGAATCATCCCTGGCTGCAG	60.107	20	20	54	194	GACTTGGATGGGGGATTGCA	60.033	20	TAGCGGCAGGAAACATCTGG	60.108	20	20	55	261
IYJ1KEP07H5552	1	p1	(T)10	10	63	72	TCCTTCGTTACTGACAGCTGT	59.039	21	TGTGACACTGGAGAGAGTAACA	58.438	22	22	18	232	TGTCCTTCGTTACTGACAGCT	59.039	21	TGTGACACTGGAGAGAGTAACA	58.438	22	22	16	232	TCCTTCGTTACTGACAGCTGT	59.039	21	TGTGACACTGGAGAGAGTAACAG	59.43	23	23	18	232
IYJ1KEP07IUY63	1	p3	(CAC)5	15	427	441	ATCCTCCACCACTTCACCAC	59.307	20	TGAAAAGGATTTGGCCGGAG	58.455	20	20	412	511	TCCCTCTCCATCAAATCCCA	57.715	20	GGAGGTGGAGAAGAAGTGGC	60.036	20	20	391	495	TCCCTCTCCATCAAATCCCA	57.715	20	CGGAGGTGGAGAAGAAGTGG	59.752	20	20	391	496
IYJ1KEP07IUG1J	1	c	(AGTT)4atatcgcaaaacaaatccctaaacagcataaattacaaaattcaacaaccaccaaaaacaaaatcaaac(AAAT)4	101	93	193	ACCCGTACGATTCGATCACG	59.971	20	TGTGTTGCTGCGTTGATTGG	59.969	20	20	250	376	ACCCGTACGATTCGATCACG	59.971	20	AAGCTCGCGATTAAGGCAGT	60.108	20	20	250	399	ACCCGTACGATTCGATCACG	59.971	20	GAGCAAACCTGGGGAGTGAA	59.89	20	20	250	418
IYJ1KEP07IREFU	1	p7	(TTTTAAC)3	21	68	88	GGGACTAACCTAGGTTCAAGCA	59.43	22	TTGCATGCCCGATAAAAACG	57.73	20	20	405	504	AGGGACTAACCTAGGTTCAAGC	59.161	22	TTGCATGCCCGATAAAAACG	57.73	20	20	404	504	GGGACTAACCTAGGTTCAAGCA	59.43	22	TTTGCATGCCCGATAAAAACG	58.399	21	21	405	505
IYJ1KEP07IRWU2	1	p5	(CAAAA)3	15	236	250	CCCAATTGAGAATCACAAGCCA	59.173	22	TGTGGTTTGTGGAGGTGGAG	59.817	20	20	172	376	CCCAATTGAGAATCACAAGCCA	59.173	22	GTGGTTTGTGGAGGTGGAGT	59.817	20	20	172	375	ACCCAATTGAGAATCACAAGCC	59.172	22	TGTGGTTTGTGGAGGTGGAG	59.817	20	20	171	376
IYJ1KEP07IBE56	1	c	(GGC)4(GGT)5(GGA)4	39	189	227	GGAGGAGGATGTGGTGGTTG	60.035	20	TCCTCCAAGCACATCCACAC	59.963	20	20	218	328	GTGGTGGTTGTACTCCAGGG	59.964	20	TCCTCCAAGCACATCCACAC	59.963	20	20	228	328	CCACCAAGGCCACCAGTTAT	59.96	20	CAACCACCACATCCTCCTCC	60.035	20	20	5	237
IYJ1KEP07IPB8B	1	p4	(AAAG)3	12	166	177	CTGAGACCCCGGCTTTTCAT	60.035	20	GCAGTGCTGTGATCACCCTT	60.607	20	20	228	388	ACCCCGGCTTTTCATTTCCA	60.179	20	GCAGTGCTGTGATCACCCTT	60.607	20	20	233	388	CTGAGACCCCGGCTTTTCAT	60.035	20	TTGCAGTGCTGTGATCACCC	60.891	20	20	228	390
IYJ1KEP07IR399	1	p2	(CT)6	12	10	21	TTCGGTTGCGGAGGATTTGA	59.964	20	CGCTGCCGTGTTCAATGTAG	59.905	20	20	284	404	TCATTTTCGGTTGCGGAGGA	59.964	20	CGCTGCCGTGTTCAATGTAG	59.905	20	20	279	404	TTCGGTTGCGGAGGATTTGA	59.964	20	GTAGTACCGTCACCGACACC	59.831	20	20	284	388
IYJ1KEP07IAMUG	1	p7	(AAAATTT)3	21	200	220	TCAAAAATCCAGTGGGGGCA	59.81	20	ACGTGGCACCTTTTTGCTTG	60.179	20	20	116	348	TCAAAAATCCAGTGGGGGCA	59.81	20	CACGTGGCACCTTTTTGCTT	60.179	20	20	116	349	TCAAAAATCCAGTGGGGGCA	59.81	20	TGGCACCCAAGAAAACGACA	60.394	20	20	116	318
IYJ1KEP07IM4A9	1	p2	(AT)6	12	134	145	AGGTTGAAAACTGTATCACGGT	57.919	22	TCGCCCCCACTGGTTATAGA	60.032	20	20	28	271	AGGTTGAAAACTGTATCACGGT	57.919	22	GCCCCCACTGGTTATAGAGC	59.891	20	20	28	269	AGGTTGAAAACTGTATCACGGT	57.919	22	TTTTTCGCCCCCACTGGTTA	59.815	20	20	28	275
IYJ1KEP07IM4A9	2	p3	(ATA)4	12	289	300	AGGTTGAAAACTGTATCACGGT	57.919	22	TCGCCCCCACTGGTTATAGA	60.032	20	20	28	271	AGGTTGAAAACTGTATCACGGT	57.919	22	GCCCCCACTGGTTATAGAGC	59.891	20	20	28	269	AGGTTGAAAACTGTATCACGGT	57.919	22	TTTTTCGCCCCCACTGGTTA	59.815	20	20	28	275
IYJ1KEP07IRKCR	1	p1	(A)10	10	357	366	GACTTGGATGGGGGATTGCA	60.033	20	TGAATCATCCCTGGCTGCAG	60.107	20	20	55	194	TGACTTGGATGGGGGATTGC	60.033	20	TGAATCATCCCTGGCTGCAG	60.107	20	20	54	194	GACTTGGATGGGGGATTGCA	60.033	20	TAGCGGCAGGAAACATCTGG	60.108	20	20	55	261
IYJ1KEP07IP3C5	1	p1	(A)10	10	238	247	CCCTGCAGCATTTCCTGGTA	60.034	20	CCAAATCCATGGAAGCCCCT	60.032	20	20	160	339	CCCTGCAGCATTTCCTGGTA	60.034	20	CCCCTGATTCTTTGGCCTGT	59.96	20	20	160	324	GCATATCACCGTGGCAGAGA	59.895	20	CCAAATCCATGGAAGCCCCT	60.032	20	20	124	339
IYJ1KEP07ID6NI	1	p1	(T)10	10	170	179
IYJ1KEP07IGQ6I	1	p2	(AG)8	16	283	298	TCTGCTGGGAATGTTTGCTCT	59.926	21	TGCCGGCTCAATTTTGGTTG	59.967	20	20	301	448	TCTGCTGGGAATGTTTGCTCT	59.926	21	TTGTGCCGGCTCAATTTTGG	59.967	20	20	301	451	TCTGCTGGGAATGTTTGCTCT	59.926	21	GTGCCGGCTCAATTTTGGTT	59.967	20	20	301	449
IYJ1KEP07IMNZN	1	p1	(A)10	10	91	100	CCGGGTCATAAACTTTCCCTCA	60.027	22	TTGAAGAAGTTGGCCCACGT	60.107	20	20	314	508	CCCTCAGCTACATCACACTTCA	59.765	22	TTGAAGAAGTTGGCCCACGT	60.107	20	20	330	508	TCCGGGTCATAAACTTTCCCTC	59.762	22	TTGAAGAAGTTGGCCCACGT	60.107	20	20	313	508
IYJ1KEP07IFMW6	1	p4	(TAAA)4	16	438	453	GCACGCCAACCAAACATCTT	59.968	20	TCAGGACTCTTTGGTGTGGC	59.891	20	20	190	389	AAGCACGCCAACCAAACATC	59.968	20	TCAGGACTCTTTGGTGTGGC	59.891	20	20	188	389	GCACGCCAACCAAACATCTT	59.968	20	TTTGGTGTGGCCTAAGGGTC	59.888	20	20	190	380
IYJ1KEP07IQL40	1	p2	(AG)10	20	268	287	GTCTAGGGTCCAAAGTGTGCA	59.928	21	TGGTCTCCCCATCTCTCTCTC	59.783	21	21	59	298	GTCTAGGGTCCAAAGTGTGCA	59.928	21	TGGTCTCCCCATCTCTCTCT	58.686	20	20	59	298	AGTCTAGGGTCCAAAGTGTGC	59.652	21	TGGTCTCCCCATCTCTCTCTC	59.783	21	21	58	298
IYJ1KEP07H7Y9G	1	p1	(T)12	12	284	295	GTGCGGGCCTAGAATTCCAA	60.394	20	GGGGAGACTCGAACCCAAAC	60.321	20	20	188	401	GTGCGGGCCTAGAATTCCAA	60.394	20	TATGGGGAGACTCGAACCCA	59.663	20	20	188	404	GTGCGGGCCTAGAATTCCAA	60.394	20	GGGAGACTCGAACCCAAACA	59.605	20	20	188	400
IYJ1KEP07IKC7I	1	p4	(AAAG)4	16	157	172	CCTCATGTTGGGAGCCTTGT	59.961	20	GCTGAATAGGAGAGAGAAGGCA	59.302	22	22	0	106	CCTCATGTTGGGAGCCTTGT	59.961	20	AGCTGAATAGGAGAGAGAAGGC	59.035	22	22	0	107	CCTCATGTTGGGAGCCTTGT	59.961	20	GAGCTGAATAGGAGAGAGAAGGC	59.994	23	23	0	108
IYJ1KEP07IJFZY	1	p3	(AAC)4	12	227	238	GTGGCACTGATTCAACCACA	58.682	20	GGTTCCCTAGCTCGCTTTGT	60.036	20	20	112	359	TGTGGCACTGATTCAACCAC	58.682	20	GGTTCCCTAGCTCGCTTTGT	60.036	20	20	111	359	TGTGGCACTGATTCAACCACA	60.409	21	GGTTCCCTAGCTCGCTTTGT	60.036	20	20	111	359
IYJ1KEP07IGK8V	1	p2	(GA)6	12	367	378	TAGGAAACTGTGGCTCCGTG	59.68	20	ATGCAGAGTGCCTTGCTGAT	60.034	20	20	139	243	TAGGAAACTGTGGCTCCGTG	59.68	20	AGAATGCAGAGTGCCTTGCT	59.962	20	20	139	246	CCCCCTGTGTTGGAGACATT	59.594	20	ATGCAGAGTGCCTTGCTGAT	60.034	20	20	87	243
IYJ1KEP07IMH39	1	p2	(AC)6	12	428	439	TGGATCTCTAGCCGAAGCAT	58.29	20	TTTTGGCGGCCTCTCAGAAT	59.962	20	20	180	421	TGGATCTCTAGCCGAAGCAT	58.29	20	ATTTTGGCGGCCTCTCAGAA	59.962	20	20	180	422	ATGGATCTCTAGCCGAAGCA	58.29	20	TTTTGGCGGCCTCTCAGAAT	59.962	20	20	179	421
IYJ1KEP07IE5W0	1	p2	(TA)6	12	350	361	AGATGGATCAAGGAGCCCCA	60.328	20	GGTGACCCTCCCCAAATTCC	60.324	20	20	170	321	TGTTTTGCATCAGCTTGCGT	59.615	20	GGTGACCCTCCCCAAATTCC	60.324	20	20	60	321	TGTTTTGCATCAGCTTGCGT	59.615	20	TGGGGCTCCTTGATCCATCT	60.328	20	20	60	189
IYJ1KEP07IN7NP	1	p2	(AG)7	14	300	313	TCAAGGGGGAGAGAGAGAGC	60.033	20	GGTCTCTCAGTGTCAAGGACG	60.068	21	21	32	262	TCAAGGGGGAGAGAGAGAGC	60.033	20	CGGTCTCTCAGTGTCAAGGAC	60.068	21	21	32	263	TGGTCAAGGGGGAGAGAGAG	59.958	20	GGTCTCTCAGTGTCAAGGACG	60.068	21	21	29	262
IYJ1KEP07IRBEE	1	p2	(AT)6	12	132	143	TGGGACCTCAAGTTGCACAA	59.743	20	GCTTCCTCTGTTCCCACTGG	60.322	20	20	296	408	TGGGACCTCAAGTTGCACAA	59.743	20	TGCTTCCTCTGTTCCCACTG	59.602	20	20	296	409	TGGGACCTCAAGTTGCACAA	59.743	20	GTGCTTCCTCTGTTCCCACT	59.602	20	20	296	410
IYJ1KEP07IQO9K	1	p2	(AT)7	14	298	311	CACAGCATCCAAACAACCCA	58.961	20	GACCCACTTCGATCGCGTTA	60.179	20	20	314	485	CACAGCATCCAAACAACCCA	58.961	20	ATTTGCAGCGAGACCCACTT	60.251	20	20	314	496	CACAGCATCCAAACAACCCA	58.961	20	TGTACTGGAGCCCATTTGCA	59.596	20	20	314	509
IYJ1KEP07IOJ09	1	p2	(GT)8	16	292	307	GTGTGTATCAAAGCCGCGTG	60.179	20	GGGCAGTTGAATGTTCGCAA	59.686	20	20	301	462	GTGTGTATCAAAGCCGCGTG	60.179	20	TTGGGCAGTTGAATGTTCGC	59.686	20	20	301	464	GTGTGTGTATCAAAGCCGCG	60.179	20	GGGCAGTTGAATGTTCGCAA	59.686	20	20	299	462
IYJ1KEP07IQGTH	1	p1	(T)13	13	435	447	CAAGTGGCACGAGTGTTTGG	59.971	20	ACCTTTCTCCCAAACCTGCA	59.444	20	20	86	301	CGTCAGGTACCTGTTGCTGT	59.966	20	ACCTTTCTCCCAAACCTGCA	59.444	20	20	30	301	ACGTCAGGTACCTGTTGCTG	59.966	20	ACCTTTCTCCCAAACCTGCA	59.444	20	20	29	301
IYJ1KEP07ILL9F	1	p1	(A)11	11	342	352	CATACTCCACCACCACTCCG	59.824	20	TAGGTTGGTGAAAGTGGGGC	59.888	20	20	65	326	CATACTCCACCACCACTCCG	59.824	20	CACAGCTATCGGGTGGACAG	60.179	20	20	65	307	ATACTCCACCACCACTCCGT	60.252	20	TAGGTTGGTGAAAGTGGGGC	59.888	20	20	66	326
IYJ1KEP07IKPFJ	1	p4	(TTTA)3	12	75	86	AAAGCTAAACTGCCCCACAA	57.919	20	ACTGCGAGTTCATGCGATCA	60.109	20	20	203	318	AAAAGCTAAACTGCCCCACA	57.919	20	ACTGCGAGTTCATGCGATCA	60.109	20	20	202	318	AAGCTAAACTGCCCCACAAT	57.691	20	ACTGCGAGTTCATGCGATCA	60.109	20	20	204	318
IYJ1KEP07IJ2GV	1	p2	(CT)6	12	405	416	CTTGAGGACAAGGTGGGGTG	60.251	20	CCGACTTCAAGGGAGCACAA	60.25	20	20	158	400	CTTGAGGACAAGGTGGGGTG	60.251	20	GTAGCCGACTTCAAGGGAGC	60.46	20	20	158	404	GAGGACAAGGTGGGGTGAAA	59.523	20	CCGACTTCAAGGGAGCACAA	60.25	20	20	161	400
IYJ1KEP07IJGTW	1	p4	(TTTG)3	12	66	77	TGCCTCTTCAGCTACTGTGC	60.037	20	ATGCTGGCTAAGGACGCTTT	60.035	20	20	202	309	GGAGGGTAGAGCTGAATGCC	59.892	20	ATGCTGGCTAAGGACGCTTT	60.035	20	20	96	309	GGGAGGGTAGAGCTGAATGC	59.892	20	ATGCTGGCTAAGGACGCTTT	60.035	20	20	95	309
IYJ1KEP07IJGTW	2	p5	(GCTGA)3	15	258	272	TGCCTCTTCAGCTACTGTGC	60.037	20	ATGCTGGCTAAGGACGCTTT	60.035	20	20	202	309	GGAGGGTAGAGCTGAATGCC	59.892	20	ATGCTGGCTAAGGACGCTTT	60.035	20	20	96	309	GGGAGGGTAGAGCTGAATGC	59.892	20	ATGCTGGCTAAGGACGCTTT	60.035	20	20	95	309
IYJ1KEP07H8OW3	1	p3	(TAT)4	12	191	202	CCTTAAATGGGGTGTGTGAGGA	59.959	22	AAACTCGACTCGGCTCACTG	60.039	20	20	2	106	CCTTAAATGGGGTGTGTGAGG	58.554	21	AAACTCGACTCGGCTCACTG	60.039	20	20	2	106	CCCTTAAATGGGGTGTGTGAG	58.554	21	AAACTCGACTCGGCTCACTG	60.039	20	20	1	106
IYJ1KEP07H4C23	1	p1	(T)10	10	10	19	TGGATGTCCAGTTGAGGCCT	60.842	20	TGCTCACGAAATGGCTGAGG	60.675	20	20	31	303	TGGATGTCCAGTTGAGGCCT	60.842	20	GCTCACGAAATGGCTGAGGT	60.675	20	20	31	302	TCCCAGATCCCTCTCATCCA	59.056	20	TGCTCACGAAATGGCTGAGG	60.675	20	20	204	303
IYJ1KEP07H4C23	2	p1	(T)12	12	248	259	TGGATGTCCAGTTGAGGCCT	60.842	20	TGCTCACGAAATGGCTGAGG	60.675	20	20	31	303	TGGATGTCCAGTTGAGGCCT	60.842	20	GCTCACGAAATGGCTGAGGT	60.675	20	20	31	302	TCCCAGATCCCTCTCATCCA	59.056	20	TGCTCACGAAATGGCTGAGG	60.675	20	20	204	303
IYJ1KEP07H4C23	3	p1	(T)10	10	422	431	TGGATGTCCAGTTGAGGCCT	60.842	20	TGCTCACGAAATGGCTGAGG	60.675	20	20	31	303	TGGATGTCCAGTTGAGGCCT	60.842	20	GCTCACGAAATGGCTGAGGT	60.675	20	20	31	302	TCCCAGATCCCTCTCATCCA	59.056	20	TGCTCACGAAATGGCTGAGG	60.675	20	20	204	303
IYJ1KEP07IOUH5	1	p5	(TTTCT)3	15	68	82	TTGGAGGTTCTTTGGGGGTG	59.813	20	GGAAGTAGCCTTCTTCGCCA	59.751	20	20	287	393	GGAGGTTCTTTGGGGGTGTT	59.812	20	GGAAGTAGCCTTCTTCGCCA	59.751	20	20	289	393	TTGGAGGTTCTTTGGGGGTG	59.813	20	AGCCTTCTTCGCCAGAGTTT	59.602	20	20	287	387
IYJ1KEP07ICDJF	1	p3	(AAT)4	12	148	159	CTCTCTCTCTTTTGCACTCGC	59.008	21	CCGCCAATGGTCCCAGTTAT	60.107	20	20	227	431	TCCCACACTCTCTCTCTTTTGC	59.962	22	CCGCCAATGGTCCCAGTTAT	60.107	20	20	220	431	ACGTTCTCTCTCTCTTCTCCCA	59.959	22	CCGCCAATGGTCCCAGTTAT	60.107	20	20	203	431
IYJ1KEP07H76NY	1	p6	(AAATCA)3	18	32	49	CATGAGCGGCTTTGTGGATG	59.9	20	AATGTTGTTGGGCCTGTCCA	60.106	20	20	72	324	CATGAGCGGCTTTGTGGATG	59.9	20	TGGGCCTGTCCAGAGAAGTA	59.884	20	20	72	316	TCCCAATGGAAGTGCTGCTT	59.887	20	AATGTTGTTGGGCCTGTCCA	60.106	20	20	136	324
IYJ1KEP07H76NY	2	p5	(CTTTC)4	20	185	204	CATGAGCGGCTTTGTGGATG	59.9	20	AATGTTGTTGGGCCTGTCCA	60.106	20	20	72	324	CATGAGCGGCTTTGTGGATG	59.9	20	TGGGCCTGTCCAGAGAAGTA	59.884	20	20	72	316	TCCCAATGGAAGTGCTGCTT	59.887	20	AATGTTGTTGGGCCTGTCCA	60.106	20	20	136	324
IYJ1KEP07IG5MV	1	p4	(AAAT)3	12	321	332	AGCAGTTGCAATGGTATGGA	57.487	20	AGAAAAGGGCTTGGGAGGTT	59.14	20	20	79	268	AGCAGTTGCAATGGTATGGA	57.487	20	AAGAAAAGGGCTTGGGAGGT	59.14	20	20	79	269	ACCTCCCAAGCCCTTTTCTT	59.14	20	TGGAGCACCTGGACAATATAGG	59.294	22	22	250	425
IYJ1KEP07IRFX3	1	c	(TTC)4(T)12	24	5	28	TCACCAGGCCAACTAACACT	58.863	20	ACAACTGATAACGCACGCAA	58.778	20	20	199	330	TCACCAGGCCAACTAACACT	58.863	20	ACTGATAACGCACGCAAAGT	58.491	20	20	199	327	TCACCAGGCCAACTAACACT	58.863	20	ACAACTGATAACGCACGCAAA	59.4	21	21	199	330
IYJ1KEP07IQ64M	1	p2	(AT)9	18	273	290	GCGCCTTGACTCCTTGTGAT	60.675	20	TGCCCGACACCAACTAACAT	59.601	20	20	45	154	GCGCCTTGACTCCTTGTGAT	60.675	20	GTGCCCGACACCAACTAACA	60.533	20	20	45	155	CTTGCGCCTTGACTCCTTGT	60.886	20	TGCCCGACACCAACTAACAT	59.601	20	20	42	154
IYJ1KEP07IT2MO	1	p6	(AAAAAG)3	18	44	61	TGGGTCATTTTTCTCGTGTGC	59.393	21	ACAATACTTGGGTGGTGGGG	59.592	20	20	379	480	GGGTCATTTTTCTCGTGTGCT	59.12	21	ACAATACTTGGGTGGTGGGG	59.592	20	20	380	480	TGGGTCATTTTTCTCGTGTGC	59.393	21	CAATACTTGGGTGGTGGGGC	60.97	20	20	379	479
IYJ1KEP07IPZLW	1	p4	(ATTT)3	12	1	12	TGAAGGATATGACCAGCAGTAACA	59.53	24	GCATGGACTACTAGCGCCAT	59.966	20	20	254	465	TGAAGGATATGACCAGCAGTAACA	59.53	24	ATGGCATGGACTACTAGCGC	59.966	20	20	254	468	TGTATGAAGGATATGACCAGCAGT	59.344	24	GCATGGACTACTAGCGCCAT	59.966	20	20	250	465
IYJ1KEP07IPZLW	2	p1	(A)15	15	378	392	TGAAGGATATGACCAGCAGTAACA	59.53	24	GCATGGACTACTAGCGCCAT	59.966	20	20	254	465	TGAAGGATATGACCAGCAGTAACA	59.53	24	ATGGCATGGACTACTAGCGC	59.966	20	20	254	468	TGTATGAAGGATATGACCAGCAGT	59.344	24	GCATGGACTACTAGCGCCAT	59.966	20	20	250	465
IYJ1KEP07IQWE3	1	c	(T)12n(T)10	23	329	351	AGCAAGCCATCGACCTTTCA	59.963	20	AACCACTCCCACAAGCCAAA	60.033	20	20	37	227	TCAAGCAAGCCATCGACCTT	59.963	20	AACCACTCCCACAAGCCAAA	60.033	20	20	34	227	AGCAAGCCATCGACCTTTCA	59.963	20	GTAACCACTCCCACAAGCCA	59.89	20	20	37	229
IYJ1KEP07IK4VG	1	p1	(A)12	12	191	202	GGAACGGTTGGGGATTGGAT	60.034	20	CTTTTGGGCTGGGTTTTGGT	59.163	20	20	301	478	GGAACGGTTGGGGATTGGAT	60.034	20	ACTTTTGGGCTGGGTTTTGG	59.163	20	20	301	479	CGGGTTGGTGGGGTTTAACT	60.179	20	CTTTTGGGCTGGGTTTTGGT	59.163	20	20	236	478
IYJ1KEP07IPL94	1	p5	(AAAAT)3	15	439	453	TCCAACACCAATGAGAGAAGAA	57.295	22	GCCTTTTGTTTTCTGGTTAATGCA	59.186	24	24	257	412	TCCAACACCAATGAGAGAAGAA	57.295	22	TGCCTTTTGTTTTCTGGTTAATGC	59.186	24	24	257	413	TTCCAACACCAATGAGAGAAGA	57.295	22	GCCTTTTGTTTTCTGGTTAATGCA	59.186	24	24	256	412
IYJ1KEP07IQHU6	1	p1	(T)10	10	68	77	CAGTCGAGTTGCTTGCACAC	60.042	20	ACCATGAGAAGTTGCTGGCA	59.889	20	20	156	329	TCAGTCGAGTTGCTTGCACA	60.179	20	ACCATGAGAAGTTGCTGGCA	59.889	20	20	155	329	AGTTGCTTGCACACCCCTAA	59.815	20	ACCATGAGAAGTTGCTGGCA	59.889	20	20	162	329
IYJ1KEP07IUCQ5	1	p2	(GA)6	12	84	95	TTCTTCACAAGAGTGGCCGG	60.25	20	GAACCTTCGAGAGCCCAACA	59.965	20	20	53	267	TTCTTCACAAGAGTGGCCGG	60.25	20	GGCAAGGGCATAAACGCAAA	60.038	20	20	53	211	CCGGCCTCTTTTTGGAGAGA	59.675	20	GAACCTTCGAGAGCCCAACA	59.965	20	20	69	267
IYJ1KEP07IM3Q1	1	p1	(A)10	10	497	506	TGGTGGGTTAACACAGTAGCC	59.927	21	AGAACCATGTTGAGACCCGA	58.652	20	20	59	258	GGTGGGTTAACACAGTAGCCT	59.65	21	AGAACCATGTTGAGACCCGA	58.652	20	20	60	258	TCGGGTCTCAACATGGTTCT	58.652	20	TTGGCATGGGAAGAGAGTCA	58.639	20	20	239	354
IYJ1KEP07IC2OV	1	p5	(ACTAA)3	15	84	98	ACAAGCAGGGAAGGTTCAGG	59.889	20	TCGCATGCTATACCACCACA	59.173	20	20	15	206	ACAAGCAGGGAAGGTTCAGG	59.889	20	GCTTCGCATGCTATACCACC	59.132	20	20	15	209	TCATGACTTTGTTGCAGCCC	59.039	20	CTCTTGCCCGGATGTCAAGT	60.036	20	20	250	513
IYJ1KEP07IB8JV	1	p1	(A)11	11	319	329	ACAGGAGTTCAACGTTGCCA	60.107	20	TGACCGTGCAAAGGAACGTA	59.896	20	20	92	195	ACAGGAGTTCAACGTTGCCA	60.107	20	ATCGTGACCGTGCAAAGGAA	60.25	20	20	92	199	ACAGGAGTTCAACGTTGCCA	60.107	20	ACCGTGCAAAGGAACGTAGA	59.61	20	20	92	193
IYJ1KEP07IHWZX	1	p1	(A)10	10	91	100	AGTTGCAAGTCACGTGGTCT	59.822	20	CTCGAGCACTGGTTTGACCT	59.966	20	20	245	426	AGTTGCAAGTCACGTGGTCT	59.822	20	ACAGTGACCTTGTAGCCTGC	59.965	20	20	245	449	AGTTGCAAGTCACGTGGTCT	59.822	20	ACACCACTAGCTGCAAGGTC	59.965	20	20	245	473
IYJ1KEP07ILTMP	1	p2	(TC)9	18	376	393	GGGACCAATTGCACCTACGT	60.322	20	AACGACGGTTTTTAGGAGGT	57.083	20	20	3	199	GGGACCAATTGCACCTACGT	60.322	20	TGTTCTTGTACTGAAACGACGG	58.882	22	22	3	213	GGGACCAATTGCACCTACGT	60.322	20	GTTCTTGTACTGAAACGACGGT	58.881	22	22	3	212
IYJ1KEP07IT3TL	1	c	(AT)6taaaaaaaa(G)12	33	304	336	CGTTGAAGCTCCAGCCTGTA	60.037	20	TCACAACGCCCAATCCTTCA	59.89	20	20	228	367	CGTTGAAGCTCCAGCCTGTA	60.037	20	TTCCTCACAACGCCCAATCC	60.608	20	20	228	371	CGTTGAAGCTCCAGCCTGTA	60.037	20	CCTCACAACGCCCAATCCTT	60.609	20	20	228	369
IYJ1KEP07H93JD	1	p1	(T)11	11	356	366	CCGATTCCTCAAGAGCCTCC	59.894	20	CAAGAGGTGGTGGTGAGTGG	60.25	20	20	63	170	CCGATTCCTCAAGAGCCTCC	59.894	20	GAGCAAGAGGTGGTGGTGAG	60.321	20	20	63	173	CCGATTCCTCAAGAGCCTCC	59.894	20	GAGAGCAAGAGGTGGTGGTG	60.321	20	20	63	175
IYJ1KEP07IIK8C	1	p1	(A)10	10	195	204	CAGTTGGTACTGGTCCAGGC	60.322	20	TCTGTGAAGGTGGCTGGAAC	59.891	20	20	24	164	CAGTTGGTACTGGTCCAGGC	60.322	20	GTCTGTGAAGGTGGCTGGAA	59.891	20	20	24	165	CAGTTGGTACTGGTCCAGGC	60.322	20	CTTGGTCTGTGAAGGTGGCT	59.891	20	20	24	169
IYJ1KEP07IBMBE	1	p3	(TAT)5	15	69	83	TGCACATCCTTCAAGGCACA	60.179	20	GAGCAGTCACGCCCTATTGA	59.824	20	20	218	376	TGCACATCCTTCAAGGCACA	60.179	20	AGAGCAGTCACGCCCTATTG	59.823	20	20	218	377	GCACATCCTTCAAGGCACAC	59.758	20	GAGCAGTCACGCCCTATTGA	59.824	20	20	219	376
IYJ1KEP07IFAPU	1	p4	(TAAA)4	16	301	316	GGGTTGTTTGGTCGCAGTTC	59.97	20	GTGCATGGCATTGGGTTTGA	59.679	20	20	44	231	GGGTTGTTTGGTCGCAGTTC	59.97	20	AGTGCATGGCATTGGGTTTG	59.678	20	20	44	232	GGGTTGTTTGGTCGCAGTTC	59.97	20	CAAAGTGCATGGCATTGGGT	59.678	20	20	44	235
IYJ1KEP07H4GUF	1	p3	(TAT)4	12	72	83	AGGGTTTCGGGTTAGCCTTT	59.224	20	ACGTTGCAGATCATGACTCCT	59.448	21	21	201	352	GGGTTTCGGGTTAGCCTTTG	59.114	20	ACGTTGCAGATCATGACTCCT	59.448	21	21	202	352	AGGGTTTAGGGTTTCGGGTT	58.848	20	ACGTTGCAGATCATGACTCCT	59.448	21	21	194	352
IYJ1KEP07H4GUF	2	p7	(TTTAGGG)3	21	185	205	AGGGTTTCGGGTTAGCCTTT	59.224	20	ACGTTGCAGATCATGACTCCT	59.448	21	21	201	352	GGGTTTCGGGTTAGCCTTTG	59.114	20	ACGTTGCAGATCATGACTCCT	59.448	21	21	202	352	AGGGTTTAGGGTTTCGGGTT	58.848	20	ACGTTGCAGATCATGACTCCT	59.448	21	21	194	352
IYJ1KEP07H4GUF	3	p1	(T)10	10	499	508	AGGGTTTCGGGTTAGCCTTT	59.224	20	ACGTTGCAGATCATGACTCCT	59.448	21	21	201	352	GGGTTTCGGGTTAGCCTTTG	59.114	20	ACGTTGCAGATCATGACTCCT	59.448	21	21	202	352	AGGGTTTAGGGTTTCGGGTT	58.848	20	ACGTTGCAGATCATGACTCCT	59.448	21	21	194	352
IYJ1KEP07IOXWS	1	p3	(AAT)7	21	279	299	GCTGAGGGCAGGACATAGTT	59.456	20	TCCAAACCCCCACCTATCCT	59.878	20	20	116	233	TTGAAACGCCTTTGCTGAGG	59.332	20	ACAACCCGAGCTGAACTCAG	59.966	20	20	103	213	TTGAAACGCCTTTGCTGAGG	59.332	20	TCCAAACCCCCACCTATCCT	59.878	20	20	103	233
IYJ1KEP07IU088	1	p5	(AAGGA)3	15	383	397	GGAATGGGCAAGCCTTCTCT	60.034	20	TTCTGATTCGCTGGGCTCTG	60.108	20	20	360	461	CTACCGTTGCACTACAGGGG	60.108	20	AGAGAAGGCTTGCCCATTCC	60.034	20	20	107	379	GACCCGAAATCCCTCAAGCA	60.035	20	GCCACAGGCTTCCACTCTAG	60.108	20	20	28	256
IYJ1KEP07H2MD2	1	p6	(GGGGGT)3	18	424	441	TTGTCAGGCCAAACGCATTG	59.968	20	TCCCATTTTCCACCCAGAGC	59.96	20	20	27	204	AAACGCATTGGAGGTGTTGC	59.968	20	TCCCATTTTCCACCCAGAGC	59.96	20	20	37	204	GTTGTCAGGCCAAACGCATT	59.968	20	TCCCATTTTCCACCCAGAGC	59.96	20	20	26	204
IYJ1KEP07IMDCJ	1	p1	(T)15	15	67	81	ATGGCAGCTTCCAGGTTACC	60.034	20	AGCTGAGAATTTGTTGCCTTTT	57.322	22	22	46	229	CCATGGCAGCTTCCAGGTTA	60.034	20	AGCTGAGAATTTGTTGCCTTTT	57.322	22	22	44	229	GGCAGCTTCCAGGTTACCTT	59.962	20	AGCTGAGAATTTGTTGCCTTTT	57.322	22	22	48	229
IYJ1KEP07IO5W8	1	c	(CT)7ttc(T)10	27	293	319	CCTCCTAAGCAAATGTGGGGT	59.994	21	CCGTGTGGCATGATGATGGA	60.464	20	20	25	124	ACCCTCCTAAGCAAATGTGGG	59.994	21	CCGTGTGGCATGATGATGGA	60.464	20	20	23	124	TCCATCATCATGCCACACGG	60.464	20	AGAGACGTTGGACTTTTGCGA	60.202	21	21	105	237
IYJ1KEP07INYNC	1	p2	(CA)15	30	184	213	CACACACACACACACACACG	60.179	20	CCGGCATGTCCAGAAGTTCT	60.036	20	20	195	374	CACACACACACACACACACG	60.179	20	AAGTAGCAGCAACCTCGACC	60.037	20	20	195	321	CACACACACACACACACACG	60.179	20	AACCGGCATGTCCAGAAGTT	59.89	20	20	195	376
IYJ1KEP07IOI1P	1	c	(GGA)6ggcggtggcgggatatgctgaagaccttgcacaccaccaagcttctgcggcggtggaagaacaggacgaggtggtggt(GGA)4	108	5	112	CTTGCACACCACCAAGCTTC	59.969	20	GCCCGTTCATATGTACCCCC	60.251	20	20	47	218	GGGGGTACATATGAACGGGC	60.251	20	GACCTCCGTACCAACAACGT	59.967	20	20	199	395	CTTGCACACCACCAAGCTTC	59.969	20	ATCAACACGGTCCTCCTCCT	60.252	20	20	47	282
IYJ1KEP07IOI1P	2	p3	(GGA)4	12	262	273	CTTGCACACCACCAAGCTTC	59.969	20	GCCCGTTCATATGTACCCCC	60.251	20	20	47	218	GGGGGTACATATGAACGGGC	60.251	20	GACCTCCGTACCAACAACGT	59.967	20	20	199	395	CTTGCACACCACCAAGCTTC	59.969	20	ATCAACACGGTCCTCCTCCT	60.252	20	20	47	282
IYJ1KEP07IL85C	1	p1	(A)10	10	433	442	TGAGAGAGTCAAAGTGCTAGGC	59.768	22	CAAGCAATACCTCTTTGGCTGT	59.178	22	22	236	335	TGAGAGAGTCAAAGTGCTAGGC	59.768	22	ACAAGCAATACCTCTTTGGCTG	59.178	22	22	236	336	ACTTGACACAACTTGCTTGACT	58.653	22	GGTAGCTAACAGCCTAGCACT	59.242	21	21	56	268
IYJ1KEP07H8MQY	1	p2	(CT)6	12	285	296	ACACCATGTAGCCCCTCTCT	59.957	20	GGTTTTGCTGGTGGGGACTA	59.888	20	20	270	437	CACACCATGTAGCCCCTCTC	59.821	20	GGTTTTGCTGGTGGGGACTA	59.888	20	20	269	437	GCCCCTCTCTCTCTCTGAGT	59.741	20	GGTTTTGCTGGTGGGGACTA	59.888	20	20	280	437
IYJ1KEP07H8MQY	2	p2	(GT)8	16	466	481	ACACCATGTAGCCCCTCTCT	59.957	20	GGTTTTGCTGGTGGGGACTA	59.888	20	20	270	437	CACACCATGTAGCCCCTCTC	59.821	20	GGTTTTGCTGGTGGGGACTA	59.888	20	20	269	437	GCCCCTCTCTCTCTCTGAGT	59.741	20	GGTTTTGCTGGTGGGGACTA	59.888	20	20	280	437
IYJ1KEP07IGLE5	1	p2	(GA)11	22	396	417	ATGGGTGTGGTGGCTGTTAG	59.962	20	AGCGTACAGGCAGTTCCAAA	59.892	20	20	138	331	ATGGGTGTGGTGGCTGTTAG	59.962	20	AAGCGTACAGGCAGTTCCAA	59.892	20	20	138	332	ATGGGTGTGGTGGCTGTTAG	59.962	20	AAAGCGTACAGGCAGTTCCA	59.892	20	20	138	333
IYJ1KEP07H1Z9C	1	p1	(A)10	10	354	363	ACCAGCTCATTTTGCACCAG	59.036	20	ATTCAAAGCATCGTCCCCGT	60.035	20	20	3	229	ACCAGCTCATTTTGCACCAG	59.036	20	TTCAAAGCATCGTCCCCGTT	60.251	20	20	3	228	CCAGCTCATTTTGCACCAGA	58.75	20	ATTCAAAGCATCGTCCCCGT	60.035	20	20	4	229
IYJ1KEP07H8NJ8	1	p1	(T)10	10	141	150	CGTGAGCGTCTATCAGTGAT	57.235	20	ACCACCATAAGGATCCTATTGCA	59.278	23	23	20	121	CGTGAGCGTCTATCAGTGATTG	59.214	22	ACCACCATAAGGATCCTATTGCA	59.278	23	23	20	121	AGTTACACATTGAAACGTGAGCG	60.06	23	ACCACCATAAGGATCCTATTGCA	59.278	23	23	5	121
IYJ1KEP07IK2HG	1	p2	(AT)7	14	111	124	CCAAGAAGGCCAGAACCCAA	60.179	20	GCACTCAAATGCGACTCACC	59.833	20	20	158	351	ATCCCAAGAAGGCCAGAACC	59.667	20	GCACTCAAATGCGACTCACC	59.833	20	20	155	351	CCAGAACCCAATTGGCCACT	60.543	20	GCACTCAAATGCGACTCACC	59.833	20	20	167	351
IYJ1KEP07IN4YE	1	p4	(AGAA)3	12	259	270	ACAACCTAACCAAGCAGCGT	60.179	20	CCTGGTGTGGATGGAGAACC	60.035	20	20	274	445	ACAACCTAACCAAGCAGCGT	60.179	20	CCCTGGTGTGGATGGAGAAC	60.035	20	20	274	446	CACAACCTAACCAAGCAGCG	59.762	20	CCTGGTGTGGATGGAGAACC	60.035	20	20	273	445
IYJ1KEP07IA4PK	1	p5	(GCATG)3	15	397	411	ACACTTGCCAGCTCAGTCTC	59.965	20	GTGGTCCCTCTGTACGATGC	60.179	20	20	210	338	CTTGCTCCAACACTTGCCAG	59.687	20	GTGGTCCCTCTGTACGATGC	60.179	20	20	201	338	ACACTTGCCAGCTCAGTCTC	59.965	20	GCTGATGCGAAAGGCCTACT	60.463	20	20	210	439
IYJ1KEP07IOT3Q	1	p3	(TGT)4	12	389	400	ACAATGTGTGGGGGTTTCGT	60.106	20	GGTCTGCTGTTAGTTGGGCT	59.963	20	20	47	193	ACAATGTGTGGGGGTTTCGT	60.106	20	TGCTGTTAGTTGGGCTTCGT	59.892	20	20	47	189	ACAATGTGTGGGGGTTTCGT	60.106	20	TGGTCTGCTGTTAGTTGGGC	60.251	20	20	47	194
IYJ1KEP07IRR11	1	p2	(TA)6	12	194	205	TCATTCTCCACCAAGCCAACA	59.855	21	TCCAGGTGGGAGTTGAACCT	60.401	20	20	157	332	CGTTTCATTCTCCACCAAGCC	59.8	21	TCCAGGTGGGAGTTGAACCT	60.401	20	20	153	332	AGCTCGTTTCATTCTCCACCA	59.652	21	TCCAGGTGGGAGTTGAACCT	60.401	20	20	149	332
IYJ1KEP07IOOIX	1	p2	(AC)6	12	433	444	GGTCGAGTCCTCAGCATCTC	59.616	20	TGCAGCTGAAAAGGGATTCC	58.451	20	20	63	165	GGTCGAGTCCTCAGCATCTC	59.616	20	GCAGCTGAAAAGGGATTCCTC	59.252	21	21	63	164	GGTCGAGTCCTCAGCATCTC	59.616	20	ATGCAGCTGAAAAGGGATTCC	58.894	21	21	63	166
IYJ1KEP07H7HWT	1	c	(A)10tattgccatataagcccaaatatagttatggggt(A)15	59	363	421	TAGGCCATGTAAGCTGTTGC	58.25	20	CTGCCATGCGTTATGTTGGG	59.899	20	20	97	202	CCCAACATAACGCATGGCAG	59.899	20	CTCCAGTTAGGGATGATGGCA	59.229	21	21	183	348	CCCAACATAACGCATGGCAG	59.899	20	TCCAGTTAGGGATGATGGCA	58.108	20	20	183	347
IYJ1KEP07ILEJS	1	p5	(ATTTT)3	15	86	100	CCACAAAGCTCCCTTCACCA	60.179	20	AGGTAGTTTGGAGGTGGTGC	59.599	20	20	149	248	TCTCATGGCCACAAAGCTCC	60.323	20	GGTAGTTTGGAGGTGGTGCT	59.599	20	20	141	247	TCTCATGGCCACAAAGCTCC	60.323	20	AGGTAGTTTGGAGGTGGTGC	59.599	20	20	141	248
IYJ1KEP07IB18E	1	p2	(TG)6	12	188	199	CTACAGTCCCAGCTGCTCAG	59.825	20	CCAGAGATGGGGTCTTGCTC	59.82	20	20	48	175	CTGCTCAGGAGGCTAAGGTG	59.822	20	CCAGAGATGGGGTCTTGCTC	59.82	20	20	60	175	CAGCTGCTCAGGAGGCTAAG	60.179	20	CCAGAGATGGGGTCTTGCTC	59.82	20	20	57	175
IYJ1KEP07IQL6W	1	p1	(T)10	10	258	267	TGGGCTTCAGTGTCATGCTT	59.889	20	GCAGACTGACAGCGATACCA	59.827	20	20	76	195	TGGGCTTCAGTGTCATGCTT	59.889	20	GAATGGCATTGGCAGCAGAC	60.179	20	20	76	209	AGTGTCATGCTTTGGCCCAT	60.252	20	GCAGACTGACAGCGATACCA	59.827	20	20	84	195
IYJ1KEP07ICKOK	1	c	(CAC)4ctcttaataaatgaaaagtaaaccctaaagtttttgagttaaccaaggtgataaactctttcatatatgtgtgagtttattctttcttcgtat(ATA)4	117	59	175	CCCTAAGATCCAACACTCTCGT	59.239	22	TGAGGGTGTACCAAGGACCA	60.105	20	20	218	422	ACCCTAAGATCCAACACTCTCG	59.239	22	TGAGGGTGTACCAAGGACCA	60.105	20	20	217	422	TCATATGCAACCCACCAGGC	60.396	20	CGAGAGTGTTGGATCTTAGGGT	59.239	22	22	27	238
IYJ1KEP07IQ5F8	1	c	(TA)8(TG)8	32	61	92	AGTTGTCGTCCTTCGTTTCGT	60.202	21	GGACGATACGACACGTGACA	59.833	20	20	93	231	GTTGTCGTCCTTCGTTTCGT	58.797	20	GGACGATACGACACGTGACA	59.833	20	20	94	231	AGTTGTCGTCCTTCGTTTCGT	60.202	21	CGATACGACACGTGACACGA	60.179	20	20	93	228
IYJ1KEP07IHZOD	1	p1	(A)11	11	362	372	CCGCAAAACCCACATTCACA	59.613	20	ACAAACCTGTTGCACTTGCG	60.179	20	20	301	512	ACCGCAAAACCCACATTCAC	59.612	20	ACAAACCTGTTGCACTTGCG	60.179	20	20	300	512	CCGCAAAACCCACATTCACA	59.613	20	CTGTTGCACTTGCGGAAGAA	59.337	20	20	301	506
IYJ1KEP07IQ7UV	1	p2	(CT)8	16	2	17	CCTTCTCTTCCACCACCACC	59.963	20	GACCACCTGACCAGCTTCTC	60.037	20	20	154	260	CCTTCTCTTCCACCACCACC	59.963	20	GAACGTAAAGAGCGGGACCA	60.038	20	20	154	275	CCTTCTCTTCCACCACCACC	59.963	20	TGGAACGTAAAGAGCGGGAC	60.038	20	20	154	277
IYJ1KEP07IQ7UV	2	p3	(CCA)4	12	164	175	CCTTCTCTTCCACCACCACC	59.963	20	GACCACCTGACCAGCTTCTC	60.037	20	20	154	260	CCTTCTCTTCCACCACCACC	59.963	20	GAACGTAAAGAGCGGGACCA	60.038	20	20	154	275	CCTTCTCTTCCACCACCACC	59.963	20	TGGAACGTAAAGAGCGGGAC	60.038	20	20	154	277
IYJ1KEP07IS8BN	1	p3	(AAT)8	24	299	322	TGCACACCTTCTCACGCTAC	60.32	20	TGCTTACTAACCAATGCATCTGTG	59.604	24	24	27	278	CACACCTTCTCACGCTACCC	60.39	20	TGCTTACTAACCAATGCATCTGTG	59.604	24	24	29	278	TTGCACACCTTCTCACGCTA	59.609	20	TGCTTACTAACCAATGCATCTGTG	59.604	24	24	26	278
IYJ1KEP07IQ7XM	1	p1	(A)12	12	213	224	CGCATCCCAAGGTTTAGGGT	60.034	20	CCTTCTGGAATGCTCCCACA	59.671	20	20	141	330	ACGCATCCCAAGGTTTAGGG	60.034	20	CCTTCTGGAATGCTCCCACA	59.671	20	20	140	330	CGCATCCCAAGGTTTAGGGT	60.034	20	ACCTTCTGGAATGCTCCCAC	59.67	20	20	141	331
IYJ1KEP07IOKGP	1	p1	(T)11	11	229	239	TTGTGTGGTGCTCCTTGGAG	60.179	20	TGAGTTCCATAAGCCCGCAT	59.454	20	20	347	449	TTGTGTGGTGCTCCTTGGAG	60.179	20	ATGAGTTCCATAAGCCCGCA	59.454	20	20	347	450	TTTGTGTGGTGCTCCTTGGA	59.743	20	TGAGTTCCATAAGCCCGCAT	59.454	20	20	346	449
IYJ1KEP07IT2GD	1	p1	(T)10	10	189	198	AGCTTTGGTTCTGCCCGTTA	59.89	20	CACTCCTCAGTCTTGGCTGG	60.037	20	20	333	482	TAGCTTTGGTTCTGCCCGTT	59.89	20	CACTCCTCAGTCTTGGCTGG	60.037	20	20	332	482	AGCTTTGGTTCTGCCCGTTA	59.89	20	TGTCAGCATAGGACTTCGGC	59.824	20	20	333	448
IYJ1KEP07IBML9	1	p1	(T)10	10	339	348	TGGGCTAAACATGGTCGCAT	60.035	20	ACGAGAACAGAGAAGGGTAAGC	59.768	22	22	197	332	TGGGCTAAACATGGTCGCAT	60.035	20	CGAGAACAGAGAAGGGTAAGCT	59.506	22	22	197	331	TCTGGGCTAAACATGGTCGC	60.392	20	ACGAGAACAGAGAAGGGTAAGC	59.768	22	22	195	332
IYJ1KEP07IMA80	1	p2	(AC)7	14	8	21	CCCTGACCACCGATGTTTGA	59.964	20	TGTAGGTGACGGAGGGCATA	60.033	20	20	82	256	TATGCCCTCCGTCACCTACA	60.033	20	GTGCAGTAAGCCGTTGTGTG	60.041	20	20	237	405	CAGTCAGCACATCTGCCAGA	60.037	20	GTGCAGTAAGCCGTTGTGTG	60.041	20	20	255	405
IYJ1KEP07IJ1YW	1	p1	(A)11	11	374	384	TTTGTTTCTCGTGTGGCAGC	59.62	20	AACTTTTAGGGGACAGTGGGG	59.572	21	21	91	190	TCTTTGTTTCTCGTGTGGCAG	59.06	21	CTTTTAGGGGACAGTGGGGG	59.668	20	20	89	188	CTCTTTGTTTCTCGTGTGGCA	59.06	21	CTTTTAGGGGACAGTGGGGG	59.668	20	20	88	188
IYJ1KEP07INKPF	1	p1	(T)16	16	312	327	CACCGACTTGAAGCGCATTC	60.179	20	CTCATCCGTACAGCGTGCTA	59.619	20	20	26	196	CACCGACTTGAAGCGCATTC	60.179	20	AGACTCATCCGTACAGCGTG	59.548	20	20	26	199	CACCGACTTGAAGCGCATTC	60.179	20	ACATAGGTGCAACCCCAACA	59.519	20	20	26	258
IYJ1KEP07IO5E4	1	c*	(TC)11tn(TC)8ttctctctcgt(TCG)4(GTCGT)3*c(GT)22	119	366	484	AGGCCACTGTGAAGAGCTTC	59.964	20	TGAACTTGCATTGCAGCCAC	59.968	20	20	113	335	GTGGCTGCAATGCAAGTTCA	59.968	20	CACACACACACACACACGAC	59.905	20	20	316	456	TTGCAGCCTTCCATCTAGCC	60.107	20	TGAACTTGCATTGCAGCCAC	59.968	20	20	59	335
IYJ1KEP07IS4X3	1	p2	(CT)10	20	202	221	AGTGAAGCCCCAAATGTGGT	59.812	20	GGTAGGGGTTGTGTGTGGTA	58.942	20	20	11	132	AGTGAAGCCCCAAATGTGGT	59.812	20	GGGTAGGGGTTGTGTGTGG	59.926	19	19	11	133	TGAAGCCCCAAATGTGGTCT	59.518	20	GGTAGGGGTTGTGTGTGGTA	58.942	20	20	13	132
IYJ1KEP07IP2O9	1	p2	(TA)10	20	341	360	ACCCTTCCATAGACGTTCGC	59.825	20	CCAAGCAGGCGTTACTGAAT	58.547	20	20	1	131	CCCTTCCATAGACGTTCGCT	59.54	20	CCAAGCAGGCGTTACTGAAT	58.547	20	20	2	131	ACCCTTCCATAGACGTTCGC	59.825	20	CCAAGCAGGCGTTACTGAATT	59.187	21	21	1	131
IYJ1KEP07IMD01	1	c	(TCC)6(TCA)4	30	147	176	CTTCCTCCTCCTCCTCCTCC	60.106	20	AATTGTGGCATGCAGGAGGA	59.96	20	20	144	363	CTTCCTCCTCCTCCTCCTCC	60.106	20	TTAATCAGGAGGATGGCGGC	59.891	20	20	144	320	CTTCCTCCTCCTCCTCCTCC	60.106	20	GGCATGCAGGAGGATGATGA	59.89	20	20	144	357
IYJ1KEP07IMD01	2	p3	(ATC)4	12	335	346	CTTCCTCCTCCTCCTCCTCC	60.106	20	AATTGTGGCATGCAGGAGGA	59.96	20	20	144	363	CTTCCTCCTCCTCCTCCTCC	60.106	20	TTAATCAGGAGGATGGCGGC	59.891	20	20	144	320	CTTCCTCCTCCTCCTCCTCC	60.106	20	GGCATGCAGGAGGATGATGA	59.89	20	20	144	357
IYJ1KEP07IUG25	1	p6	(GAGGAT)3	18	437	454	CTTGGAACTCGACTGGACCC	60.037	20	GTGCTGTAACCACCACCGTA	59.966	20	20	383	493	GAACCTCGGCTTCCCTTTCA	59.964	20	GGGTCCAGTCGAGTTCCAAG	60.037	20	20	153	402	AGGTTGAAATCCGCGAACCT	59.964	20	GGGTCCAGTCGAGTTCCAAG	60.037	20	20	139	402
IYJ1KEP07IFZYX	1	p5	(AAATT)3	15	139	153	TGCTCCTGTGTTCAAACCGT	60.107	20	AGCATTTCGTATCTTTGGCCA	58.278	21	21	238	357	GTGCTCCTGTGTTCAAACCG	59.692	20	AGCATTTCGTATCTTTGGCCA	58.278	21	21	237	357	TGCTCCTGTGTTCAAACCGT	60.107	20	AGCATTTCGTATCTTTGGCCAA	58.911	22	22	238	357
IYJ1KEP07IHZO2	1	p3	(ATA)4	12	37	48	TCACATGGGTTTTACTTGGCCT	60.158	22	GGCCATTGAGACCTCATGCA	60.395	20	20	83	320	TCACATGGGTTTTACTTGGCCT	60.158	22	TGGCCATTGAGACCTCATGC	60.395	20	20	83	321	CTCACATGGGTTTTACTTGGCC	59.769	22	GGCCATTGAGACCTCATGCA	60.395	20	20	82	320
IYJ1KEP07IASQ8	1	p3	(GAA)5	15	356	370	GAATTGCAGTGGGCCAATGG	60.108	20	AACCTGTGCCTTCGTGAGAG	59.966	20	20	383	489	GAATTGCAGTGGGCCAATGG	60.108	20	CCTGTGCCTTCGTGAGAGAT	59.466	20	20	383	487	TGAATTGCAGTGGGCCAATG	59.391	20	AACCTGTGCCTTCGTGAGAG	59.966	20	20	382	489
IYJ1KEP07IM4OK	1	p5	(TTATT)4	20	387	406	CGCGGAGAAATGTTGTCCAC	59.834	20	TGGCAATGACGCAGCTAATG	59.266	20	20	10	154	CGCGGAGAAATGTTGTCCAC	59.834	20	GTGGCAATGACGCAGCTAAT	59.265	20	20	10	155	ACGCGGAGAAATGTTGTCCA	60.25	20	TGGCAATGACGCAGCTAATG	59.266	20	20	9	154
IYJ1KEP07IR652	1	c	(A)10tttgttaatagctacactgcactttgtagaaaaatttagcatagttt(A)10gtttgcattcttttttttaaattttttttatccatgtttaatttgt(TA)6	125	80	204	AGCTACTGAGACAGGCTCCA	59.96	20	GGGATGAGATTCTGAGCGGG	59.965	20	20	306	480	AGCTACTGAGACAGGCTCCA	59.96	20	GAGATTCTGAGCGGGTGGAG	59.896	20	20	306	475	AGCTACTGAGACAGGCTCCA	59.96	20	CGGGATGAGATTCTGAGCGG	60.319	20	20	306	481
IYJ1KEP07IB3PJ	1	p1	(A)11	11	190	200	CTGACACCTCCCTTACAAGTGT	59.631	22	TGTGTAATTTGGGATTAACACAACT	57.41	25	25	126	305	ACTGACACCTCCCTTACAAGTG	59.631	22	TGTGTAATTTGGGATTAACACAACT	57.41	25	25	125	305	TGACACCTCCCTTACAAGTGT	58.595	21	TGTGTAATTTGGGATTAACACAACT	57.41	25	25	127	305
IYJ1KEP07IR7WP	1	p1	(T)11	11	214	224	TACTTCTCAGGTGGTCCCCG	60.614	20	GCCCTTGGAAAACTGCACAC	60.249	20	20	12	150	TACTTCTCAGGTGGTCCCCG	60.614	20	GTTGGCCCTTGGAAAACTGC	60.25	20	20	12	154	TACTTCTCAGGTGGTCCCCG	60.614	20	CGGCTTGAACTTGACCCCTA	59.676	20	20	12	174
IYJ1KEP07INPWS	1	p1	(A)10	10	491	500	CCTTTTGGTGAATTGCACTTGC	59.455	22	ATTCAGTGACCACGCAGCAT	60.322	20	20	76	272	TGCAACTGTAAATTAGCGACCC	59.255	22	ATTCAGTGACCACGCAGCAT	60.322	20	20	10	272	ACAAAACTTCATGCACCCAACT	59.234	22	ATTCAGTGACCACGCAGCAT	60.322	20	20	38	272
IYJ1KEP07IGSA2	1	p4	(TAAA)4	16	16	31	AATTGAGGAGCCAACCGAGG	60.035	20	GGCGATAACCGAAAGTGGGA	60.108	20	20	223	367	AATTGAGGAGCCAACCGAGG	60.035	20	AGAGCCGCGAATCTCGAAAA	60.109	20	20	223	341	GCGAAATTGAGGAGCCAACC	59.829	20	GGCGATAACCGAAAGTGGGA	60.108	20	20	219	367
IYJ1KEP07IACVN	1	p1	(A)13	13	233	245	ATCGTATGTCTGGCCCATGC	60.25	20	CAATGTGGCCCCTTCTTGGA	60.252	20	20	93	200	ATCGTATGTCTGGCCCATGC	60.25	20	TCAATGTGGCCCCTTCTTGG	60.252	20	20	93	201	GTCATCGTATGTCTGGCCCA	59.536	20	CAATGTGGCCCCTTCTTGGA	60.252	20	20	90	200
IYJ1KEP07H921S	1	p7	(AGTTGTA)3	21	46	66	GCGTCAGGAACCAAACAACC	59.97	20	ATCAAAGGGCTGGAAATGCG	59.18	20	20	87	360	AAAGCCACGGCCACTATCAA	59.962	20	ATCAAAGGGCTGGAAATGCG	59.18	20	20	159	360	AAAAGCCACGGCCACTATCA	59.962	20	ATCAAAGGGCTGGAAATGCG	59.18	20	20	158	360
IYJ1KEP07IQECU	1	p1	(T)10	10	321	330	ATCTCCCATGCAGCAGGTTC	60.107	20	CTGTGACGAAGGGATGGCAT	60.108	20	20	72	206	ATCATCTCCCATGCAGCAGG	59.889	20	CTGTGACGAAGGGATGGCAT	60.108	20	20	69	206	ATCTCCCATGCAGCAGGTTC	60.107	20	GGAAATTTCCGCTGCCCAAA	59.68	20	20	72	305
IYJ1KEP07H1PVL	1	p2	(GT)7	14	209	222	CTGCAAGTTCATTGGGCCAC	60.038	20	ACTGACACACACACACACCA	59.677	20	20	12	225	CATTGGGCCACGTAAGCAAC	60.109	20	ACTGACACACACACACACCA	59.677	20	20	21	225	GTTCATTGGGCCACGTAAGC	59.83	20	ACTGACACACACACACACCA	59.677	20	20	18	225
IYJ1KEP07IALYM	1	p2	(TA)6	12	84	95	GGAAGCAATCACCCCAAGGA	59.96	20	GCCACCAGCCAGTATGGAAA	60.323	20	20	325	452	TTCCCCGTACGCAAAAGTGA	59.894	20	GCCACCAGCCAGTATGGAAA	60.323	20	20	283	452	CCCCAAGGATGGTGTGTTCA	59.888	20	GCCACCAGCCAGTATGGAAA	60.323	20	20	336	452
IYJ1KEP07II3IR	1	p4	(AATA)3	12	431	442	GTCTGGAATCTGGACGTGCA	60.037	20	TTGCTAATCAGTGGTGGCGT	59.964	20	20	152	272	GCAGGTGGGTAGTCACATCC	60.108	20	TTGCTAATCAGTGGTGGCGT	59.964	20	20	169	272	GGTCTGATGCCGGTAGTCAC	60.179	20	TTGCTAATCAGTGGTGGCGT	59.964	20	20	68	272
IYJ1KEP07IKARD	1	p3	(CGC)4	12	386	397	AGCATGCATCTCAACGGTCA	60.036	20	TAGGATGCAGAGTTCGGGGA	60.033	20	20	244	370	AGCATGCATCTCAACGGTCA	60.036	20	ATGCAGAGTTCGGGGAAGTG	60.036	20	20	244	366	AGCATGCATCTCAACGGTCA	60.036	20	CGAGGGCGATGGCTATAGTG	60.109	20	20	244	344
IYJ1KEP07IG6OI	1	p5	(CACTT)3	15	202	216	ACACGCGTCTAACACCCAAT	59.966	20	AAGGGACCTACTCCTCCGAC	60.033	20	20	121	344	ACACGCGTCTAACACCCAAT	59.966	20	GCCTTCGTTGCCGTTTTGAT	60.04	20	20	121	391	GCGGAGATACATGCACCAGA	59.895	20	TCACCGATGTCGCCTAATCG	59.97	20	20	289	419
IYJ1KEP07IG6OI	2	p3	(CAA)4	12	450	461	ACACGCGTCTAACACCCAAT	59.966	20	AAGGGACCTACTCCTCCGAC	60.033	20	20	121	344	ACACGCGTCTAACACCCAAT	59.966	20	GCCTTCGTTGCCGTTTTGAT	60.04	20	20	121	391	GCGGAGATACATGCACCAGA	59.895	20	TCACCGATGTCGCCTAATCG	59.97	20	20	289	419
IYJ1KEP07IKWWE	1	p1	(A)10	10	270	279	CGTCGTGGAGAGGAAGATCG	59.972	20	CGCCACGTGTCCTCCTTTAT	60.108	20	20	64	305	GTGTGGCTGAGGGAATGACA	59.963	20	CGCCACGTGTCCTCCTTTAT	60.108	20	20	127	305	TCTGAGCCGCCTACAAATCC	59.822	20	TGTCATTCCCTCAGCCACAC	59.963	20	20	16	146
IYJ1KEP07IB9JU	1	p2	(AG)6	12	446	457	GCCTGGTCCGACAACACTTA	59.966	20	AGGCGAGTCTTTAGGGGGAT	60.031	20	20	150	418	TCGAGCCAGACAACATTCCC	60.036	20	AGGCGAGTCTTTAGGGGGAT	60.031	20	20	257	418	GAATGAAGCCTGGTCCGACA	60.036	20	AGGCGAGTCTTTAGGGGGAT	60.031	20	20	143	418
IYJ1KEP07IOETV	1	p2	(TC)6	12	81	92	CAACTTGCCGCTCTCTCTCT	59.754	20	TAGAGAGAGAGTAGCCCGCG	60.25	20	20	92	199	GCCGCTCTCTCTCTTTCCAA	59.752	20	TAGAGAGAGAGTAGCCCGCG	60.25	20	20	98	199	TTGCCGCTCTCTCTCTTTCC	59.752	20	TAGAGAGAGAGTAGCCCGCG	60.25	20	20	96	199
IYJ1KEP07IKC97	1	p1	(T)14	14	179	192	TGAGCCGTGATGGATAGTAAGC	59.964	22	GAGGGTATGTCAACAAGTGGC	58.915	21	21	9	140	TGAGCCGTGATGGATAGTAAGC	59.964	22	AGGGTATGTCAACAAGTGGC	57.8	20	20	9	139	TGAGCCGTGATGGATAGTAAGC	59.964	22	GCGAGTGAGCCTGTATAAATGC	59.778	22	22	9	174
IYJ1KEP07IA7PN	1	p1	(T)11	11	225	235	TCTGTTTAGCAGCCCTCAGT	58.648	20	ACCGCTTGCAGCTACATGAT	60.108	20	20	234	491	GCAGCCCTCAGTTAATCCTCC	60.476	21	ACCGCTTGCAGCTACATGAT	60.108	20	20	242	491	AGCAGCCCTCAGTTAATCCTC	59.512	21	ACCGCTTGCAGCTACATGAT	60.108	20	20	241	491
IYJ1KEP07IUJRC	1	p5	(TCTTT)3	15	103	117	CCCAAAATGACCCATTCCCC	58.797	20	GCGTGCCTGTGAGACAAAAA	59.62	20	20	152	373	CCCAAAATGACCCATTCCCCA	60.554	21	GCGTGCCTGTGAGACAAAAA	59.62	20	20	152	373	ACCCAAAATGACCCATTCCCC	60.555	21	GCGTGCCTGTGAGACAAAAA	59.62	20	20	151	373
IYJ1KEP07IOQ7Z	1	p1	(T)10	10	446	455	GTCGATTCCCATTTCGCCAG	59.342	20	GTTGATGGCAATGGCAGTGG	60.109	20	20	119	226	AAGACCCTAATTGCCGTCGA	59.1	20	GTTGATGGCAATGGCAGTGG	60.109	20	20	104	226	CAAGACCCTAATTGCCGTCG	58.993	20	GTTGATGGCAATGGCAGTGG	60.109	20	20	103	226
IYJ1KEP07IN8D1	1	p1	(T)10	10	146	155	TTCAAGCAATTCTGGCACGC	60.039	20	TGAAGCGAGGTTCAGTAGCG	60.109	20	20	166	330	TTCAAGCAATTCTGGCACGC	60.039	20	GCCAGCTGTTGACAAAGGAC	59.688	20	20	166	304	GCACGCCATCATTTGCCAAT	60.461	20	TGAAGCGAGGTTCAGTAGCG	60.109	20	20	180	330
IYJ1KEP07IMP6V	1	c*	(AAATAAAA)3(A)12*g(A)12g(A)10	56	161	216	GGGGAGATGCCGTTAGATCG	60.038	20	AAATCAGGTGCGTGGACAGT	59.891	20	20	79	320	GGGGAGATGCCGTTAGATCG	60.038	20	AATCAGGTGCGTGGACAGTC	60.321	20	20	79	319	GGGGAGATGCCGTTAGATCG	60.038	20	AGAAATCAGGTGCGTGGACA	59.604	20	20	79	322
IYJ1KEP07IUU2K	1	p3	(TTG)4	12	106	117	TTGGTGGCGAGTTGAGAGAC	59.966	20	TGCTGCCTCCAATCCCATTT	59.958	20	20	30	182	TTGGTGGCGAGTTGAGAGAC	59.966	20	ACCCCACACCAGCATTTCAA	60.106	20	20	30	208	TTGGTGGCGAGTTGAGAGAC	59.966	20	AAACCAGTGCTGCCTCCAAT	60.179	20	20	30	189
IYJ1KEP07IUU2K	2	p7	(TTTTTAT)3	21	239	259	TTGGTGGCGAGTTGAGAGAC	59.966	20	TGCTGCCTCCAATCCCATTT	59.958	20	20	30	182	TTGGTGGCGAGTTGAGAGAC	59.966	20	ACCCCACACCAGCATTTCAA	60.106	20	20	30	208	TTGGTGGCGAGTTGAGAGAC	59.966	20	AAACCAGTGCTGCCTCCAAT	60.179	20	20	30	189
IYJ1KEP07IQN3R	1	p4	(ATAA)4	16	152	167	TTGCACGGGTCATAGCCTAG	59.536	20	AGACCTGGGTCATGGTGAGA	59.883	20	20	82	231	CTTGCACGGGTCATAGCCTA	59.536	20	AGACCTGGGTCATGGTGAGA	59.883	20	20	81	231	GCACGGGTCATAGCCTAGTT	59.536	20	AGACCTGGGTCATGGTGAGA	59.883	20	20	84	231
IYJ1KEP07IOB3R	1	p3	(CAA)4	12	96	107	AGATTGGGTGATGCTTGGCA	59.96	20	GTGGGTAACTTGCCTCTCGG	60.391	20	20	77	181	AGATTGGGTGATGCTTGGCA	59.96	20	GGTGGGTAACTTGCCTCTCG	60.391	20	20	77	182	AGATTGGGTGATGCTTGGCA	59.96	20	GTGGTGGGTAACTTGCCTCT	59.599	20	20	77	184
IYJ1KEP07IFHNX	1	p1	(A)10	10	309	318	AGATCAATCGAGCTGCCCAC	60.179	20	ACACCCCTAGAGAGCATGGA	59.66	20	20	179	447	GATCAATCGAGCTGCCCACA	60.463	20	ACACCCCTAGAGAGCATGGA	59.66	20	20	180	447	AGATCAATCGAGCTGCCCAC	60.179	20	AGGACACCCCTAGAGAGCAT	59.361	20	20	179	450
IYJ1KEP07INM9S	1	p4	(TCAT)3	12	243	254	CCCAACACGGAGAACTACCC	60.037	20	TTGAATGAGGTGCACCGTCA	59.892	20	20	287	439	CCCCAACACGGAGAACTACC	60.037	20	TTGAATGAGGTGCACCGTCA	59.892	20	20	286	439	CCCAACACGGAGAACTACCC	60.037	20	ACTTGAATGAGGTGCACCGT	59.891	20	20	287	441
IYJ1KEP07H5TN5	1	p6	(ATTTTT)3	18	35	52	AGAATTCGAACCTCAGACCTTGT	59.675	23	ACCCTTACCATTCTCGTTGTAGT	59.163	23	23	87	199	AGAATTCGAACCTCAGACCTTGT	59.675	23	ACCCTTACCATTCTCGTTGTAGTC	60.082	24	24	87	199	AGAATTCGAACCTCAGACCTTGT	59.675	23	CCCTTACCATTCTCGTTGTAGTCA	60.082	24	24	87	198
IYJ1KEP07H7886	1	p1	(T)10	10	23	32	CGGGAAGTCAAGAGGCAGTC	60.39	20	CAACCTTCAAGTGTGGCGTT	59.262	20	20	244	389	CGGGAAGTCAAGAGGCAGTC	60.39	20	AAGCAACCTTCAAGTGTGGC	59.253	20	20	244	392	TGATCCCATCAAAAGCTGCCT	59.994	21	GACTGCCTCTTGACTTCCCG	60.39	20	20	110	263
IYJ1KEP07ITVMF	1	c	(TTTA)3tgagaagattaaaaacac(CA)16	62	68	129	CCACACACACACACACACAC	59.832	20	CTCACTCCATGTTGGGCCAA	60.251	20	20	96	279	CACCACACACACACACACAC	59.832	20	CTCACTCCATGTTGGGCCAA	60.251	20	20	94	279	CCACACACACACACACACAC	59.832	20	CCTCCTCACTCCATGTTGGG	59.746	20	20	96	283
IYJ1KEP07ICKD1	1	p1	(T)11	11	77	87	AAGATGTCTTGCGGAGGCTG	60.392	20	AATAACACACACGCACTCGC	59.489	20	20	267	386	TGAGTGCAGACCGTTGTTCT	59.536	20	AATAACACACACGCACTCGC	59.489	20	20	240	386	AAGATGTCTTGCGGAGGCTG	60.392	20	TCGCGCACACACACACATAT	60.669	20	20	267	370
IYJ1KEP07ICKD1	2	p2	(TG)6	12	355	366	AAGATGTCTTGCGGAGGCTG	60.392	20	AATAACACACACGCACTCGC	59.489	20	20	267	386	TGAGTGCAGACCGTTGTTCT	59.536	20	AATAACACACACGCACTCGC	59.489	20	20	240	386	AAGATGTCTTGCGGAGGCTG	60.392	20	TCGCGCACACACACACATAT	60.669	20	20	267	370
IYJ1KEP07IEGS4	1	p4	(ACAT)3	12	292	303	TTCCCATCCCTTCCAACAGC	59.96	20	AGGGTTGGCTAGATGGGTGT	60.55	20	20	171	274	TCTCAACAACAGCCCAAGCA	60.107	20	AGGGTTGGCTAGATGGGTGT	60.55	20	20	133	274	TTCCCATCCCTTCCAACAGC	59.96	20	AAGGGTTGGCTAGATGGGTG	59.374	20	20	171	275
IYJ1KEP07IFWOK	1	p1	(A)14	14	378	391	GGGTCAGATTGATGAGTCGCA	60.135	21	ACGAGATCCCAATGCCAACA	59.672	20	20	180	305	AGGGTCAGATTGATGAGTCGC	59.862	21	ACGAGATCCCAATGCCAACA	59.672	20	20	179	305	TGGATCGGGTCAATTTCGAGT	59.447	21	ACGAGATCCCAATGCCAACA	59.672	20	20	111	305
IYJ1KEP07IP8HN	1	p1	(A)11	11	217	227	TGTGGCCTACCCTACCTCTC	60.032	20	TGGTCCAAAGCCCAACAAGA	59.74	20	20	38	137	GTGTTGTGGCCTACCCTACC	60.036	20	TGGTCCAAAGCCCAACAAGA	59.74	20	20	34	137	GGTGTTGTGGCCTACCCTAC	60.036	20	TGGTCCAAAGCCCAACAAGA	59.74	20	20	33	137
IYJ1KEP07IUHFA	1	p2	(GA)9	18	362	379	CAAAGCACGAACAGGAACGG	60.041	20	CTCTCTCTCTCTCTCTCCCCA	58.873	21	21	231	377	AAAGCACGAACAGGAACGGA	60.179	20	CTCTCTCTCTCTCTCTCCCCA	58.873	21	21	232	377	CAAAGCACGAACAGGAACGG	60.041	20	TCTCTCTCTCTCTCTCCCCA	57.721	20	20	231	376
IYJ1KEP07ITUD7	1	p7	(AACAAAA)3	21	245	265	ATTTGCCAAGGCCTCCCATT	60.253	20	GGAGGTGGTGGCAGATTTGA	59.962	20	20	288	388	AATTTGCCAAGGCCTCCCAT	60.253	20	GGAGGTGGTGGCAGATTTGA	59.962	20	20	287	388	TAATTTGCCAAGGCCTCCCA	59.589	20	GGAGGTGGTGGCAGATTTGA	59.962	20	20	286	388
IYJ1KEP07H769O	1	c	(A)11g(A)10	22	323	344	TTGTTTGCCACCCTGGATGT	60.106	20	CCCTAAGGGCAGGAATGTTCC	60.41	21	21	271	427	CCACCCTGGATGTGCAAGTT	60.54	20	CCCTAAGGGCAGGAATGTTCC	60.41	21	21	278	427	TTGTTTGCCACCCTGGATGT	60.106	20	CCCTAAGGGCAGGAATGTTC	57.941	20	20	271	427
IYJ1KEP07IO1S6	1	p3	(GGT)4	12	373	384	TGTTCCCTCTGGACAAACCG	59.892	20	TGTGTGCACCCATAGAACCC	59.962	20	20	131	341	CCCTCTGGACAAACCGCTAG	60.108	20	TGTGTGCACCCATAGAACCC	59.962	20	20	135	341	AACCGCTAGATCACCGTTGG	60.108	20	TGTGTGCACCCATAGAACCC	59.962	20	20	146	341
IYJ1KEP07IOJ4D	1	p5	(TTATT)3	15	347	361	CCCAACTTCCTGATGGATCCC	60.134	21	GTGTGTGTGTGTGTGTGGTG	59.832	20	20	284	537	CCCAACTTCCTGATGGATCCC	60.134	21	GTGTGTGTGTGTGTGTGTGG	59.832	20	20	284	539	CCCAACTTCCTGATGGATCCC	60.134	21	TGTGTGTGTGTGTGTGGTGT	60.251	20	20	284	536
IYJ1KEP07IOJ4D	2	c	(TTTA)3tgagaagattaaaaaacac(CA)17	65	491	555	CCCAACTTCCTGATGGATCCC	60.134	21	GTGTGTGTGTGTGTGTGGTG	59.832	20	20	284	537	CCCAACTTCCTGATGGATCCC	60.134	21	GTGTGTGTGTGTGTGTGTGG	59.832	20	20	284	539	CCCAACTTCCTGATGGATCCC	60.134	21	TGTGTGTGTGTGTGTGGTGT	60.251	20	20	284	536
IYJ1KEP07IE54C	1	p1	(T)10	10	398	407	TGTTTTGAGCCTGAAGGGAA	57.254	20	TCTCTTGAAGCTGCGCAAAG	59.13	20	20	124	373	TGTTTTGAGCCTGAAGGGAA	57.254	20	CTCTCTTGAAGCTGCGCAAA	59.13	20	20	124	374	TTGTTTTGAGCCTGAAGGGA	57.254	20	TCTCTTGAAGCTGCGCAAAG	59.13	20	20	123	373
IYJ1KEP07IEJ42	1	p1	(T)10	10	302	311	TCACCTGAGGAGTTCCATGT	57.97	20	GGCAAGCACCACTCACAAAA	59.541	20	20	102	265	TCACCTGAGGAGTTCCATGT	57.97	20	AATTGGGCAAGCACCACTCA	60.47	20	20	102	270	TCACCTGAGGAGTTCCATGT	57.97	20	GCAGAGAAATTGGGCAAGCA	59.395	20	20	102	277
IYJ1KEP07IERRE	1	c	(TTTTTA)3ttttttatgaaaaatatcaaatttacctcataatatattttaaattctcttc(CTTT)3	82	211	292	TGGGAGAGGCTATTTCCACA	58.035	20	GTGGGCTACGTGGAAGTCAA	59.966	20	20	72	343	AGAGGCTATTTCCACAACCCA	59.007	21	GTGGGCTACGTGGAAGTCAA	59.966	20	20	76	343	GAGAGGCTATTTCCACAACCCA	60.026	22	GTGGGCTACGTGGAAGTCAA	59.966	20	20	75	343
IYJ1KEP07ISCH4	1	p4	(CAAA)3	12	224	235	CAAAGCCCACAACATCACCG	60.039	20	GGAGGCTGAGTGCGTTTTTG	60.04	20	20	296	492	ATCATCTGCACCAAAGCCCA	59.96	20	GGAGGCTGAGTGCGTTTTTG	60.04	20	20	285	492	GGCGCATTAAACCTCCTCCT	60.107	20	GGAGGCTGAGTGCGTTTTTG	60.04	20	20	240	492
IYJ1KEP07ISOOI	1	p1	(G)12	12	280	291	TGCCTGGTAGGAGAAAGGGA	59.882	20	TGACCCTCGAATCCTCCACT	59.959	20	20	258	461	ACACACTGCCTGGTAGGAGA	60.179	20	TGACCCTCGAATCCTCCACT	59.959	20	20	252	461	CTTGCTGCTTCACCTTGACG	59.763	20	TCCCTTTCTCCTACCAGGCA	59.882	20	20	47	277
IYJ1KEP07IFZ92	1	p3	(CTT)4	12	191	202	CGAAGCCGATTAGCTCCGAT	60.039	20	ATCCCTGAGCAGAGACCACA	60.252	20	20	250	392	AGGAGAGAGGAAGGGGCAAT	59.955	20	ATCCCTGAGCAGAGACCACA	60.252	20	20	281	392	CGAAGCCGATTAGCTCCGAT	60.039	20	AGATCCCTGAGCAGAGACCA	59.662	20	20	250	394
IYJ1KEP07IFZ92	2	p3	(TAC)4	12	404	415	CGAAGCCGATTAGCTCCGAT	60.039	20	ATCCCTGAGCAGAGACCACA	60.252	20	20	250	392	AGGAGAGAGGAAGGGGCAAT	59.955	20	ATCCCTGAGCAGAGACCACA	60.252	20	20	281	392	CGAAGCCGATTAGCTCCGAT	60.039	20	AGATCCCTGAGCAGAGACCA	59.662	20	20	250	394
IYJ1KEP07IHRRY	1	p2	(AG)8	16	142	157	GCAAAAAGGTGGAGGTGCTG	59.967	20	TGCTCCAAGATAACCACTACACA	59.419	23	23	25	188	GGTGGAGGTGCTGAAGTTATCA	60.027	22	ACCAGCTTCCATTGCCAAAT	58.352	20	20	32	311	AGAGTTCTGGAGTTCTGCTGA	58.397	21	AGTAACCAGCTTCCATTGCCA	59.925	21	21	87	315
IYJ1KEP07IOL0P	1	c	(AGA)6tagtagaaattaagatcgatacgtaaccgttttagtaaaacagaaatgcaaaccgaattga(AG)8	95	28	122	GTTTTGGGTTGGAGATGTCGC	60.069	21	GCGTGCCACGTTACTGATTG	60.179	20	20	397	496	GTTTTGGGTTGGAGATGTCGC	60.069	21	AGCGTGCCACGTTACTGATT	60.32	20	20	397	497	TTTGGGTTGGAGATGTCGCG	60.953	20	TAGCGTGCCACGTTACTGAT	59.471	20	20	399	498
IYJ1KEP07ITN6P	1	p4	(CTGT)3	12	252	263	AACCTCCAGCTCCAAGAAGC	59.963	20	GGGCTGCTTACCTTCTCTGG	60.107	20	20	232	378	AACCTCCAGCTCCAAGAAGC	59.963	20	GGGGCTGCTTACCTTCTCTG	60.107	20	20	232	379	AACCTCCAGCTCCAAGAAGC	59.963	20	CTGGGGCTGCTTACCTTCTC	60.107	20	20	232	381
IYJ1KEP07IHDMJ	1	c*	(T)10c(TTCT)3(T)13*	35	136	170	GAAAGCGTTCTATCGTGCGG	59.702	20	ACGAAGAAGAAGGACCTACCAG	59.173	22	22	4	135	GAAAGCGTTCTATCGTGCGG	59.702	20	ACGAAGAAGAAGGACCTACCA	58.114	21	21	4	135	AAAGCGTTCTATCGTGCGGT	60.389	20	ACGAAGAAGAAGGACCTACCAG	59.173	22	22	5	135
IYJ1KEP07IPPB6	1	c	(AAAGA)3caataaaagtta(T)12	39	231	269	TGGGCTAGCTTGCACTTCAA	59.89	20	CAAGTGGTTGGCCTAGTGGT	59.89	20	20	288	465	TTGGGCTAGCTTGCACTTCA	59.89	20	CAAGTGGTTGGCCTAGTGGT	59.89	20	20	287	465	TGGGCTAGCTTGCACTTCAA	59.89	20	TGGCCTAGTGGTCAAGAGGT	60.179	20	20	288	457
IYJ1KEP07IN2S2	1	p3	(TTA)5	15	64	78	GGATGACACAGGGGCACAAT	60.324	20	ACTGCCTGTTAAAGCGTTGC	59.689	20	20	308	453	AGTGCCGCTAAACTGCAGTT	60.535	20	ATTGTGCCCCTGTGTCATCC	60.324	20	20	132	327	AAGTGCCGCTAAACTGCAGT	60.535	20	ATTGTGCCCCTGTGTCATCC	60.324	20	20	131	327
IYJ1KEP07IPQLW	1	p4	(TTAT)5	20	1	20	TGCCCCACTGGTCATTCATG	60.324	20	TGCACTTCTCCACAATCGTCT	59.656	21	21	375	534	CCCACTGGTCATTCATGGGT	59.667	20	TGCACTTCTCCACAATCGTCT	59.656	21	21	378	534	ACATAGTGTGTGTCCAGGCT	58.648	20	ACCCATGAATGACCAGTGGG	59.667	20	20	119	397
IYJ1KEP07IRIC3	1	p2	(TA)6	12	278	289	TTGTCTCCACAGGAAAGGCC	59.89	20	AATTTGGTGCTTGCAACGCT	59.895	20	20	167	402	GTCTCCACAGGAAAGGCCAG	60.322	20	AATTTGGTGCTTGCAACGCT	59.895	20	20	169	402	TTGTCTCCACAGGAAAGGCC	59.89	20	GGTGCTTGCAACGCTGAAAT	60.319	20	20	167	397
IYJ1KEP07IGY5F	1	p4	(ATGA)3	12	261	272	TTTAGGGAGAGAGACCGGCA	59.959	20	ACTGCAAGTCGTCGACATGT	59.968	20	20	5	104	TTTAGGGAGAGAGACCGGCA	59.959	20	TTTGGTCCACTGCAAGTCGT	60.107	20	20	5	112	TTTAGGGAGAGAGACCGGCA	59.959	20	GTTTGGTCCACTGCAAGTCG	59.692	20	20	5	113
IYJ1KEP07IPDZI	1	p1	(A)11	11	316	326	AGTTGACACCTTCCCAACTTGT	60.025	22	GAGCACTGGGTAGTCCAACC	60.036	20	20	196	351	GTTGACACCTTCCCAACTTGT	58.625	21	GAGCACTGGGTAGTCCAACC	60.036	20	20	197	351	AGTTGACACCTTCCCAACTTG	58.345	21	GAGCACTGGGTAGTCCAACC	60.036	20	20	196	351
IYJ1KEP07IRHZJ	1	p3	(ATC)4	12	291	302	CAGGCCTGTTAGCATTTCGC	59.901	20	GGGAAAGAGACCGAGAGCAG	59.825	20	20	40	195	CAGGCCTGTTAGCATTTCGC	59.901	20	CAGGGAAAGAGACCGAGAGC	59.825	20	20	40	197	CAGGCCTGTTAGCATTTCGC	59.901	20	GCAGGGAAAGAGACCGAGAG	59.825	20	20	40	198
IYJ1KEP07IOKSU	1	p1	(A)11	11	238	248	CCAGCCCCAAAGTTTCATGC	60.037	20	TGCAGGGCTATTGGATTGGG	60.106	20	20	148	340	CCAGCCCCAAAGTTTCATGC	60.037	20	AGGGGACTCTTTTGTGCAGG	59.889	20	20	148	354	CCAGCCCCAAAGTTTCATGC	60.037	20	AGGCAGGGGACTCTTTTGTG	59.889	20	20	148	358
IYJ1KEP07IT45Y	1	p3	(TAT)4	12	429	440	GGTCTTGGTGGAGCTCGAAA	59.965	20	AGTCTCAACGAAGCAGCCTC	60.038	20	20	90	355	TGGCCTCGCTTGTTGAGAAT	59.963	20	AGTCTCAACGAAGCAGCCTC	60.038	20	20	140	355	ATGGCCTCGCTTGTTGAGAA	59.963	20	AGTCTCAACGAAGCAGCCTC	60.038	20	20	139	355
IYJ1KEP07H0ZWQ	1	p1	(A)10	10	349	358	GGTTGGCCTGGTGATCAAGA	59.962	20	ATCCCCTCTCCATGCGATCT	60.179	20	20	174	314	GGTTGGCCTGGTGATCAAGA	59.962	20	GGGGCGCCAATCAAGACTAA	60.394	20	20	174	334	GGTTGGCCTGGTGATCAAGA	59.962	20	TAAGGGGCGCCAATCAAGAC	60.394	20	20	174	337
IYJ1KEP07IPY28	1	p5	(GAAAA)3	15	251	265	TGGAAACCTTTGGGAGTCCC	59.519	20	AGGCTGCACATTGTTGACCA	60.468	20	20	64	213	TGGAAACCTTTGGGAGTCCC	59.519	20	GGCTGCACATTGTTGACCAT	59.395	20	20	64	212	TGGAAACCTTTGGGAGTCCC	59.519	20	TTGCATCTGGGCACTTTGTG	59.325	20	20	64	176
IYJ1KEP07H2EBP	1	p1	(T)11	11	313	323	GGCAAATGTGTGCAACCCTT	59.893	20	GCATCAGCAGGGCTATAGCA	59.964	20	20	28	160	TTGGGGCAAATGTGTGCAAC	60.179	20	GCATCAGCAGGGCTATAGCA	59.964	20	20	24	160	GTTGGGGCAAATGTGTGCAA	60.179	20	GCATCAGCAGGGCTATAGCA	59.964	20	20	23	160
IYJ1KEP07IN5YD	1	p4	(AAAT)3	12	292	303	TTGGGCCTCACTCTTGCTTT	59.814	20	TCTTGATGCCACAGTCCGTT	59.604	20	20	113	367	TTGGGCCTCACTCTTGCTTT	59.814	20	TTCTTGATGCCACAGTCCGT	59.604	20	20	113	368	CCCAAACAAAGTTGGGCCTC	59.607	20	TCTTGATGCCACAGTCCGTT	59.604	20	20	102	367
IYJ1KEP07H1S1I	1	p1	(A)11	11	168	178	GATGCCTCTAGGTGTCAGCC	59.894	20	AGACTTGGTTGGATACTGCCA	59.015	21	21	102	357	GATGCCTCTAGGTGTCAGCC	59.894	20	GAGACTTGGTTGGATACTGCCA	60.027	22	22	102	358	GATGCCTCTAGGTGTCAGCC	59.894	20	TGAGACTTGGTTGGATACTGCC	60.027	22	22	102	359
IYJ1KEP07IO9SQ	1	p6	(AGGAAA)3	18	118	135	AGATCAATAGCAGCCGCCAA	59.819	20	GGTGGTGGAGGCTGAGATTT	59.67	20	20	312	427	AAGATCAATAGCAGCCGCCA	59.819	20	GGTGGTGGAGGCTGAGATTT	59.67	20	20	311	427	TGGAAGGACGGAGGAAAAGG	59.309	20	TGGCGGCTGCTATTGATCTT	59.819	20	20	106	330
IYJ1KEP07IEQNC	1	p1	(T)10	10	347	356	TGCATTTATTCAGCCCCCGT	60.034	20	GCTCCAAATGTTCAAGCGGG	60.109	20	20	81	279	TGCATTTATTCAGCCCCCGT	60.034	20	GGCTCCAAATGTTCAAGCGG	60.109	20	20	81	280	TGCATTTATTCAGCCCCCGT	60.034	20	TCCAAATGTTCAAGCGGGGT	60.179	20	20	81	277
IYJ1KEP07IEQNC	2	c	(CT)12(CA)10	44	465	508	TGCATTTATTCAGCCCCCGT	60.034	20	GCTCCAAATGTTCAAGCGGG	60.109	20	20	81	279	TGCATTTATTCAGCCCCCGT	60.034	20	GGCTCCAAATGTTCAAGCGG	60.109	20	20	81	280	TGCATTTATTCAGCCCCCGT	60.034	20	TCCAAATGTTCAAGCGGGGT	60.179	20	20	81	277
IYJ1KEP07IBPUJ	1	p1	(T)11	11	179	189	TGAGCCGTGATGGATAGTAAGC	59.964	22	GAGGGTATGTCAACAAGTGGC	58.915	21	21	8	139	TGAGCCGTGATGGATAGTAAGC	59.964	22	AGGGTATGTCAACAAGTGGC	57.8	20	20	8	138	TGAGCCGTGATGGATAGTAAGC	59.964	22	GCGAGTGAGCCTGTATAAATGC	59.778	22	22	8	174
IYJ1KEP07IKKLX	1	c	(TCT)5ttgtttccactactaacccacaaaccaaaatcacttcttttccaaacttagcacacaatgtttgctaaagaagcacatactg(ACAT)3	109	56	164	CACTGGTAGCACCCCTTCTG	60.036	20	GTGGTTAGCATGAGCCCAGT	60.035	20	20	8	232	ACTGGGCTCATGCTAACCAC	60.035	20	ATGTTCATCGACACGTGGCT	60.037	20	20	213	416	CACTGGTAGCACCCCTTCTG	60.036	20	CGTGTACCCACTGACTCCAC	60.039	20	20	8	287
IYJ1KEP07H0UGC	1	p1	(A)10	10	338	347	TATGGTGGACTGAGGGGGTT	59.88	20	TCTCCCTTCTCTCTCTCCCC	59.069	20	20	182	370	TATGGTGGACTGAGGGGGTT	59.88	20	CTCCCTTCTCTCTCTCCCCT	59.066	20	20	182	369	CTTGGTCATTGTGGTGGGGT	60.179	20	TCTCCCTTCTCTCTCTCCCC	59.069	20	20	163	370
IYJ1KEP07HZNF9	1	p1	(T)11	11	152	162	AAACCCGACCCGTACACAAA	59.82	20	GTGAGGAGTGGTGGTGAAGG	59.965	20	20	328	458	AAACCCGACCCGTACACAAA	59.82	20	GGTGAGGAGTGGTGGTGAAG	59.965	20	20	328	459	TTAACCCCCACCTCTGCAAC	59.888	20	TTTGTGTACGGGTCGGGTTT	59.82	20	20	86	347
IYJ1KEP07HZNF9	2	p6	(ACCACG)4	24	458	481	AAACCCGACCCGTACACAAA	59.82	20	GTGAGGAGTGGTGGTGAAGG	59.965	20	20	328	458	AAACCCGACCCGTACACAAA	59.82	20	GGTGAGGAGTGGTGGTGAAG	59.965	20	20	328	459	TTAACCCCCACCTCTGCAAC	59.888	20	TTTGTGTACGGGTCGGGTTT	59.82	20	20	86	347
IYJ1KEP07IEKG5	1	p1	(A)10	10	110	119	GACTAGGGATGGCAATCGGG	59.965	20	TTTCATCCATGCAACGGGGT	60.252	20	20	314	419	GACTAGGGATGGCAATCGGG	59.965	20	GTGGGGGTGGGAGAAGATTT	59.295	20	20	314	437	GACTAGGGATGGCAATCGGG	59.965	20	TTTTCATCCATGCAACGGGG	59.106	20	20	314	420
IYJ1KEP07IFX9H	1	p2	(CA)6	12	20	31	AGGCCCAGCAGGAAATACAC	60.034	20	CTGCTGTTTTCGCTGCCAAA	60.249	20	20	242	392	AGGCCCAGCAGGAAATACAC	60.034	20	GCTGTTTTCGCTGCCAAACT	60.249	20	20	242	390	AACAGCTAACGGTGAGAGGC	60.037	20	CTGCTGTTTTCGCTGCCAAA	60.249	20	20	226	392
IYJ1KEP07IFX9H	2	c	(A)10ttaagttggtgtagattgtaaatgaagtttggcagcgaaaa(CAG)5	66	337	402	AGGCCCAGCAGGAAATACAC	60.034	20	CTGCTGTTTTCGCTGCCAAA	60.249	20	20	242	392	AGGCCCAGCAGGAAATACAC	60.034	20	GCTGTTTTCGCTGCCAAACT	60.249	20	20	242	390	AACAGCTAACGGTGAGAGGC	60.037	20	CTGCTGTTTTCGCTGCCAAA	60.249	20	20	226	392
IYJ1KEP07IMD1M	1	p7	(CCAAATA)3	21	222	242	ACCCAACTTGCTAGTTCCACA	59.507	21	TGGCTGAAGGGTAAAGTGGG	59.596	20	20	114	223	TCCACAACCCAACTTGCTAGT	59.507	21	TGGCTGAAGGGTAAAGTGGG	59.596	20	20	108	223	ACCCAACTTGCTAGTTCCACA	59.507	21	GGCTGAAGGGTAAAGTGGGT	59.596	20	20	114	222
IYJ1KEP07H6LPT	1	c	(T)10gtctaagaagtaaca(AAAG)3	37	119	155	GTGGGCTGGGGTTGTATTCA	59.961	20	GCCAAGTGAACTTCATGGGC	59.755	20	20	202	380	TGTGGGCTGGGGTTGTATTC	59.961	20	GCCAAGTGAACTTCATGGGC	59.755	20	20	201	380	CTGTGGGCTGGGGTTGTATT	59.96	20	GCCAAGTGAACTTCATGGGC	59.755	20	20	200	380
IYJ1KEP07IIDOV	1	p4	(AGGA)3	12	159	170	GACAATGATTGCGTGGCCTG	60.179	20	GCCTTCCTGAAGACCTTGCT	59.963	20	20	43	203	GACAATGATTGCGTGGCCTG	60.179	20	AGCCTTCCTGAAGACCTTGC	59.963	20	20	43	204	GACAATGATTGCGTGGCCTG	60.179	20	GCAGCCTTCCTGAAGACCTT	59.963	20	20	43	206
IYJ1KEP07IM96Y	1	p1	(T)10	10	303	312	AGCAGTACCGCTTTTAGCCA	59.676	20	GTCAAACTTCGAGTATGTTGTGAGT	59.538	25	25	15	219	AGCAGTACCGCTTTTAGCCA	59.676	20	TCAAACTTCGAGTATGTTGTGAGT	58.402	24	24	15	218	AGCAGTACCGCTTTTAGCCA	59.676	20	AGTCAAACTTCGAGTATGTTGTGA	58.402	24	24	15	220
IYJ1KEP07IFMP5	1	p3	(GAA)4	12	183	194	ATGTGAAAGTGGGGCGGTAG	60.035	20	CCTGGCACAAGTTACCGACT	59.965	20	20	259	465	ACGCGAGCCATTGAAGAAGA	60.037	20	CTACCGCCCCACTTTCACAT	60.035	20	20	170	278	TACGAGGGATGGAGAGTGGG	60.106	20	CCTGGCACAAGTTACCGACT	59.965	20	20	364	465
IYJ1KEP07IPCWA	1	p1	(T)10	10	429	438	CCGCCAATTTGCCACCTTTT	60.25	20	GGCTCTCCCTAGGTAGGCTT	60.105	20	20	106	242	TGTTACCGCCAATTTGCCAC	59.684	20	GGCTCTCCCTAGGTAGGCTT	60.105	20	20	101	242	CCGCCAATTTGCCACCTTTT	60.25	20	CCAGGCTCTCCCTAGGTAGG	60.179	20	20	106	245
IYJ1KEP07IPPVD	1	p1	(T)15	15	307	321	AGAGTTGCCGCACCTTGTTA	59.892	20	ACCTACCTATCCACCGTCAGA	59.432	21	21	92	223	CCGCACCTTGTTAGCCAAAG	59.759	20	ACCTACCTATCCACCGTCAGA	59.432	21	21	99	223	GTTCAAAGAGTTGCCGCACC	60.318	20	ACCTACCTATCCACCGTCAGA	59.432	21	21	86	223
IYJ1KEP07IR3QY	1	p3	(CAC)5	15	390	404	CAACCCAAACCGCTGTATGC	60.109	20	TGTTGGTGGTGGTGTAGTGG	59.818	20	20	99	359	CAACCCAAACCGCTGTATGC	60.109	20	CCACTGGTGGTCTGAACTGG	60.25	20	20	99	335	CAACCCAAACCGCTGTATGC	60.109	20	GTTGGTGGTGGTGTAGTGGA	59.529	20	20	99	358
IYJ1KEP07IM9IO	1	p2	(CA)6	12	447	458	ACAACGGGAAGCATTGCCTA	59.962	20	CACACATAGTGGCAAAGTTGGT	59.377	22	22	32	250	TACAACGGGAAGCATTGCCT	59.962	20	CACACATAGTGGCAAAGTTGGT	59.377	22	22	31	250	CCAACTTTGCCACTATGTGTGT	59.377	22	CTTAGTGTGTGTGTGTGCGC	60.042	20	20	230	462
IYJ1KEP07IHYVZ	1	p4	(TTAT)3	12	481	492	TGTTCTCATGTCCTGGGGAGA	60.203	21	ACAAGAAGGCTACAGTCAGCA	59.306	21	21	264	470	TGTCCTGGGGAGATAAAGGC	58.787	20	ACAAGAAGGCTACAGTCAGCA	59.306	21	21	272	470	TGTTCTCATGTCCTGGGGAGA	60.203	21	TTTGAAAGCCCATCAAGCCA	58.285	20	20	264	388
IYJ1KEP07H8L67	1	p4	(AAAT)4	16	208	223	ACCCATGTGGCCAAGAGTAC	59.672	20	GCAAGTCACCCCTCCTTAGG	59.747	20	20	71	247	ACCCATGTGGCCAAGAGTAC	59.672	20	CATTCACCCCTCCCCAGTTG	60.324	20	20	71	170	ACCCATGTGGCCAAGAGTAC	59.672	20	TATCCATTCACCCCTCCCCA	59.651	20	20	71	174
IYJ1KEP07IOC8M	1	p3	(AAG)4	12	214	225	TGGAGGACCTCTCTCTGACA	58.924	20	GGGTCCATCTCATTGCCAGT	59.743	20	20	349	522	TGGAGGACCTCTCTCTGACA	58.924	20	GAGGGTCCATCTCATTGCCA	59.452	20	20	349	524	TGGAGGACCTCTCTCTGACA	58.924	20	TGAGGGTCCATCTCATTGCC	59.452	20	20	349	525
IYJ1KEP07IJPGB	1	p6	(TGCACA)3	18	10	27	TTCAACCCACCAGCCAAGTT	60.033	20	CCCACGCCACGAAATTTTGT	59.969	20	20	232	457	AAGTTCAACCCACCAGCCAA	60.033	20	CCCACGCCACGAAATTTTGT	59.969	20	20	229	457	AAGCTAAGTTGGCTGGTGGG	60.251	20	TTGGCTGGTGGGTTGAACTT	60.033	20	20	86	248
IYJ1KEP07IJPGB	2	p1	(T)10	10	161	170	TTCAACCCACCAGCCAAGTT	60.033	20	CCCACGCCACGAAATTTTGT	59.969	20	20	232	457	AAGTTCAACCCACCAGCCAA	60.033	20	CCCACGCCACGAAATTTTGT	59.969	20	20	229	457	AAGCTAAGTTGGCTGGTGGG	60.251	20	TTGGCTGGTGGGTTGAACTT	60.033	20	20	86	248
IYJ1KEP07H63EB	1	p4	(AAAT)3	12	420	431	TCTGCAACCAAACAGAGGATCT	59.627	22	TTGTTTGAAACGTCAGCGGG	59.621	20	20	36	138	CCCGCTGACGTTTCAAACAA	59.621	20	TGCTAAAGTGATGTGATGCGT	58.301	21	21	119	349	TCTGCAACCAAACAGAGGATC	58.217	21	TTGTTTGAAACGTCAGCGGG	59.621	20	20	36	138
IYJ1KEP07IENYG	1	p1	(T)10	10	188	197	TAGGAGGCATGGTGACCTGT	60.253	20	CACTGGGGCCACAGGAATAG	60.107	20	20	228	358	GCATGGTGACCTGTGCCTTA	60.322	20	CACTGGGGCCACAGGAATAG	60.107	20	20	234	358	GGTGACCTGTGCCTTAGAGC	60.392	20	CACTGGGGCCACAGGAATAG	60.107	20	20	238	358
IYJ1KEP07IH8NR	1	p4	(TTAT)7	28	120	147	CCACGGCGTTGTAGATTTGC	60.179	20	AGTTTTGACTGGTGAGACCCT	58.872	21	21	54	331	CCACGGCGTTGTAGATTTGC	60.179	20	CAGTTTTGACTGGTGAGACCCT	60.159	22	22	54	332	CCACGGCGTTGTAGATTTGC	60.179	20	TCAGTTTTGACTGGTGAGACCC	60.159	22	22	54	333
IYJ1KEP07IFUOP	1	c	(ACA)4cgaagaagagcaagaagatgatacagcgtacgactcggacgagaaagtacacatcgtaggtatagacgaggaatccatc(GGT)6	109	129	237	TTCACAGGGCCAGGGTTTTT	60.032	20	ACAGCTCAGCCAAGTGTCTC	59.965	20	20	273	464	GCGTTCTTGGATCCAGGGAA	60.035	20	ACAGCTCAGCCAAGTGTCTC	59.965	20	20	303	464	CGCTATTGCTGGGTACTCGT	59.898	20	ACAGCTCAGCCAAGTGTCTC	59.965	20	20	347	464
IYJ1KEP07ID69G	1	p2	(AT)12	24	185	208	TCACGACCGGTCTGTCTTTG	59.968	20	TCACATCCTCAAAACCTACCCA	59.017	22	22	253	377	ACGACCGGTCTGTCTTTGTC	59.968	20	TCACATCCTCAAAACCTACCCA	59.017	22	22	255	377	CACGACCGGTCTGTCTTTGT	60.249	20	TCACATCCTCAAAACCTACCCA	59.017	22	22	254	377
IYJ1KEP07ID1TR	1	p3	(GAA)5	15	260	274	AATGCGTGAGTAGCAACCCA	59.964	20	AGCAGCATGGACATGGTTGA	59.961	20	20	160	336	CGTGAGTAGCAACCCACCAT	60.036	20	AGCAGCATGGACATGGTTGA	59.961	20	20	164	336	GGTCCCAGTTCACCTGCATT	60.251	20	AGCAGCATGGACATGGTTGA	59.961	20	20	199	336
IYJ1KEP07IUWLP	1	c	(ATAAA)5gggatacacgtggcgtccggagagaataacaggaattgcttgagcttgtactagagttggagcttcaaaccccatcctttctgtta(ATTC)3at(TA)13(GA)15	181	101	281	GGATCACACATACACACACTAGC	59.134	23	GGATGGGGTTTGAAGCTCCA	59.96	20	20	31	201	GGATCACACATACACACACTAGC	59.134	23	AGGATGGGGTTTGAAGCTCC	59.667	20	20	31	202	GGATCACACATACACACACTAGC	59.134	23	GACGCCACGTGTATCCCTTT	60.391	20	20	31	141
IYJ1KEP07IU19G	1	p2	(AT)7	14	320	333	TACCCACCAGACACAAACCG	59.893	20	TGGTTAAGGAAACGAAGGCT	57.057	20	20	37	165	GCCTTTACCCACCAGACACA	59.89	20	TGGTTAAGGAAACGAAGGCT	57.057	20	20	32	165	TGCCTTTACCCACCAGACAC	59.89	20	TGGTTAAGGAAACGAAGGCT	57.057	20	20	31	165
IYJ1KEP07INUP5	1	p4	(ATCA)3	12	298	309	AGCGTTTAGGACACTGTCGG	60.039	20	GAGCCAGGCCAGTTCAATCT	60.035	20	20	62	217	AGCGTTTAGGACACTGTCGG	60.039	20	AGAGCCAGGCCAGTTCAATC	60.035	20	20	62	218	AGCGTTTAGGACACTGTCGG	60.039	20	GCTGAAGCTGAAGCACCAAC	60.04	20	20	62	241
IYJ1KEP07IQ7OY	1	p4	(ATTA)3	12	92	103	AAGCCATGAATTGCGTGTGC	60.389	20	CCATGCAAGAGGGTGATGGT	60.034	20	20	173	310	GGGCAAGACTCTGCAATGGA	60.323	20	CAACAGGATCAAGCTTGCCG	59.83	20	20	258	360	AAGCCATGAATTGCGTGTGC	60.389	20	CAACAGGATCAAGCTTGCCG	59.83	20	20	173	360
IYJ1KEP07IGV45	1	p4	(ATCT)3	12	100	111	TCGAACTTGGGACCTCATGC	60.036	20	TCAAAGACCTCACACTGCTCT	58.958	21	21	13	143	TCGAACTTGGGACCTCATGC	60.036	20	GTCAAAGACCTCACACTGCTC	58.861	21	21	13	144	TCGAACTTGGGACCTCATGC	60.036	20	GTCAAAGACCTCACACTGCTCT	60.224	22	22	13	144
IYJ1KEP07IE4YI	1	p1	(T)13	13	459	471	GACTCCCGACATGTGGGATC	59.895	20	TGACTGAGCTGCTTCACCAG	59.966	20	20	18	154	GACTCCCGACATGTGGGATC	59.895	20	GACTGAGCTGCTTCACCAGT	59.965	20	20	18	153	GAGTGACTCCCGACATGTGG	60.109	20	TGACTGAGCTGCTTCACCAG	59.966	20	20	14	154
IYJ1KEP07ISP6S	1	p1	(A)10	10	126	135	GTTGCAGGGAACATTGGAGC	59.755	20	GAGAGAGGTGGGGGAAGAGA	59.663	20	20	259	467	GTTGCAGGGAACATTGGAGC	59.755	20	AGAGAGAGGTGGGGGAAGAG	59.662	20	20	259	468	AGGTTGCAGGGAACATTGGA	59.518	20	GAGAGAGGTGGGGGAAGAGA	59.663	20	20	257	467
IYJ1KEP07ISP6S	2	p2	(TC)10	20	522	541	GTTGCAGGGAACATTGGAGC	59.755	20	GAGAGAGGTGGGGGAAGAGA	59.663	20	20	259	467	GTTGCAGGGAACATTGGAGC	59.755	20	AGAGAGAGGTGGGGGAAGAG	59.662	20	20	259	468	AGGTTGCAGGGAACATTGGA	59.518	20	GAGAGAGGTGGGGGAAGAGA	59.663	20	20	257	467
IYJ1KEP07ITB0Y	1	p5	(AAACC)3	15	420	434	TTAGGGGAGGGCTCAGTTCA	59.882	20	TCGGTTCTGTTCGGTTACGG	60.039	20	20	35	289	TAGGGGAGGGCTCAGTTCAG	60.326	20	TCGGTTCTGTTCGGTTACGG	60.039	20	20	36	289	TTAGGGGAGGGCTCAGTTCA	59.882	20	CGGTTCTGTTCGGTTACGGT	60.319	20	20	35	288
IYJ1KEP07ITVMB	1	p4	(TTTA)4	16	148	163	AGCCTAACTGGAGCCTAGACA	59.993	21	AGTCACAAGCCTCACGAGAA	58.959	20	20	23	215	GCCTAACTGGAGCCTAGACA	58.514	20	AGTCACAAGCCTCACGAGAA	58.959	20	20	24	215	AGCCTAACTGGAGCCTAGACA	59.993	21	ACAAGCCTCACGAGAATAGCA	59.449	21	21	23	211
IYJ1KEP07IUP8L	1	p1	(T)10	10	367	376	CATTTCCACAATTGCAAGGGC	58.922	21	TCTTGCACCACTCCTTCAAGT	59.51	21	21	43	215	CATTTCCACAATTGCAAGGGC	58.922	21	TCTTCTTGCACCACTCCTTCA	59.232	21	21	43	218	ATTTCCACAATTGCAAGGGC	57.522	20	TCTTGCACCACTCCTTCAAGT	59.51	21	21	44	215
IYJ1KEP07IT20K	1	p2	(AT)6	12	80	91	CGCCATCAATAGAGCCGAGT	59.967	20	GCGAGTTACAGCGTCTTCCT	60.109	20	20	439	547	CGCCATCAATAGAGCCGAGT	59.967	20	AGCGAGTTACAGCGTCTTCC	60.109	20	20	439	548	TCGCCATCAATAGAGCCGAG	59.685	20	GCGAGTTACAGCGTCTTCCT	60.109	20	20	438	547
IYJ1KEP07IT20K	2	p1	(A)10	10	247	256	CGCCATCAATAGAGCCGAGT	59.967	20	GCGAGTTACAGCGTCTTCCT	60.109	20	20	439	547	CGCCATCAATAGAGCCGAGT	59.967	20	AGCGAGTTACAGCGTCTTCC	60.109	20	20	439	548	TCGCCATCAATAGAGCCGAG	59.685	20	GCGAGTTACAGCGTCTTCCT	60.109	20	20	438	547
IYJ1KEP07IT04R	1	p2	(GA)12	24	149	172	AATTGGCTAGTCGTTGGGCT	59.672	20	TCTCTCTCTCTCTCGTCTTGGA	59.165	22	22	62	161	TTGGCTAGTCGTTGGGCTTT	59.89	20	TCTCTCTCTCTCTCTCGTCTTGG	60.119	23	23	64	163	ATTGGCTAGTCGTTGGGCTT	59.672	20	CTCTCTCTCTCTCTCGTCTTGGA	60.119	23	23	63	162
IYJ1KEP07IS4LP	1	p1	(T)10	10	164	173	GCCTGCTACATAGATAGGCTCA	59.171	22	GCAAGGGACTAGACATCCCC	59.53	20	20	232	443	TGCCTGCTACATAGATAGGCTC	59.171	22	GCAAGGGACTAGACATCCCC	59.53	20	20	231	443	TGCCTGCTACATAGATAGGCT	58.105	21	GCAAGGGACTAGACATCCCC	59.53	20	20	231	443
IYJ1KEP07IE4T7	1	p5	(TTGTT)3	15	372	386	GGGAATTGGAGAGAAGAGAGCT	59.229	22	CCTGCTTCGCTGAAAGTCCA	60.604	20	20	20	293	AGGGAATTGGAGAGAAGAGAGC	59.229	22	CCTGCTTCGCTGAAAGTCCA	60.604	20	20	19	293	GGGAATTGGAGAGAAGAGAGCT	59.229	22	ACCTGCTTCGCTGAAAGTCC	60.604	20	20	20	294
IYJ1KEP07IPEYB	1	c	(A)13tcctctccttctgagg(CA)6	41	203	243	TCCTTCTGAGGCACACACAC	59.893	20	CGACACTTCCTTGCAAGTGC	60.041	20	20	220	358	TCCTTCTGAGGCACACACAC	59.893	20	GCGACACTTCCTTGCAAGTG	60.041	20	20	220	359	CCTTCTGAGGCACACACACA	60.179	20	CGACACTTCCTTGCAAGTGC	60.041	20	20	221	358
IYJ1KEP07H7TBR	1	c	(TTA)4tttttttggaacgtttcaatgttattttgtatatacaattgtgtcagcaaaagtactcacagaggtaaaaatacaatgataaaatctcactccttc(T)12	120	371	490	ACAATCAAGGCTTAGCAACACA	58.778	22	ACCTCTGTGAGTACTTTTGCTGA	59.612	23	23	319	447	ACAATCAAGGCTTAGCAACACA	58.778	22	ACCTCTGTGAGTACTTTTGCTG	58.267	22	22	319	447	ACAATCAAGGCTTAGCAACACA	58.778	22	CCTCTGTGAGTACTTTTGCTGAC	59.257	23	23	319	446
IYJ1KEP07ISIH5	1	p5	(TTTTC)3	15	176	190	TTCCCAAGCTGACCGTAAGC	60.321	20	TGGGCTGCTTTCTTTGGAGT	59.814	20	20	221	415	TTTCTTCCCAAGCTGACCGT	59.528	20	TGGGCTGCTTTCTTTGGAGT	59.814	20	20	217	415	TTTTCTTCCCAAGCTGACCGT	60.134	21	TGGGCTGCTTTCTTTGGAGT	59.814	20	20	216	415
IYJ1KEP07ILRLF	1	p6	(GTTTTG)3	18	65	82	TGGCTTCTTTGGAGCTGGAG	59.963	20	GGTTTCAAAATCCCCGCCAA	59.318	20	20	34	224	TTAGGGCTCTGTGTCTGTGC	59.678	20	CAGGGTCTTCACAGCCTCAA	59.602	20	20	2	104	TTAGGGCTCTGTGTCTGTGC	59.678	20	AACAGGGTCTTCACAGCCTC	59.602	20	20	2	106
IYJ1KEP07ILRLF	2	p3	(ACT)9	27	229	255	TGGCTTCTTTGGAGCTGGAG	59.963	20	GGTTTCAAAATCCCCGCCAA	59.318	20	20	34	224	TTAGGGCTCTGTGTCTGTGC	59.678	20	CAGGGTCTTCACAGCCTCAA	59.602	20	20	2	104	TTAGGGCTCTGTGTCTGTGC	59.678	20	AACAGGGTCTTCACAGCCTC	59.602	20	20	2	106
IYJ1KEP07ILRLF	3	p2	(AT)6	12	391	402	TGGCTTCTTTGGAGCTGGAG	59.963	20	GGTTTCAAAATCCCCGCCAA	59.318	20	20	34	224	TTAGGGCTCTGTGTCTGTGC	59.678	20	CAGGGTCTTCACAGCCTCAA	59.602	20	20	2	104	TTAGGGCTCTGTGTCTGTGC	59.678	20	AACAGGGTCTTCACAGCCTC	59.602	20	20	2	106
IYJ1KEP07IHCBU	1	p2	(TC)9	18	394	411	CGGCTTACGTCTTACAGGCA	60.109	20	TGGGACATGGCTTTAATGAGGT	59.688	22	22	110	222	TGCGGCTTACGTCTTACAGG	60.109	20	TGGGACATGGCTTTAATGAGGT	59.688	22	22	108	222	CGGCTTACGTCTTACAGGCA	60.109	20	GGGACATGGCTTTAATGAGGTG	59.31	22	22	110	221
IYJ1KEP07IIYIO	1	p4	(ATGC)3	12	327	338	AAGATCATCGTGGGCGGATC	59.966	20	AGTTGCTTCTCACCTAGAGCA	58.748	21	21	15	124	GAAGATCATCGTGGGCGGAT	59.966	20	AGTTGCTTCTCACCTAGAGCA	58.748	21	21	14	124	AAGAAGATCATCGTGGGCGG	60.179	20	AGTTGCTTCTCACCTAGAGCA	58.748	21	21	12	124
IYJ1KEP07IFPAG	1	p1	(T)10	10	234	243	TGTCGTTTTGCCGTACCTGT	60.179	20	ACCAAGCCTTCTGGATTCACC	60.272	21	21	96	265	TGTCGTTTTGCCGTACCTGT	60.179	20	CCAAGCCTTCTGGATTCACC	58.532	20	20	96	264	CGTATCCTTCGCCGTATCCG	60.454	20	ACCAAGCCTTCTGGATTCACC	60.272	21	21	118	265
IYJ1KEP07ISIQ2	1	p1	(A)12	12	361	372	ACCACTAGGCTTCCTGCAAC	59.963	20	TTCCAGGTGAAGGCGAGATT	59.016	20	20	19	298	CTAGGCTTCCTGCAACTCCC	60.107	20	TTCCAGGTGAAGGCGAGATT	59.016	20	20	23	298	CACCACTAGGCTTCCTGCAA	59.963	20	CTTGCCGTGTTTGAAATCCGA	59.734	21	21	18	136
IYJ1KEP07H26IP	1	p2	(TA)6	12	158	169	GCAGACAACTGGTAGTCCTGT	59.655	21	GTGAAGCTACCCTAAGAAGGCT	59.498	22	22	53	241	GCAGACAACTGGTAGTCCTGT	59.655	21	AGTGAAGCTACCCTAAGAAGGC	59.498	22	22	53	242	GCAGACAACTGGTAGTCCTGT	59.655	21	TGAAGCTACCCTAAGAAGGCT	58.166	21	21	53	240
IYJ1KEP07IPKXH	1	p1	(A)10	10	7	16	GGTCCTCCTTCACAGCAGTC	60.037	20	GGTGGTGGTGTTTGGGAAGA	60.106	20	20	150	364	GGTCCTCCTTCACAGCAGTC	60.037	20	TGGGAAGACGCCATTCCAAA	59.889	20	20	150	352	GGTCCTCCTTCACAGCAGTC	60.037	20	TTGGGAAGACGCCATTCCAA	59.889	20	20	150	353
IYJ1KEP07ILY55	1	p4	(AAAT)4	16	12	27	CGCCAGCTAGCAAGTTACCT	60.108	20	TCAAGGGTGCTAATAATGTCACA	57.827	23	23	151	325	AGAGGGAATTGATCATGGCAC	58.059	21	TGAAGCCTAGAGAGCTTAGTGC	59.571	22	22	176	433	ACGCCAGCTAGCAAGTTACC	60.391	20	TCAAGGGTGCTAATAATGTCACA	57.827	23	23	150	325
IYJ1KEP07INV5E	1	p4	(AGTT)4	16	147	162	TGCTTTGGCTTAAACGGTGC	59.969	20	TTTTGCTGGCCGTTTGATCG	60.04	20	20	377	561	TGGCGTGCTTTGGCTTAAAC	59.969	20	TTTTGCTGGCCGTTTGATCG	60.04	20	20	372	561	GAGAGTGGCGATGGAAACCA	60.036	20	TGGGTCGGATTTAGTTGGGC	60.035	20	20	80	335
IYJ1KEP07IAAZO	1	p1	(A)18	18	393	410	TCCAGGTGATACAACTCTTACTCT	58.419	24	CGATAGTCCAGATAGTCCAGGT	58.243	22	22	111	345	TCCAGGTGATACAACTCTTACTCT	58.419	24	GTCCAGATAGTCCAGGTTTCTGA	59.23	23	23	111	340	TCCAGGTGATACAACTCTTACTCT	58.419	24	AGTCCAGATAGTCCAGGTTTCTG	59.228	23	23	111	341
IYJ1KEP07IMQ8P	1	c	(TGTT)3accatcttattttgaccttctggttattataactagagtatagccccatacc(A)11	75	83	157	ACAGCTTGCAGGTAGGAACA	59.235	20	TGGTATGGGGCTATACTCTAGTT	57.65	23	23	1	146	ACAGCTTGCAGGTAGGAACA	59.235	20	TTGGTATGGGGCTATACTCTAGT	57.65	23	23	1	147	ACAGCTTGCAGGTAGGAACA	59.235	20	TTGGTATGGGGCTATACTCTAGTT	58.277	24	24	1	147
IYJ1KEP07IGWPK	1	p1	(A)10	10	170	179	GCATATTCCGCACCCAATTCA	59.319	21	TGTCAGCATAGGCAAAACCCT	59.925	21	21	89	257	AGCATATTCCGCACCCAATTC	59.044	21	TGTCAGCATAGGCAAAACCCT	59.925	21	21	88	257	AGCATATTCCGCACCCAATT	57.928	20	TGTCAGCATAGGCAAAACCCT	59.925	21	21	88	257
IYJ1KEP07IGJGR	1	p3	(AAT)8	24	294	317	TGCACACCTTCTCACGCTAC	60.32	20	TGCTTACTAACCAATGCATCTGTG	59.604	24	24	27	273	CACACCTTCTCACGCTACCC	60.39	20	TGCTTACTAACCAATGCATCTGTG	59.604	24	24	29	273	TTGCACACCTTCTCACGCTA	59.609	20	TGCTTACTAACCAATGCATCTGTG	59.604	24	24	26	273
IYJ1KEP07IFPA2	1	p4	(AAAC)3	12	396	407	CCATCTGGCGAGGGTTTCAT	60.107	20	GGGTTTCACCACCAGTCCAA	60.106	20	20	196	296	CCATCTGGCGAGGGTTTCAT	60.107	20	AGGGTTTCACCACCAGTCCA	60.991	20	20	196	297	CCATCTGGCGAGGGTTTCAT	60.107	20	TAGGGTTTCACCACCAGTCC	58.938	20	20	196	298
IYJ1KEP07IB97X	1	p5	(AGTAA)3	15	3	17
IYJ1KEP07H7YPJ	1	p1	(A)12	12	406	417	ACAGTGGCGGACCTATGATT	58.796	20	TTTGGCTGTGCATCATGTCG	59.477	20	20	51	247	ACAGTGGCGGACCTATGATTT	59.44	21	TTTGGCTGTGCATCATGTCG	59.477	20	20	51	247	AACGTTAGGGGGAGATTGGT	58.335	20	TTTGGCTGTGCATCATGTCG	59.477	20	20	117	247
IYJ1KEP07IIBR3	1	c	(T)16ctttctaaaaatgacaactcagtagggaaaaaactgaaaactttcagac(A)10	75	216	290	TGTCTATACGCTCGAACTGCT	58.985	21	TGAAGTGGAATGGGAAGGAGTG	59.96	22	22	397	505	TGTCTATACGCTCGAACTGCT	58.985	21	TGTGAAGTGGAATGGGAAGGAG	59.96	22	22	397	507	TGTCTATACGCTCGAACTGCT	58.985	21	GTGAAGTGGAATGGGAAGGAGT	59.96	22	22	397	506
IYJ1KEP07ID4HB	1	p4	(TGAT)3	12	9	20	GAGTAGCCAAGGTGGTAGCG	60.179	20	ACAGGATTCTCCCGATTATACCC	59.161	23	23	311	444	GAGTAGCCAAGGTGGTAGCG	60.179	20	CAGGATTCTCCCGATTATACCCT	58.903	23	23	311	443	AGCAAGTCTCAGATTTTTGGGA	57.896	22	CGCTACCACCTTGGCTACTC	60.179	20	20	108	330
IYJ1KEP07IDJIY	1	p1	(T)12	12	427	438	TTCTAATCCCGCCTTCACCC	59.455	20	GGAGGGGACTTAGTCTCGGT	60.033	20	20	324	509	TTCTAATCCCGCCTTCACCC	59.455	20	AGGAGGGGACTTAGTCTCGG	59.741	20	20	324	510	TTCTAATCCCGCCTTCACCC	59.455	20	AGTCTCGGTTGACGTGCAAG	60.598	20	20	324	498
IYJ1KEP07IR1AX	1	p1	(T)10	10	156	165	TTTTCTCCATCCAGCCACCC	59.96	20	GCGTGAAGGCAGCAAAGAAA	59.969	20	20	5	104	GCCGGCTGTTTTTCGTCTTT	59.97	20	AAAACCTGGTGAAAAGGCGC	59.896	20	20	53	186	TTTCTTTGCTGCCTTCACGC	59.969	20	AAAACCTGGTGAAAAGGCGC	59.896	20	20	85	186
IYJ1KEP07IEE4Q	1	p1	(T)11	11	234	244	GCCCTTGCTTGCCAGTTAAT	59.102	20	ACAGGCTAGTGTCCTATGCA	58.134	20	20	65	337	GCCCTTGCTTGCCAGTTAATC	60.135	21	ACAGGCTAGTGTCCTATGCA	58.134	20	20	65	337	GCCCTTGCTTGCCAGTTAAT	59.102	20	AACAGGCTAGTGTCCTATGCA	58.812	21	21	65	338
IYJ1KEP07IP9LS	1	c	(TTCT)5tttcttctcaaaatatgtgcacattaattgttcaattttggcaagagagagctgttatttgatgaactaaagaatgttgtacttcctaatgagc(A)11	125	239	363	GCCGGGATGTGTGATATGGT	59.891	20	TCTGCCTAACCTTTGGTGACA	59.228	21	21	189	395	AGCACCCGCCTACATTCTTT	59.672	20	TCTGCCTAACCTTTGGTGACA	59.228	21	21	224	395	GCCGGGATGTGTGATATGGT	59.891	20	AGCCGCAAATTTATCATGCCT	58.966	21	21	189	438
IYJ1KEP07IRVCE	1	p1	(A)11	11	420	430	ACACTACGACCCCCAAAGGA	60.472	20	CAAATGTAGGGGCACGGGAA	60.323	20	20	67	298	ACACTACGACCCCCAAAGGA	60.472	20	AATGTAGGGGCACGGGAAAC	60.323	20	20	67	296	ACACTACGACCCCCAAAGGA	60.472	20	AAATGTAGGGGCACGGGAAA	59.594	20	20	67	297
IYJ1KEP07IS50T	1	c*	(AGAGATC)4aagagata(AGAGATC)4(AGAGATCA)3*	81	85	165	AAGAGGTCTCAAACAAGCCAA	57.703	21	ACCTCTTGATCTCTGATCTCCGA	60.118	23	23	17	223	AAAGAGGTCTCAAACAAGCCA	57.703	21	ACCTCTTGATCTCTGATCTCCGA	60.118	23	23	16	223	AAGAGGTCTCAAACAAGCCAA	57.703	21	ACCTCTTGATCTCTGATCTCCG	58.778	22	22	17	223
IYJ1KEP07IK12F	1	p1	(T)10	10	200	209	TGCCAAGGACTATGGGAGGT	60.253	20	TGAAGGGAAACTGTGTCAGTGT	59.761	22	22	85	295	CTCCCAAACACGCATTTTCAGA	59.707	22	ACCTCCCATAGTCCTTGGCA	60.253	20	20	0	104	TCCCAAACACGCATTTTCAGA	58.698	21	ACCTCCCATAGTCCTTGGCA	60.253	20	20	1	104
IYJ1KEP07H2BDX	1	p3	(AAT)7	21	39	59	TCTCACTCTCCCAACCTCCC	60.252	20	CACAGGCGCATTGTTATGGG	59.899	20	20	119	219	CTCACTCTCCCAACCTCCCT	60.252	20	CACAGGCGCATTGTTATGGG	59.899	20	20	120	219	TCACTCTCCCAACCTCCCTT	59.806	20	AAATCCACACAGGCGCATTG	59.756	20	20	121	226
IYJ1KEP07IRQAM	1	p1	(T)10	10	460	469	GGTGGTCTCATTTACTCACATGG	59.059	23	TTCCCTCCTACAGTCTTGCT	57.673	20	20	63	260	TGTTGGTGGTCTCATTTACTCACA	60.142	24	TTCCCTCCTACAGTCTTGCT	57.673	20	20	59	260	GTTGGTGGTCTCATTTACTCACA	58.614	23	TTCCCTCCTACAGTCTTGCT	57.673	20	20	60	260
IYJ1KEP07IUWQL	1	c	(TTGA)5tgtac(GA)9	43	86	128	CGCAAGAGGGATCTGTGAGA	59.18	20	ACCCCATATTTCGCGTTGGT	60.035	20	20	50	160	TCGCAAGAGGGATCTGTGAG	59.18	20	ACCCCATATTTCGCGTTGGT	60.035	20	20	49	160	CGCAAGAGGGATCTGTGAGA	59.18	20	ATTTCGCGTTGGTGTCAAGC	60.04	20	20	50	153
IYJ1KEP07H4Q37	1	p3	(CAC)5	15	307	321	GAGCAAAACTGCTGCACCTC	60.04	20	ATGATGGCCTTTGGTGGAGG	60.033	20	20	107	342	GAGAGCAAAACTGCTGCACC	60.04	20	ATGATGGCCTTTGGTGGAGG	60.033	20	20	105	342	GAGCAAAACTGCTGCACCTC	60.04	20	CGGCTCCAATTGCACAGATG	59.9	20	20	107	362
IYJ1KEP07ITAL4	1	p1	(T)10	10	107	116	TGGTGGCTTCATTTGCAATGG	59.998	21	GATCCTCTGCTGCGAACCTT	60.108	20	20	78	352	TGGTGGCTTCATTTGCAATGG	59.998	21	AAGATCCTCTGCTGCGAACC	60.108	20	20	78	354	GGTTCGCAGCAGAGGATCTT	60.108	20	ACCCCCATCATCTTAGAGCG	58.948	20	20	335	441
IYJ1KEP07ISYSL	1	p2	(AT)10	20	49	68	ACCCGACCAGTGAGATGAGA	59.96	20	GCCCAATGCTAGGCTCAGAA	60.107	20	20	186	380	ACCCGACCAGTGAGATGAGA	59.96	20	CACTCACAACACAACACGGC	60.248	20	20	186	313	ACCCGACCAGTGAGATGAGA	59.96	20	CATGGCCTATGGGATCTGGC	60.323	20	20	186	428
IYJ1KEP07INNB5	1	c	(T)15cttcaaaaatgacaactcagtagggaaaaaactgaaaactttcagc(A)10	71	216	286	TGTCTATACGCTCGAACTGCT	58.985	21	TGAAGTGGAATGGGAAGGAGTG	59.96	22	22	390	497	TGTCTATACGCTCGAACTGCT	58.985	21	TGTGAAGTGGAATGGGAAGGAG	59.96	22	22	390	499	TGTCTATACGCTCGAACTGCT	58.985	21	GTGAAGTGGAATGGGAAGGAGT	59.96	22	22	390	498
IYJ1KEP07ICDOU	1	p4	(CTCA)3	12	27	38	GGGTTGGCAAGTGAGTGGTA	59.89	20	ACAAACCCCATGTGACCGTT	60.106	20	20	164	287	AACGGTCACATGGGGTTTGT	60.106	20	TCCCTCCTCGTGAATGGTCA	60.252	20	20	268	439	GGGTTGGCAAGTGAGTGGTA	59.89	20	TCCCTCCTCGTGAATGGTCA	60.252	20	20	164	439
IYJ1KEP07IB90D	1	c	(TA)11acctaattttgtctaacctctatttagtgggtagatctatattagtattaacctggagggctgcgttgggtt(TTTA)3	106	28	133	TATTAACCTGGAGGGCTGCG	59.532	20	CCCACGTCTGGATATCTCAAGT	59.304	22	22	94	288	AGGGCTGCGTTGGGTTTTTA	60.468	20	CCCACGTCTGGATATCTCAAGT	59.304	22	22	105	288	GGGCTGCGTTGGGTTTTTAT	59.394	20	CCCACGTCTGGATATCTCAAGT	59.304	22	22	106	288
IYJ1KEP07IGWO6	1	p4	(AATG)3	12	239	250	AGCACTTCAGGAGACAAGGC	59.964	20	TGTTGATGGCAAGAGGGTCC	59.962	20	20	139	396	AGCACTTCAGGAGACAAGGC	59.964	20	CGGTCGTGCTCAAGTTGTTG	60.042	20	20	139	417	AGCACTTCAGGAGACAAGGC	59.964	20	GCAAGAGGGTCCTGGAAACA	59.89	20	20	139	388
IYJ1KEP07ICICQ	1	p1	(T)14	14	431	444	GGCAAGACATCTGCATTGCA	59.471	20	TGGCCCTAGGTTTGTGGTTC	59.888	20	20	121	375	GGCAAGACATCTGCATTGCA	59.471	20	ATCTGCATCCTTGATGGCCC	60.179	20	20	121	389	GGCAAGACATCTGCATTGCA	59.471	20	GCATCCTTGATGGCCCTAGG	60.251	20	20	121	385
IYJ1KEP07ID1HI	1	p1	(T)13	13	357	369	TGGATGATTATGTGTGGGTGGA	59.151	22	AGGCACATGGAATAAATGCCT	57.964	21	21	128	354	GTGGATGATTATGTGTGGGTGG	59.048	22	AGGCACATGGAATAAATGCCT	57.964	21	21	127	354	TGATTATGTGTGGGTGGATCCT	58.878	22	AGGCACATGGAATAAATGCCT	57.964	21	21	132	354
IYJ1KEP07IACX2	1	p4	(CAAG)3	12	162	173	AAGCAAGCAAGGTCAAGGGA	59.814	20	CCCATGCTTTGTCTCGACCT	60.036	20	20	162	382	AAGCAAGCAAGGTCAAGGGA	59.814	20	GAACACTGCCCCATGCTTTG	60.038	20	20	162	391	CAAGCAAGCAAGGTCAAGGG	59.684	20	CCCATGCTTTGTCTCGACCT	60.036	20	20	161	382
IYJ1KEP07IU7O6	1	p2	(GT)9	18	4	21	GTGTGTGTGTTGGTTTGGGG	59.825	20	ATGTGGAAGGTTTGGGCGAT	59.96	20	20	11	182	GTGTGTGTGTTGGTTTGGGG	59.825	20	AAGGTTTGGGCGATGGAAGT	59.888	20	20	11	176	TGGTGTGTGTGTGTGTGTGT	60.251	20	ATGTGGAAGGTTTGGGCGAT	59.96	20	20	1	182
IYJ1KEP07IU7O6	2	p1	(A)11	11	346	356	GTGTGTGTGTTGGTTTGGGG	59.825	20	ATGTGGAAGGTTTGGGCGAT	59.96	20	20	11	182	GTGTGTGTGTTGGTTTGGGG	59.825	20	AAGGTTTGGGCGATGGAAGT	59.888	20	20	11	176	TGGTGTGTGTGTGTGTGTGT	60.251	20	ATGTGGAAGGTTTGGGCGAT	59.96	20	20	1	182
IYJ1KEP07ISM82	1	c	(CA)7g(TC)7	29	92	120	CTTTGCCAGTTGTCACCTGC	59.969	20	AGACTGTGTGTGTGTGTGGG	60.108	20	20	7	108	CCCACACACACACACAGTCT	60.108	20	GACCTGGAGTCAACAGCACA	59.893	20	20	89	344	CCCACACACACACACAGTCT	60.108	20	ACCTGAAACAGCAGACCTGG	59.891	20	20	89	357
IYJ1KEP07ISM82	2	p4	(TATC)3	12	241	252	CTTTGCCAGTTGTCACCTGC	59.969	20	AGACTGTGTGTGTGTGTGGG	60.108	20	20	7	108	CCCACACACACACACAGTCT	60.108	20	GACCTGGAGTCAACAGCACA	59.893	20	20	89	344	CCCACACACACACACAGTCT	60.108	20	ACCTGAAACAGCAGACCTGG	59.891	20	20	89	357
IYJ1KEP07H5TYF	1	p1	(A)10	10	405	414	AGAACCATCACACACAACTGA	57.441	21	AGCCCTTCTGTTGGTTTGCA	60.397	20	20	413	533	AGAACCATCACACACAACTGA	57.441	21	GCCCTTCTGTTGGTTTGCAA	59.536	20	20	413	532	ATGCTGTCACATCGATGGGT	59.457	20	TGTCCCATTGAATGTTGTTTGGT	59.291	23	23	133	357
IYJ1KEP07IJSMA	1	p7	(AATTCCA)5	35	346	380	AGCCAAAAACGTGAACTGGC	59.898	20	GGGGAGGTTTTGGTGGAGAG	59.962	20	20	128	234	TGTCAAAAGGTCTGCAGCCA	60.107	20	GGGGAGGTTTTGGTGGAGAG	59.962	20	20	113	234	AGCCAAAAACGTGAACTGGC	59.898	20	AGTTGGGGGAGGTTTTGGTG	60.106	20	20	128	239
IYJ1KEP07IM3I5	1	p2	(AG)18	36	233	268	TTGGTAACGACCCCACTTGC	60.536	20	CCCACGTTACCGACCTTGTT	60.25	20	20	13	118	GACCCCACTTGCGTGAGTAA	59.966	20	AGCTGGGTTGGTAAAAGGGT	59.142	20	20	21	144	TGGGTGTGTGAACTTCCCAC	60.107	20	AGCTGGGTTGGTAAAAGGGT	59.142	20	20	45	144
IYJ1KEP07IFRSA	1	p4	(TAAA)4	16	15	30	AATTGAGGAGCCAACCGAGG	60.035	20	GGCGATAACCGAAAGTGGGA	60.108	20	20	224	369	AATTGAGGAGCCAACCGAGG	60.035	20	AGAGCCGCGAATCTCGAAAA	60.109	20	20	224	343	GCGAAATTGAGGAGCCAACC	59.829	20	GGCGATAACCGAAAGTGGGA	60.108	20	20	220	369
IYJ1KEP07IFRSA	2	p2	(GA)6	12	472	483	AATTGAGGAGCCAACCGAGG	60.035	20	GGCGATAACCGAAAGTGGGA	60.108	20	20	224	369	AATTGAGGAGCCAACCGAGG	60.035	20	AGAGCCGCGAATCTCGAAAA	60.109	20	20	224	343	GCGAAATTGAGGAGCCAACC	59.829	20	GGCGATAACCGAAAGTGGGA	60.108	20	20	220	369
IYJ1KEP07ILROH	1	c	(ATCT)3cggccaaagaatcta(ATCT)3	39	423	461	ATTCGTGGCATCCTCCTTGG	60.107	20	GCCGGTAATGAGTGGTGACA	60.037	20	20	223	414	GCCTATGCGACGGATATGCT	60.109	20	CCAAGGAGGATGCCACGAAT	60.107	20	20	99	242	CCATGCCTATGCGACGGATA	59.754	20	CCAAGGAGGATGCCACGAAT	60.107	20	20	95	242
IYJ1KEP07IO6A3	1	p1	(T)10	10	186	195	GGAGGTACCGAATGCCACTC	60.179	20	TCTTGCTTGGCGTGAGTGAT	59.965	20	20	49	148	ATCACTCACGCCAAGCAAGA	59.965	20	CGGGTGACAACTATCCAGCA	59.751	20	20	129	292	ATCACTCACGCCAAGCAAGA	59.965	20	ACGGGTGACAACTATCCAGC	59.751	20	20	129	293
IYJ1KEP07IB6AS	1	p4	(TTGA)4	16	55	70	GAGCCGCACCTGTATTGGAT	60.179	20	TTTCTCCAAGGTAGCACGGA	58.656	20	20	112	366	GAGCCGCACCTGTATTGGAT	60.179	20	TTCTCCAAGGTAGCACGGAT	58.431	20	20	112	365	TAGAGCCGCACCTGTATTGG	59.536	20	TTTCTCCAAGGTAGCACGGA	58.656	20	20	110	366
IYJ1KEP07IGNLA	1	p3	(TAT)5	15	164	178	TGAACCCAAAACGTCGGACT	59.821	20	GGCTGGAAAACACTTAAGACCC	59.443	22	22	2	161	TGAACCCAAAACGTCGGACT	59.821	20	ACTGAGCTTCTCATGGTACCT	58.174	21	21	2	127	TGAACCCAAAACGTCGGACT	59.821	20	GGCTAAACTGAGCTTCTCATGG	59.058	22	22	2	133
IYJ1KEP07ITN9H	1	p6	(CCCTAA)3	18	499	516	CGCTACCGGTTTCACCAACA	60.881	20	AGGCCCTACTCACAGCGATA	60.106	20	20	218	350	TATCGCTGTGAGTAGGGCCT	60.106	20	GTCTGTTCGACGTGGTGGAC	60.938	20	20	331	461	CGCTACCGGTTTCACCAACA	60.881	20	ATGACGAAAATCCAACGGCG	59.554	20	20	218	417
IYJ1KEP07IDI9K	1	p1	(T)12	12	207	218	ACACCTAGTGACAGAGACGGA	59.927	21	GGGTGCCAAAGTCAAGGAGT	60.179	20	20	122	238	ACACCTAGTGACAGAGACGGA	59.927	21	GGGTGCCAAAGTCAAGGAGT	60.179	20	20	65	238	ACGGAAGTGTTGGTGGGTG	60.153	19	GGGTGCCAAAGTCAAGGAGT	60.179	20	20	138	238
IYJ1KEP07IDI9K	2	p2	(AT)13	26	379	404	ACACCTAGTGACAGAGACGGA	59.927	21	GGGTGCCAAAGTCAAGGAGT	60.179	20	20	122	238	ACACCTAGTGACAGAGACGGA	59.927	21	GGGTGCCAAAGTCAAGGAGT	60.179	20	20	65	238	ACGGAAGTGTTGGTGGGTG	60.153	19	GGGTGCCAAAGTCAAGGAGT	60.179	20	20	138	238
IYJ1KEP07IQRVF	1	p1	(T)12	12	375	386	GTCAGCTGTAGTGGGAGACG	59.829	20	AGCTGCAATGGTAGAACGCT	60.036	20	20	40	168	GGGAGACGGTTTCATAGCCC	60.179	20	AGCTGCAATGGTAGAACGCT	60.036	20	20	52	168	GTCAGCTGTAGTGGGAGACG	59.829	20	GCTGCAATGGTAGAACGCTG	59.902	20	20	40	167
IYJ1KEP07IJJKR	1	c	(CTCA)3taccatttcaacataaaatgaaatttccatcttaatcttaatcaatcgactataatgccgagttaatctcattaccaacatggacctagtttca(TCAT)3ct(ATA)4	132	277	408	CACCAAATGAGTCCGAGCCT	60.036	20	TGCTGTTCTGTTCCGATGAT	57.232	20	20	147	260	CACCAAATGAGTCCGAGCCT	60.036	20	ATGCTGTTCTGTTCCGATGA	57.232	20	20	147	261	AGGCACCAAATGAGTCCGAG	60.036	20	TGCTGTTCTGTTCCGATGAT	57.232	20	20	144	260
IYJ1KEP07HZ30I	1	p3	(CAA)4	12	264	275	TGCCCCTCAGCAATTGACAT	59.96	20	TGTTGAGAAAGCGACCGTGT	60.179	20	20	235	340	TGCCCCTCAGCAATTGACAT	59.96	20	GTTGAGAAAGCGACCGTGTG	59.768	20	20	235	339	AGTTCCCTTTTGCCCCTCAG	59.887	20	TGTTGAGAAAGCGACCGTGT	60.179	20	20	225	340
IYJ1KEP07IRZ14	1	p1	(T)18	18	434	451	GAGAGGGACCCAGAAACTGC	60.036	20	CGGCTATGGCGTTACAGAGA	59.616	20	20	203	418	TCCATTGTACGGCTTTGGCT	59.962	20	CGGCTATGGCGTTACAGAGA	59.616	20	20	255	418	ATCGGCCAAAGGTCCATTGT	59.96	20	CGGCTATGGCGTTACAGAGA	59.616	20	20	243	418
IYJ1KEP07IG5KU	1	p4	(ATAA)3	12	66	77	TGGGGAAAGCCTTGATTCACT	59.571	21	GTTGGTGCCAATCATGCCTT	59.39	20	20	3	204	ACTGGGGAAAGCCTTGATTCA	59.571	21	GTTGGTGCCAATCATGCCTT	59.39	20	20	1	204	CTGGGGAAAGCCTTGATTCAC	59.179	21	GTTGGTGCCAATCATGCCTT	59.39	20	20	2	204
IYJ1KEP07INT8R	1	p5	(AAAAC)4	20	30	49	TAGTAGACCGGGTGGCTGAA	59.96	20	GGTCCAGAAAGCCCATCTCA	59.379	20	20	400	503	TAGTAGACCGGGTGGCTGAA	59.96	20	TGGTCCAGAAAGCCCATCTC	59.379	20	20	400	504	TTAGTAGACCGGGTGGCTGA	59.96	20	GGTCCAGAAAGCCCATCTCA	59.379	20	20	399	503
IYJ1KEP07H1DBI	1	p4	(AATG)3	12	96	107	TGACTTCATGAGCAGGCGAG	60.108	20	ACCCCTGATGCAACCACAAT	59.885	20	20	31	177	TGACTTCATGAGCAGGCGAG	60.108	20	GTCGCCTTCGGTATGGGTAC	60.249	20	20	31	254	TGACTTCATGAGCAGGCGAG	60.108	20	CGCCTTCGGTATGGGTACAG	60.249	20	20	31	252
IYJ1KEP07INCCM	1	p1	(T)10	10	366	375	GCCACTGTTGATCTCCCTCC	60.107	20	ACTTTGAACCAGCTACGCCA	59.892	20	20	328	459	GCCACTGTTGATCTCCCTCC	60.107	20	CCCCAGTGGACTTTGAACCA	59.815	20	20	328	468	GCCACTGTTGATCTCCCTCC	60.107	20	TGAACCAGCTACGCCAAAGA	59.605	20	20	328	455
IYJ1KEP07H4T6X	1	p2	(TG)6	12	188	199	CTACAGTCCCAGCTGCTCAG	59.825	20	CCAGAGATGGGGTCTTGCTC	59.82	20	20	48	175	CTGCTCAGGAGGCTAAGGTG	59.822	20	CCAGAGATGGGGTCTTGCTC	59.82	20	20	60	175	CAGCTGCTCAGGAGGCTAAG	60.179	20	CCAGAGATGGGGTCTTGCTC	59.82	20	20	57	175
IYJ1KEP07IHJK7	1	p2	(TG)7	14	202	215	TGCACCTTTCAACTGCAAAGG	59.863	21	TGGCTTGAGCTTTCCTCTGG	59.963	20	20	128	301	TGCACCTTTCAACTGCAAAGG	59.863	21	GGCTTGAGCTTTCCTCTGGT	59.963	20	20	128	300	GCACCTTTCAACTGCAAAGGT	59.863	21	TGGCTTGAGCTTTCCTCTGG	59.963	20	20	129	301
IYJ1KEP07IQRM5	1	p1	(A)10	10	374	383	GTGTGCAATGGGGTCATTCG	59.829	20	AATGTGGGCCTACAACAGCA	59.888	20	20	26	281	GTGTGCAATGGGGTCATTCG	59.829	20	ATGTGGGCCTACAACAGCAT	59.667	20	20	26	280	ATCTTGACGCCACCGCTATT	59.822	20	ATGTGGGCCTACAACAGCAT	59.667	20	20	1	280
IYJ1KEP07IIJ1Z	1	p3	(GTT)7	21	316	336	CGAGTGGACAGTGGTTCGAT	59.756	20	TCTCAAGCGCTGCCCATTTA	60.036	20	20	384	489	CGAGTGGACAGTGGTTCGAT	59.756	20	TGGAAGTCTCTCAAGCGCTG	60.038	20	20	384	497	CGAGTGGACAGTGGTTCGAT	59.756	20	CCGTCCGGTGTGGCTAATAA	59.824	20	20	384	541
IYJ1KEP07IETY6	1	p2	(GA)6	12	350	361	AGTCAAGAGGTTGATTGGGTTGA	59.862	23	TCACCAAAATCTAACGCCTCCA	59.961	22	22	128	346	GTCAAGAGGTTGATTGGGTTGA	58.514	22	TCACCAAAATCTAACGCCTCCA	59.961	22	22	129	346	AGTCAAGAGGTTGATTGGGTTG	58.51	22	TCACCAAAATCTAACGCCTCCA	59.961	22	22	128	346
IYJ1KEP07IQVK4	1	p4	(AAAT)3	12	273	284	ACACACCCAGAATACAGCACA	59.58	21	CTCGTGCAATGGCCAAATCA	59.473	20	20	181	391	GAAGTTGTTGCTTGGTGTGGT	59.524	21	CTCGTGCAATGGCCAAATCA	59.473	20	20	142	391	AGTTGTTGCTTGGTGTGGTT	58.444	20	CTCGTGCAATGGCCAAATCA	59.473	20	20	144	391
IYJ1KEP07IN3LY	1	p4	(AAAT)3	12	237	248	CGAAAGTGCGAACTCCATCC	59.278	20	TGCTTCTGATGGAGGTCGAG	59.18	20	20	4	189	CGAAAGTGCGAACTCCATCC	59.278	20	GCTTCTGATGGAGGTCGAGT	59.179	20	20	4	188	TCATCGAAAGTGCGAACTCCA	60	21	TGCTTCTGATGGAGGTCGAG	59.18	20	20	0	189
IYJ1KEP07IJA93	1	p5	(CCAGT)4	20	124	143	CGAGGTCACAATGGGAAGCT	60.036	20	AGAGACCTGGCTTCCTTTGC	59.963	20	20	54	199	GCAAAGGAAGCCAGGTCTCT	59.963	20	CGCACCAAAGCCCAATTACC	60.109	20	20	180	402	CGAGGTCACAATGGGAAGCT	60.036	20	CACCGCAAAACGTGTTTGGA	60.179	20	20	54	227
IYJ1KEP07IH4QQ	1	p5	(ATCAA)4	20	59	78	GCCCACAGTGATCGAGTTGA	60.037	20	ATGAGGCAAATTTCCCCGGT	59.959	20	20	119	263	AGCAAACACCTCAAGGCAGT	60.107	20	TCAACTCGATCACTGTGGGC	60.037	20	20	28	138	GCCCACAGTGATCGAGTTGA	60.037	20	TCGGTTGTTCCATGAGGCAA	59.89	20	20	119	274
IYJ1KEP07IBBNB	1	p4	(AAAT)3	12	436	447	AAGAAGTGTTACGCGGCTGT	60.25	20	TGCATGGCACTACTGAGGAG	59.461	20	20	278	499	AAGAAGTGTTACGCGGCTGT	60.25	20	GCATGGCACTACTGAGGAGC	60.813	20	20	278	498	AAGAAGTGTTACGCGGCTGT	60.25	20	CATGGCACTACTGAGGAGCT	59.171	20	20	278	497
IYJ1KEP07IPS88	1	p3	(TAA)4	12	186	197	TGCAGAACAACAAAGAGTCACA	58.657	22	GCAAGCCAAAATGTACCCCG	60.109	20	20	388	496	TGGAAAGACTTTTGGGTGTAGGA	59.54	23	GCAAGCCAAAATGTACCCCG	60.109	20	20	335	496	TGCAGAACAACAAAGAGTCACA	58.657	22	GGCAAGCCAAAATGTACCCC	59.751	20	20	388	497
IYJ1KEP07H9JWP	1	p1	(T)13	13	429	441	TGGTCTCCAATGAGCCTCCA	60.547	20	AGAAGCTCGCCACATGTCTT	59.677	20	20	144	418	TGGTCTCCAATGAGCCTCCA	60.547	20	AAGAAGCTCGCCACATGTCT	59.677	20	20	144	419	GGTCTCCAATGAGCCTCCAA	59.379	20	AGAAGCTCGCCACATGTCTT	59.677	20	20	145	418
IYJ1KEP07IFWRR	1	p1	(A)10	10	235	244	CCACCTCTTTATGGCACCACT	59.995	21	ATGACACGTGCCATCCATGT	60.035	20	20	42	205	ACCACCTCTTTATGGCACCA	58.928	20	ATGACACGTGCCATCCATGT	60.035	20	20	41	205	ACCACCTCTTTATGGCACCAC	60.272	21	ATGACACGTGCCATCCATGT	60.035	20	20	41	205
IYJ1KEP07H9KQR	1	p1	(A)12	12	255	266	CACAGCGCTATCAAACAGGC	59.902	20	CGGGTCGGATCGGATCTTTT	59.896	20	20	126	382	TCCCACAGCGCTATCAAACA	59.677	20	CGGGTCGGATCGGATCTTTT	59.896	20	20	123	382	CCACAGCGCTATCAAACAGG	59.271	20	CGGGTCGGATCGGATCTTTT	59.896	20	20	125	382
IYJ1KEP07H83CN	1	p1	(A)11	11	100	110	TCTCGTGTTATTTACGTGGCCT	59.768	22	ACGGTGGCAGTTATAGTGCT	59.097	20	20	199	417	GTCTCGTGTTATTTACGTGGCC	59.653	22	ACGGTGGCAGTTATAGTGCT	59.097	20	20	198	417	GGTGCGCCCTTAAGATCATCT	60.203	21	AGGCCACGTAAATAACACGAGA	59.768	22	22	17	220
IYJ1KEP07H83CN	2	p4	(AAAT)3	12	328	339	TCTCGTGTTATTTACGTGGCCT	59.768	22	ACGGTGGCAGTTATAGTGCT	59.097	20	20	199	417	GTCTCGTGTTATTTACGTGGCC	59.653	22	ACGGTGGCAGTTATAGTGCT	59.097	20	20	198	417	GGTGCGCCCTTAAGATCATCT	60.203	21	AGGCCACGTAAATAACACGAGA	59.768	22	22	17	220
IYJ1KEP07IBT6Z	1	p2	(TA)7	14	71	84	CTGCCACAAGGTGTGCTTTC	59.969	20	CGTGCGCTCTATGGCTTACT	60.249	20	20	359	474	AGTAAAATCTGCCGTCGCCT	59.751	20	CGTGCGCTCTATGGCTTACT	60.249	20	20	341	474	GTAAAATCTGCCGTCGCCTG	59.626	20	CGTGCGCTCTATGGCTTACT	60.249	20	20	342	474
IYJ1KEP07H3K0Z	1	p4	(ATAA)3	12	192	203	CAGTGGACCACCTGCAGTAA	59.604	20	GTTCTCCACCCTCGACCAAA	59.605	20	20	74	180	CAGTGGACCACCTGCAGTAA	59.604	20	TTTGTTCTCCACCCTCGACC	59.605	20	20	74	183	AAGAACCAGTGGACCACCTG	59.526	20	GTTCTCCACCCTCGACCAAA	59.605	20	20	68	180
IYJ1KEP07IKCZ1	1	p4	(TTGT)3	12	27	38	ACTTTCGTCGGACCAAGCTA	59.036	20	GGCCTCCTCAACTTACTGCA	59.675	20	20	41	145	TACTTTCGTCGGACCAAGCT	59.036	20	GGCCTCCTCAACTTACTGCA	59.675	20	20	40	145	TTACTTTCGTCGGACCAAGCT	59.658	21	GGCCTCCTCAACTTACTGCA	59.675	20	20	39	145
IYJ1KEP07ILKYO	1	p7	(GTTTTTT)3	21	196	216	TGACATGTTGCTCTGCACCT	59.891	20	ATGCCTGTTGGGAATGGGAG	60.033	20	20	311	413	AGCGCAGATTCCAAAGACCA	59.963	20	ATGAAGTGCCATGCTTTCGC	59.828	20	20	357	457	TGACATGTTGCTCTGCACCT	59.891	20	ATGAAGTGCCATGCTTTCGC	59.828	20	20	311	457
IYJ1KEP07IUYTI	1	p4	(TGCA)3	12	54	65	ATTATGCATTTGTGGCGGCC	59.895	20	GGCATGCCAATCTCCTGGTA	59.817	20	20	216	416	ATTATGCATTTGTGGCGGCC	59.895	20	AAGGCATGCCAATCTCCTGG	60.397	20	20	216	418	CGGCCCTTCTCTTCGTTTGA	60.32	20	GGCATGCCAATCTCCTGGTA	59.817	20	20	231	416
IYJ1KEP07IUYTI	2	p4	(AATT)3	12	339	350	ATTATGCATTTGTGGCGGCC	59.895	20	GGCATGCCAATCTCCTGGTA	59.817	20	20	216	416	ATTATGCATTTGTGGCGGCC	59.895	20	AAGGCATGCCAATCTCCTGG	60.397	20	20	216	418	CGGCCCTTCTCTTCGTTTGA	60.32	20	GGCATGCCAATCTCCTGGTA	59.817	20	20	231	416
IYJ1KEP07IU64X	1	p5	(ATTTT)3	15	128	142	GGGCCACTACGAATGTCACA	60.037	20	TCACTCCACGAGTATCCCTCT	59.435	21	21	107	281	TGAAATCAGGGGCCACTACG	59.748	20	TCACTCCACGAGTATCCCTCT	59.435	21	21	98	281	GGGCCACTACGAATGTCACA	60.037	20	TCCACGAGTATCCCTCTCTCA	59.156	21	21	107	277
IYJ1KEP07ISF1W	1	p4	(AAAT)3	12	449	460	GGCCACGTAAATTGCACCTC	59.83	20	AGAATTGATTGCAACGCCGG	59.829	20	20	2	103	AGGCCACGTAAATTGCACCT	60.251	20	AGAATTGATTGCAACGCCGG	59.829	20	20	1	103	GGCCACGTAAATTGCACCTC	59.83	20	GAATTGATTGCAACGCCGGG	60.802	20	20	2	102
IYJ1KEP07H5627	1	p3	(AAG)4	12	392	403	CCCTTTCTTTCGGTTGCTGC	60.039	20	CTCTCTTTTCCCGCCACCAT	60.035	20	20	88	323	CCCTTTCTTTCGGTTGCTGC	60.039	20	TCTCTTTTCCCGCCACCATC	60.035	20	20	88	322	CCCTTTCTTTCGGTTGCTGC	60.039	20	TCTTTTCCCGCCACCATCAA	59.889	20	20	88	320
IYJ1KEP07IQRDC	1	p6	(CAAAAA)5	30	27	56	GCCCTAAAATCCAACACCCC	58.808	20	AGTGCGAATCAGTGGCTTCT	59.677	20	20	118	264	GCCCTAAAATCCAACACCCC	58.808	20	AGAGTGCGAATCAGTGGCTT	59.677	20	20	118	266	GCCCTAAAATCCAACACCCCT	60.273	21	AGTGCGAATCAGTGGCTTCT	59.677	20	20	118	264
IYJ1KEP07IQRDC	2	p1	(A)12	12	227	238	GCCCTAAAATCCAACACCCC	58.808	20	AGTGCGAATCAGTGGCTTCT	59.677	20	20	118	264	GCCCTAAAATCCAACACCCC	58.808	20	AGAGTGCGAATCAGTGGCTT	59.677	20	20	118	266	GCCCTAAAATCCAACACCCCT	60.273	21	AGTGCGAATCAGTGGCTTCT	59.677	20	20	118	264
IYJ1KEP07H0JS1	1	p4	(AAAG)4	16	47	62	CAACCTTCACCACCCCTTGA	59.815	20	AGGGGATGCCGAAGTTGAAG	60.035	20	20	340	453	TCAACCTTCACCACCCCTTG	59.815	20	AGGGGATGCCGAAGTTGAAG	60.035	20	20	339	453	TCTCAACCTACACCACCCCT	59.807	20	AGGGGATGCCGAAGTTGAAG	60.035	20	20	313	453
IYJ1KEP07IKTZC	1	c	(TAC)7tgccttccacttttctt(CTA)4	50	20	69	AGCGAGCAATGGCCAATACT	60.107	20	GGAAGCATGGGGTCTGTGAT	59.743	20	20	3	261	TACTCTCTCCCACAGCCACA	59.886	20	GGAAGCATGGGGTCTGTGAT	59.743	20	20	72	261	AGCGAGCAATGGCCAATACT	60.107	20	GAGGAAGCATGGGGTCTGTG	60.394	20	20	3	263
IYJ1KEP07IKTZC	2	p5	(TTTAT)5	25	307	331	AGCGAGCAATGGCCAATACT	60.107	20	GGAAGCATGGGGTCTGTGAT	59.743	20	20	3	261	TACTCTCTCCCACAGCCACA	59.886	20	GGAAGCATGGGGTCTGTGAT	59.743	20	20	72	261	AGCGAGCAATGGCCAATACT	60.107	20	GAGGAAGCATGGGGTCTGTG	60.394	20	20	3	263
IYJ1KEP07IHSF2	1	p4	(AATA)3	12	283	294	TGAGGCCCTAGTTTCTTGGT	58.258	20	GGCCAGCCTAGCATAGCATT	60.251	20	20	181	370	CTTGAGGCCCTAGTTTCTTGGT	59.96	22	GGCCAGCCTAGCATAGCATT	60.251	20	20	179	370	ACTTGAGGCCCTAGTTTCTTGG	59.96	22	GGCCAGCCTAGCATAGCATT	60.251	20	20	178	370
IYJ1KEP07ICXQR	1	p4	(AAAT)3	12	402	413	TATGGCAGAAGCATGGGTGG	60.107	20	TGGGCTGGAGCTTCGTAAAG	60.036	20	20	43	163	TATGGCAGAAGCATGGGTGG	60.107	20	CATGGGCTGGAGCTTCGTAA	60.108	20	20	43	165	GCAGAAGCATGGGTGGTGTA	60.322	20	TGGGCTGGAGCTTCGTAAAG	60.036	20	20	47	163
IYJ1KEP07ITO68	1	p5	(ATAAT)4	20	1	20	CGTGCCTTGCATGGGTTAAA	59.399	20	GGCAAATCCCCGGCAAAATT	60.036	20	20	125	342	CGTGCCTTGCATGGGTTAAA	59.399	20	AGATGTCAGGCAAATCCCCG	60.107	20	20	125	350	CGTGCCTTGCATGGGTTAAAG	60.403	21	GGCAAATCCCCGGCAAAATT	60.036	20	20	125	342
IYJ1KEP07ITO68	2	p1	(T)11	11	367	377	CGTGCCTTGCATGGGTTAAA	59.399	20	GGCAAATCCCCGGCAAAATT	60.036	20	20	125	342	CGTGCCTTGCATGGGTTAAA	59.399	20	AGATGTCAGGCAAATCCCCG	60.107	20	20	125	350	CGTGCCTTGCATGGGTTAAAG	60.403	21	GGCAAATCCCCGGCAAAATT	60.036	20	20	125	342
IYJ1KEP07IK74J	1	p4	(TTTA)3	12	39	50	GGTGGTCCAGCATACGTCTC	60.179	20	TCCCAAATGTCAGTTCCCTGA	58.938	21	21	139	245	GAGGTGGTCCAGCATACGTC	60.179	20	TCCCAAATGTCAGTTCCCTGA	58.938	21	21	137	245	TCCAGCATACGTCTCATGCG	60.249	20	TCCCAAATGTCAGTTCCCTGA	58.938	21	21	144	245
IYJ1KEP07H6MYN	1	p1	(T)10	10	1	10	TGGGTTCAAGTGACACCACC	60.107	20	GCTAGCAAGCCTTATCCGAT	57.536	20	20	67	170	TGGGTTCAAGTGACACCACC	60.107	20	GGGTTGATAGAGAAGTCAGGCT	59.231	22	22	67	189	TGGGTTCAAGTGACACCACC	60.107	20	AGGGTTGATAGAGAAGTCAGGC	59.231	22	22	67	190
IYJ1KEP07IIGJI	1	p2	(GA)6	12	84	95	TTCTTCACAAGAGTGGCCGG	60.25	20	GAACCTTCGAGAGCCCAACA	59.965	20	20	53	266	TTCTTCACAAGAGTGGCCGG	60.25	20	GGCAAGGGCATAAACGCAAA	60.038	20	20	53	210	CCGGCCTCTTTTTGGAGAGA	59.675	20	GAACCTTCGAGAGCCCAACA	59.965	20	20	69	266
IYJ1KEP07IFN52	1	p2	(AT)6	12	403	414	ACCGATCCTCAAAAGCTCGA	59.104	20	TGTGAAAACAGGAGCAGCTCA	60.134	21	21	275	375	TCCCACATGTAGACCGATCCT	60.063	21	AGGAGCAGCTCAAATGTGTGA	59.927	21	21	263	366	TCCCACATGTAGACCGATCCT	60.063	21	TGTGAAAACAGGAGCAGCTCA	60.134	21	21	263	375
IYJ1KEP07ILDJ8	1	p2	(CT)6	12	10	21	TTCGGTTGCGGAGGATTTGA	59.964	20	CGCTGCCGTGTTCAATGTAG	59.905	20	20	285	405	TCATTTTCGGTTGCGGAGGA	59.964	20	CGCTGCCGTGTTCAATGTAG	59.905	20	20	280	405	TTCGGTTGCGGAGGATTTGA	59.964	20	GTAGTACCGTCACCGACACC	59.831	20	20	285	389
IYJ1KEP07IR83X	1	p5	(GAAAT)3	15	265	279	GGTCTCATTGTAGCAAAGGGGA	60.026	22	AAATTGCCTCACCTCCGGTT	59.888	20	20	13	157	GGTCTCATTGTAGCAAAGGGGA	60.026	22	AAAATTGCCTCACCTCCGGT	59.888	20	20	13	158	GGTCTCATTGTAGCAAAGGGGA	60.026	22	CCTCACCTCCGGTTCATCTG	59.823	20	20	13	151
IYJ1KEP07IRKEZ	1	p6	(ATTATA)3	18	248	265	TGCCATCTGCTTCCTGAAGG	60.035	20	TGAGGTGAGTTAATGCATTGACC	58.99	23	23	113	337	TGCCATCTGCTTCCTGAAGG	60.035	20	TGCCAAAATTGAAACTGTTGAGGT	60.081	24	24	113	355	TGCCATCTGCTTCCTGAAGG	60.035	20	ACTGTTGAGGTGAGTTAATGCA	57.915	22	22	113	342
IYJ1KEP07HZNJA	1	p3	(CAC)4	12	39	50	ACGAACCTAGACTCACCCGA	59.963	20	ACCACCAACACCAACACCAT	60.033	20	20	75	319	ACGAACCTAGACTCACCCGA	59.963	20	TATCGAAAATCTGCCGCCGA	59.897	20	20	75	267	CATCACGAAACGGTACCGGA	60.109	20	ACCACCAACACCAACACCAT	60.033	20	20	146	319
IYJ1KEP07H8RE0	1	p1	(T)11	11	344	354	CAGGCGTGAGTTAGTGGACA	59.683	20	CATTGGCTGCTGTGCAATCA	59.755	20	20	390	523	GGTCAGGCGTGAGTTAGTGG	60.39	20	CATTGGCTGCTGTGCAATCA	59.755	20	20	387	523	TCAGGCGTGAGTTAGTGGAC	59.398	20	CATTGGCTGCTGTGCAATCA	59.755	20	20	389	523
IYJ1KEP07ITF7Q	1	p2	(CA)9	18	336	353	TGCTGGTGCCTCTGAAACTT	59.817	20	GTGTGTGTGTGAGGGGTAGG	59.965	20	20	229	345	TTGCTGGTGCCTCTGAAACT	59.817	20	GTGTGTGTGTGAGGGGTAGG	59.965	20	20	228	345	GTTGCTGGTGCCTCTGAAAC	59.688	20	GTGTGTGTGTGAGGGGTAGG	59.965	20	20	227	345
IYJ1KEP07IF84N	1	p1	(T)11	11	346	356	TCCCTCACGTGCATCTCATG	59.824	20	ACACACAAACTGGCCCAAGA	60.034	20	20	171	399	CTTCCCTCACGTGCATCTCA	59.753	20	ACACACAAACTGGCCCAAGA	60.034	20	20	169	399	TCCCTCACGTGCATCTCATG	59.824	20	TGACACACAAACTGGCCCAA	60.324	20	20	171	401
IYJ1KEP07IUSBX	1	c	(TGAA)3atggtgaatttttttagtatttaagttttgtttttag(T)11	60	55	114	AGGTCTTCGAGGAGACGGAA	59.962	20	ACCTCACTTCCTCCTCAGGT	59.51	20	20	3	227	TCGAGGAGACGGAATCAAGC	59.544	20	ACCTCACTTCCTCCTCAGGT	59.51	20	20	9	227	CGAGGAGACGGAATCAAGCT	59.542	20	ACCTCACTTCCTCCTCAGGT	59.51	20	20	10	227
IYJ1KEP07IMEII	1	p2	(TC)9	18	14	31
IYJ1KEP07IMS9Q	1	p4	(TGTT)3	12	108	119	GGATGGAACTCAGGTGCAGT	59.674	20	AAGTTTCCCAACCAGAGGCC	60.179	20	20	308	423	AGGATGGAACTCAGGTGCAG	59.383	20	GCCGAGGGACGATTAGCTAC	60.039	20	20	307	406	AGGATGGAACTCAGGTGCAG	59.383	20	AAGTTTCCCAACCAGAGGCC	60.179	20	20	307	423
IYJ1KEP07IUB9X	1	p1	(T)12	12	404	415	TGGGAAGCTGAACACCATCG	60.322	20	GCCACAGCTATTCGGCTTTG	59.901	20	20	135	249	GGGAAGCTGAACACCATCGT	60.322	20	GCCACAGCTATTCGGCTTTG	59.901	20	20	136	249	TGGGAAGCTGAACACCATCG	60.322	20	AGCATCAACGCCACAGCTAT	60.108	20	20	135	258
IYJ1KEP07ILBZR	1	p2	(CT)6	12	298	309	GGCCACCGACCGAAATACTA	59.539	20	ATTGGACGGTGCAAACTGGT	60.467	20	20	16	172	GGCCACCGACCGAAATACTA	59.539	20	AATTGGACGGTGCAAACTGG	59.327	20	20	16	173	GGCCACCGACCGAAATACTA	59.539	20	CGGCTTGTGGGGGATCAATT	60.684	20	20	16	152
IYJ1KEP07H3A5S	1	p3	(AAG)6	18	44	61	GGAAAGCAGCAGAGTAGGCA	60.036	20	ACCTCATCATCATCGGCCTC	59.316	20	20	210	310	AGGAAAGCAGCAGAGTAGGC	59.748	20	ACCTCATCATCATCGGCCTC	59.316	20	20	209	310	GGAAAGCAGCAGAGTAGGCA	60.036	20	CCTCATCATCATCGGCCTCT	59.025	20	20	210	309
IYJ1KEP07IRM8A	1	p3	(TGT)4	12	333	344	ATGCTTCAGGATCCACAGGT	58.707	20	TGTTCGCCATGAATCCCCAA	59.961	20	20	12	288	ATGCTTCAGGATCCACAGGT	58.707	20	TTGTTCGCCATGAATCCCCA	59.961	20	20	12	289	AATGCTTCAGGATCCACAGGT	59.362	21	TGTTCGCCATGAATCCCCAA	59.961	20	20	11	288
IYJ1KEP07IFVJK	1	p5	(TTCTT)3	15	440	454	CGACAGGACCTTTGCAAAACC	60.269	21	GCTTGGTTCCCTAGCGTTTC	59.197	20	20	122	223	CCTAACGACAGGACCTTTGCA	60.271	21	GCTTGGTTCCCTAGCGTTTC	59.197	20	20	117	223	ACCTAACGACAGGACCTTTGC	60.271	21	GCTTGGTTCCCTAGCGTTTC	59.197	20	20	116	223
IYJ1KEP07IF2UU	1	p1	(A)10	10	313	322	GACCTGCTCCCATTGACTCC	60.107	20	TATGTTGCGGGGTATAGGCC	59.312	20	20	222	492	GGACCTGCTCCCATTGACTC	60.107	20	TATGTTGCGGGGTATAGGCC	59.312	20	20	221	492	GACCTGCTCCCATTGACTCC	60.107	20	TTATGTTGCGGGGTATAGGCC	59.927	21	21	222	493
IYJ1KEP07IA4P3	1	p4	(AAAT)3	12	471	482	AGAAGGCATAAGGGGAGGGA	59.653	20	CACACACAGCCCAGATGGAT	60.035	20	20	41	288	GGGAGGGGGTGTTTTGTGTT	60.398	20	CACACACAGCCCAGATGGAT	60.035	20	20	57	288	AGAAGGCATAAGGGGAGGGA	59.653	20	CATGGACTGACCCACACACA	59.892	20	20	41	300
IYJ1KEP07ISKFP	1	p3	(TAC)4	12	3	14	TGATTGGTGATGGAGGCGTG	60.393	20	TGGTCTCACAACATCAGCCA	59.236	20	20	36	138	TGTGATTGGTGATGGAGGCG	60.393	20	TGGTCTCACAACATCAGCCA	59.236	20	20	34	138	GTGATTGGTGATGGAGGCGT	60.393	20	TGGTCTCACAACATCAGCCA	59.236	20	20	35	138
IYJ1KEP07IUXQF	1	p2	(GA)6	12	213	224	GGCAAGCGAGAGAGAGAGAG	59.618	20	ATGGGCGCATCAGAGTATGG	59.964	20	20	205	337	GGCAAGCGAGAGAGAGAGAG	59.618	20	GGCTTGGAGTTAGGCAGGTT	59.962	20	20	205	319	CAAGGGCAAGCGAGAGAGAG	60.46	20	ATGGGCGCATCAGAGTATGG	59.964	20	20	201	337
IYJ1KEP07IGVG3	1	p5	(TGGAA)3	15	383	397	TGCCAAACCCTTCACCTGTT	60.033	20	CCAACTTGGCCACCAGGTAT	59.96	20	20	114	237	TGCCAAACCCTTCACCTGTT	60.033	20	ATACCAACTTGGCCACCAGG	59.96	20	20	114	240	AGCCCCAACATTATCTGGCC	60.106	20	AACAGGTGAAGGGTTTGGCA	60.033	20	20	16	133
IYJ1KEP07IO9JM	1	p1	(A)11	11	290	300	CGCTTCAACTGTGAACGCAA	59.973	20	ACGAATCGTTTTTGCGTGTGT	59.937	21	21	229	390	ATCGCTTCAACTGTGAACGC	59.487	20	ACGAATCGTTTTTGCGTGTGT	59.937	21	21	227	390	CGCTTCAACTGTGAACGCAA	59.973	20	TGACCAAACTCTATGCGTCCA	59.379	21	21	229	413
IYJ1KEP07H6QIH	1	p1	(A)10	10	287	296	GTGCCAAAAAGGTGAAGGCC	60.25	20	ACTTGACACCTGAGGCACAC	60.179	20	20	51	227	GGTGCCAAAAAGGTGAAGGC	60.25	20	ACTTGACACCTGAGGCACAC	60.179	20	20	50	227	GTGCCAAAAAGGTGAAGGCC	60.25	20	CTTGACACCTGAGGCACACA	60.179	20	20	51	226
IYJ1KEP07IPTYP	1	p1	(T)10	10	359	368	GGACAGATTGCTCGACCCAA	60.036	20	GCGTGCTCTGCTTCTTTCAG	59.834	20	20	109	223	GCAGCAAAGGGACAGATTGC	60.109	20	GCGTGCTCTGCTTCTTTCAG	59.834	20	20	100	223	AAGGGACAGATTGCTCGACC	59.749	20	GCGTGCTCTGCTTCTTTCAG	59.834	20	20	106	223
IYJ1KEP07IPR5R	1	p2	(TC)12	24	95	118	CCAACCTAAGTGTTTAAGCCACC	59.745	23	GAGAGAGAGAGAGAGAGAGACCT	59.036	23	23	8	113	CCAACCTAAGTGTTTAAGCCACC	59.745	23	AGAGAGAGAGAGAGAGAGAGACC	59.036	23	23	8	114	CCAACCTAAGTGTTTAAGCCACC	59.745	23	AGAGAGAGAGAGAGAGAGACCT	57.999	22	22	8	112
IYJ1KEP07IBVIC	1	p4	(TTTG)3	12	316	327	CAATGTTTCCAACTTCGCGGT	60.002	21	AGGCGTGGAAAAGGAACAGA	59.528	20	20	28	150	GCTGCAGCTGGTCAAACTATC	59.6	21	TGCGCTTACTTTTGACCCCT	59.89	20	20	257	521	GCTGCAGCTGGTCAAACTATC	59.6	21	CGTGCGCTTACTTTTGACCC	60.11	20	20	257	523
IYJ1KEP07IBVIC	2	p1	(A)11	11	550	560	CAATGTTTCCAACTTCGCGGT	60.002	21	AGGCGTGGAAAAGGAACAGA	59.528	20	20	28	150	GCTGCAGCTGGTCAAACTATC	59.6	21	TGCGCTTACTTTTGACCCCT	59.89	20	20	257	521	GCTGCAGCTGGTCAAACTATC	59.6	21	CGTGCGCTTACTTTTGACCC	60.11	20	20	257	523
IYJ1KEP07IP0MN	1	p3	(CAG)5	15	42	56	CCCATGCACACCTCAATCCT	60.034	20	GACATGACCCGCCTCAGAAA	60.036	20	20	130	326	CCCATGCACACCTCAATCCT	60.034	20	AGTGACAGCGAATGTGGGAG	60.037	20	20	130	352	ATGCTGCACCTCCTGACTTC	60.036	20	GACATGACCCGCCTCAGAAA	60.036	20	20	98	326
IYJ1KEP07IHOJN	1	p1	(T)12	12	155	166	TGATCCACATGGGGCCAAAA	59.884	20	TTCCCACTGACCTGATGCAG	59.674	20	20	70	315	ATGATCCACATGGGGCCAAA	59.661	20	TTCCCACTGACCTGATGCAG	59.674	20	20	69	315	AATGATCCACATGGGGCCAA	59.661	20	TTCCCACTGACCTGATGCAG	59.674	20	20	68	315
IYJ1KEP07H9PWH	1	p1	(A)10	10	306	315	CTCAAGGACAAGCTCCACCA	59.602	20	GCAATTGGCTTGAGGAGAAGG	59.524	21	21	66	287	ACTCAAGGACAAGCTCCACC	59.602	20	GCAATTGGCTTGAGGAGAAGG	59.524	21	21	65	287	TCAAGGACAAGCTCCACCAA	59.157	20	GCAATTGGCTTGAGGAGAAGG	59.524	21	21	67	287
IYJ1KEP07IKDTV	1	p4	(TCTT)3	12	206	217	TGGTAGTGAAGTACCCATGCC	59.442	21	ATCAACCAAGAGGATCAGTCC	57.078	21	21	148	250	GGTAGTGAAGTACCCATGCCT	59.162	21	ATCAACCAAGAGGATCAGTCC	57.078	21	21	149	250	TGGTAGTGAAGTACCCATGCC	59.442	21	AATCAACCAAGAGGATCAGTCC	57.772	22	22	148	251
IYJ1KEP07IKDTV	2	p1	(A)13	13	408	420	TGGTAGTGAAGTACCCATGCC	59.442	21	ATCAACCAAGAGGATCAGTCC	57.078	21	21	148	250	GGTAGTGAAGTACCCATGCCT	59.162	21	ATCAACCAAGAGGATCAGTCC	57.078	21	21	149	250	TGGTAGTGAAGTACCCATGCC	59.442	21	AATCAACCAAGAGGATCAGTCC	57.772	22	22	148	251
IYJ1KEP07II1BI	1	p1	(T)12	12	154	165	CTGCCTACGTACCCAGGTTG	60.108	20	GCCACAATGGGTAGGATCGT	59.82	20	20	33	297	CTGCCTACGTACCCAGGTTG	60.108	20	GTTGAAAACCTGCAAGGGCG	60.597	20	20	33	142	CTGCCTACGTACCCAGGTTG	60.108	20	TGACATCTGCTGGCACTGTG	60.605	20	20	33	262
IYJ1KEP07IJEZV	1	p4	(TTCT)3	12	28	39	CGACCATTTTCGCCAATGCA	60.109	20	GCTCACTTGTATAGCGCCCT	59.895	20	20	192	314	TCGACCATTTTCGCCAATGC	59.83	20	GCTCACTTGTATAGCGCCCT	59.895	20	20	191	314	CGACCATTTTCGCCAATGCA	60.109	20	TGCTCACTTGTATAGCGCCC	60.179	20	20	192	315
IYJ1KEP07IQLEN	1	p2	(AT)9	18	310	327	ATGCCAGTTTGAGTGGGGTT	59.812	20	GGTACGCCCCACTCAAAAGA	59.964	20	20	172	282	ATGCCAGTTTGAGTGGGGTT	59.812	20	GCCCCACTCAAAAGAAGGGA	59.888	20	20	172	277	TCTGTGCTCGGCTTTCAACA	60.179	20	ATTCTCAGTGGACGTCGAGC	59.829	20	20	199	310
IYJ1KEP07IC8XP	1	p1	(T)10	10	251	260	TCTCATTATGATGCCTAAGAAGGGT	59.392	25	AGATCTGGGTCAGGCAGGAT	60.03	20	20	97	202	TCTCATTATGATGCCTAAGAAGGGT	59.392	25	CAAGATCTGGGTCAGGCAGG	60.107	20	20	97	204	TCTCATTATGATGCCTAAGAAGGGT	59.392	25	AAGATCTGGGTCAGGCAGGA	60.253	20	20	97	203
IYJ1KEP07IUFNL	1	p1	(T)11	11	511	521	AGGAATTGTTGGCCTGGAGA	58.924	20	TGCCTAAAGAGTCAACCGACA	59.31	21	21	318	417	AAGGAATTGTTGGCCTGGAGA	59.571	21	TGCCTAAAGAGTCAACCGACA	59.31	21	21	317	417	AGGAATTGTTGGCCTGGAGA	58.924	20	TGCCTAAAGAGTCAACCGACAA	59.897	22	22	318	417
IYJ1KEP07IJ7FA	1	p1	(T)10	10	48	57	GTTTTTGAGTGGGCCGTGTC	59.97	20	AATCACATCGCCGTGGAGTT	60.036	20	20	185	298	TTTTTGAGTGGGCCGTGTCT	60.107	20	AATCACATCGCCGTGGAGTT	60.036	20	20	186	298	GTTTTTGAGTGGGCCGTGTC	59.97	20	TGAATCACATCGCCGTGGAG	60.46	20	20	185	300
IYJ1KEP07IO66U	1	p3	(TTG)4	12	143	154	GCCGTCTTCAACAAAACCCC	59.968	20	CAAATTCAAGGGGCGGTTGG	60.037	20	20	293	427	GCCGTCTTCAACAAAACCCC	59.968	20	ATTCAAGGGGCGGTTGGATT	59.959	20	20	293	424	GCCGTCTTCAACAAAACCCC	59.968	20	AATTCAAGGGGCGGTTGGAT	59.959	20	20	293	425
IYJ1KEP07IUX18	1	p1	(A)10	10	356	365	AGTGGAGGGGTTGAAGGTCT	60.104	20	ATTATATGCCGGTGCTGCCA	59.89	20	20	134	401	GAGTGGAGGGGTTGAAGGTC	59.675	20	ATTATATGCCGGTGCTGCCA	59.89	20	20	133	401	TGAGTGGAGGGGTTGAAGGT	60.401	20	ATTATATGCCGGTGCTGCCA	59.89	20	20	132	401
[truncated: 23,954 more rows]
