# Supplementary material for: Identification and Characterization of Microsatellite Loci in Maqui (Aristotelia chilensis [Molina] Stunz) Using Next-Generation Sequencing (NGS)
Source: PLoS One. 2016 Jul 26;11(7):e0159825. doi: 10.1371/journal.pone.0159825 (PMC4961369; doi:10.1371/journal.pone.0159825)
Supplement: S6 Table — (XLSX) [file pone.0159825.s006.xlsx]

## Sheet: blast2go_table_20151026_1638
S6 Table. Putative genes found in partial sequences of maqui (A. chilensis) predicted by Blast2go software.
Seq. Name	Seq. Description	Seq. Length	#Hits	min. eValue	mean Similarity
ConTiG00002.g5.t1	u5iqv8_9apiaphotosystem q protein os=aralia undulata gn=psba pe=3 sv=1	1062	20	0.0	100.0%
IYJ1KEP07IDY11.g264.t1	k7vjl2_maizectp synthase os=zea mays gn=zeammb73_628963 pe=3 sv=1	177	20	2.47871e-18	100.0%
IYJ1KEP07IS8MT.g729.t1	a0a068ujb8_cofcacoffea canephora dh200=94 genomic scaffold_31 os=coffea canephora gn=gscoc_t00027108001 pe=4 sv=1	239	20	7.37995e-28	100.0%
IYJ1KEP07IUAOC.g1102.t1	a0a061fk99_theccvacuolar h+-pumping atpase 16 kda proteolipid subunit 4 isoform 2 os=theobroma cacao gn=tcm_034162 pe=3 sv=1	106	20	6.40398e-10	100.0%
IYJ1KEP07IALSG.g1461.t1	q41431_soltupolyubiquitin os=solanum tuberosum pe=4 sv=1	237	20	2.2478e-46	100.0%
IYJ1KEP07IFU7Q.g1467.t1	a0a068ujb8_cofcacoffea canephora dh200=94 genomic scaffold_31 os=coffea canephora gn=gscoc_t00027108001 pe=4 sv=1	245	20	7.9805e-29	100.0%
IYJ1KEP07IPEI5.g1754.t1	V4RT64_9ROSIUncharacterized protein (Fragment) OS=Citrus clementina GN=CICLE_v100278362mg PE=4 SV=1	192	1	84.7028	100.0%
IYJ1KEP07IHN1P.g2422.t1	w9qj32_9rosacasein kinase ii subunit alpha-1 os=morus notabilis gn=l484_005921 pe=3 sv=1	169	20	5.51693e-28	100.0%
IYJ1KEP07IFZH4.g2769.t1	a0a061g3r3_theccat-hook motif nuclear-localized protein 1 isoform 3 os=theobroma cacao gn=tcm_016097 pe=4 sv=1	156	20	1.80454e-17	100.0%
IYJ1KEP07H4R0N.g3107.t1	a0a072vbb5_medtrperoxisomal membrane 22 kda (mpv17 pmp22) family protein os=medicago truncatula gn=mtr_2g090155 pe=4 sv=1	231	20	2.03479e-14	100.0%
IYJ1KEP07IDLSS.g3276.t1	b3tll9_elagvribosomal protein l10 os=elaeis guineensis tenera pe=2 sv=1	155	20	1.43142e-22	100.0%
IYJ1KEP07ILYO1.g3371.t1	h33_horvuhistone os=hordeum vulgare pe=2 sv=1	157	20	1.25522e-24	100.0%
IYJ1KEP07IOO9O.g3455.t1	w9qzh4_9rosavacuolar protein sorting-associated protein 35 os=morus notabilis gn=l484_016001 pe=3 sv=1	189	20	3.84231e-21	100.0%
IYJ1KEP07H8FWJ.g3709.t1	q147g8_arathat1g12920 os=arabidopsis thaliana gn=at1g12920 pe=2 sv=1	225	20	1.04506e-41	100.0%
IYJ1KEP07IADAQ.g3944.t1	i6pbs2_9solngolden 2-like 1 transcription factor os=solanum phureja gn=glk1 pe=2 sv=1	116	20	1.32091e-15	100.0%
IYJ1KEP07IOJQK.g4114.t1	b9sgd4_riccoreceptor serine-threonine protein os=ricinus communis gn=rcom_0744030 pe=3 sv=1	190	20	1.19543e-33	100.0%
IYJ1KEP07IB0PG.g4148.t1	a0a061g3r3_theccat-hook motif nuclear-localized protein 1 isoform 3 os=theobroma cacao gn=tcm_016097 pe=4 sv=1	156	20	1.80454e-17	100.0%
IYJ1KEP07H8O5I.g4253.t1	a0a061dus7_thecczinc-binding ribosomal protein family protein os=theobroma cacao gn=tcm_005784 pe=4 sv=1	131	20	4.36643e-20	100.0%
IYJ1KEP07IO9MH.g4487.t1	a9pb39_poptr26s proteasome aaa-atpase subunit family protein os=populus trichocarpa gn=poptr_0002s03280g pe=2 sv=1	129	20	1.022e-18	100.0%
IYJ1KEP07IDOX1.g5058.t1	q9xg90_pethypetunia major chlorophyll a b binding protein clone 3 end and flank os=petunia hybrida pe=2 sv=1	220	20	3.80547e-40	100.0%
IYJ1KEP07IIBN1.g5466.t1	a9rk00_phypa protein os=physcomitrella patens patens gn=phypadraft_115540 pe=4 sv=1	170	20	2.5099e-29	100.0%
IYJ1KEP07IN2IM.g6129.t1	c3saj6_9poalphosphoribulokinase os=neoglaziovia variegata gn=prk pe=3 sv=1	152	20	1.30246e-22	100.0%
IYJ1KEP07IOL08.g6171.t1	k7vvf3_maize v1 subunit b protein os=zea mays gn=zeammb73_336011 pe=4 sv=1	152	20	9.36118e-17	100.0%
IYJ1KEP07H5W69.g6228.t1	b9s714_riccodead box atp-dependent rna os=ricinus communis gn=rcom_1331440 pe=3 sv=1	214	20	8.80913e-38	100.0%
IYJ1KEP07IRRXI.g6259.t1	a0a061fsf3_theccnuclear factor y isoform 2 os=theobroma cacao gn=tcm_044728 pe=4 sv=1	153	20	7.29892e-23	100.0%
IYJ1KEP07H3VBM.g6291.t1	a0a061g3r3_theccat-hook motif nuclear-localized protein 1 isoform 3 os=theobroma cacao gn=tcm_016097 pe=4 sv=1	156	20	1.80454e-17	100.0%
IYJ1KEP07IQYZY.g6369.t1	k7vvf3_maize v1 subunit b protein os=zea mays gn=zeammb73_336011 pe=4 sv=1	152	20	9.36118e-17	100.0%
IYJ1KEP07IRWSN.g6705.t1	q646h4_camsialpha-tubulin os=camellia sinensis pe=2 sv=1	257	20	1.33065e-36	100.0%
IYJ1KEP07H0188.g7029.t1	q8len1_arath14-3-3-like protein gf14 iota (general regulatory factor 12) os=arabidopsis thaliana pe=2 sv=1	205	20	1.24355e-37	100.0%
IYJ1KEP07IU1R9.g7087.t1	h6wzv5_citmaelongation factor 1-alpha os=citrus maxima gn=ef1-alpha pe=2 sv=1	304	20	1.08698e-65	100.0%
IYJ1KEP07IM6KW.g7472.t1	b9spd6_riccoribosomal protein os=ricinus communis gn=rcom_0497330 pe=3 sv=1	172	20	7.40333e-27	100.0%
IYJ1KEP07IQ88M.g7732.t1	e5gc34_cucme60s ribosomal protein l11 os=cucumis melo melo pe=3 sv=1	162	20	1.16806e-26	100.0%
IYJ1KEP07INE3A.g8035.t1	a0a061er84_theccheat shock cognate protein 70-1 isoform 2 os=theobroma cacao gn=tcm_021961 pe=3 sv=1	405	20	2.66863e-87	100.0%
IYJ1KEP07IKB8L.g8347.t1	q8gzk2_arathactin 8 os=arabidopsis thaliana pe=4 sv=1	127	20	5.91225e-17	100.0%
IYJ1KEP07HZHZY.g8476.t1	f5anw7_9rosismall ras gtp-binding nuclear protein os=dimocarpus longan gn=ran3 pe=2 sv=1	176	20	1.30878e-32	100.0%
IYJ1KEP07ITEWR.g9429.t1	q6dvs4_horvs -like protein os=hordeum vulgare spontaneum pe=4 sv=1	279	20	1.2294e-44	100.0%
IYJ1KEP07IQ105.g9570.t1	h6wzv5_citmaelongation factor 1-alpha os=citrus maxima gn=ef1-alpha pe=2 sv=1	304	20	1.08698e-65	100.0%
IYJ1KEP07H8281.g9856.t1	j9rlv5_popnibeta-tubulin os=populus nigra gn=tub16 pe=3 sv=1	203	20	4.27798e-38	100.0%
IYJ1KEP07H6WPG.g9923.t1	w9s2a4_9rosa rhamnose biosynthetic enzyme 1 os=morus notabilis gn=l484_002009 pe=4 sv=1	221	20	5.04837e-40	100.0%
IYJ1KEP07H39O4.g10073.t1	m5wdd7_prupehistone h2b os=prunus persica gn=prupe_ppa012937mg pe=3 sv=1	167	20	9.97133e-28	100.0%
IYJ1KEP07H6BKA.g10128.t1	b9sh22_riccodna os=ricinus communis gn=rcom_0581300 pe=4 sv=1	173	20	2.27397e-28	100.0%
IYJ1KEP07ISYI2.g10152.t1	q6dvt4_thiel -like protein os=thinopyrum elongatum pe=4 sv=1	198	20	5.12524e-19	100.0%
IYJ1KEP07H6YWB.g10154.t1	q6dvs1_horvs -like protein os=hordeum vulgare spontaneum pe=4 sv=1	132	20	2.91622e-12	100.0%
IYJ1KEP07H4OKQ.g10155.t1	m7zdn1_triuacalcium-transporting atpase endoplasmic reticulum-type os=triticum urartu gn=triur3_25356 pe=3 sv=1	146	20	1.61857e-18	100.0%
IYJ1KEP07IF1LK.g7308.t1	q6dvs1_horvs -like protein os=hordeum vulgare spontaneum pe=4 sv=1	388	20	1.02824e-69	99.95%
IYJ1KEP07ICWOE.g2264.t1	a0a061er84_theccheat shock cognate protein 70-1 isoform 2 os=theobroma cacao gn=tcm_021961 pe=3 sv=1	420	20	6.14369e-83	99.9%
IYJ1KEP07IFV50.g2929.t1	k7p3z2_pinmumalate dehydrogenase os=pinus mugo gn=umn_cl132contig1_03 pe=4 sv=1	221	20	3.51492e-34	99.9%
IYJ1KEP07H3KR9.g3384.t1	a0a059b9x7_eucgrcoatomer subunit gamma os=eucalyptus grandis gn=eugrsuz_g00444 pe=3 sv=1	237	20	5.67394e-34	99.9%
IYJ1KEP07IJYMC.g3501.t1	q8s2z7_helangtp-binding protein os=helianthus annuus gn=ran pe=2 sv=1	188	20	1.14736e-33	99.9%
IYJ1KEP07IKGEE.g5504.t1	i3spw7_medtrrab gtpase-like protein a1d os=medicago truncatula gn=mtr_4g088090 pe=2 sv=1	211	20	7.31966e-32	99.9%
IYJ1KEP07IP6I6.g733.t1	m4ps31_9rosidna demethylase 1 os=vitis amurensis gn=dem1 pe=2 sv=1	204	20	6.36057e-20	99.85%
IYJ1KEP07ILMXT.g4073.t1	b9vrz5_cucsachloroplast abc transporter protein os=cucumis sativus gn=abc1 pe=2 sv=1	222	20	7.98324e-42	99.85%
IYJ1KEP07IEL5F.g5137.t1	b9su10_riccotranscription factor os=ricinus communis gn=rcom_0454610 pe=4 sv=1	122	20	2.19198e-14	99.85%
IYJ1KEP07IEKUA.g6226.t1	w9r5z3_9rosachaperonin cpn60-2 os=morus notabilis gn=l484_026880 pe=3 sv=1	127	20	6.23967e-14	99.85%
IYJ1KEP07IUTIM.g7133.t1	d5k166_popcntubulin-like protein os=populus canescens gn=tub pe=4 sv=1	150	20	9.16541e-23	99.85%
IYJ1KEP07IQFNS.g2090.t1	a9ttn2_phypa protein os=physcomitrella patens patens gn=phypadraft_198161 pe=3 sv=1	194	20	1.67481e-13	99.8%
IYJ1KEP07IIRRZ.g3305.t1	a0a061e7s3_theccring u-box superfamily protein isoform 4 os=theobroma cacao gn=tcm_007095 pe=4 sv=1	302	20	3.89226e-26	99.8%
IYJ1KEP07IT9UW.g6231.t1	q6rvd8_capanpolyubiquitin os=capsicum annuum pe=2 sv=1	183	20	1.85522e-25	99.8%
IYJ1KEP07H9MAY.g7188.t1	a0a068tql1_cofcacoffea canephora dh200=94 genomic scaffold_2 os=coffea canephora gn=gscoc_t00022190001 pe=4 sv=1	233	20	6.31072e-41	99.8%
IYJ1KEP07H1JNF.g9189.t1	q10qu9_orysj40s ribosomal protein sa os=oryza sativa japonica gn= pe=2 sv=1	228	20	2.2624e-42	99.8%
IYJ1KEP07IMDHO.g9561.t1	a0a072u2q3_medtrphosphoenolpyruvate carboxykinase	170	20	2.35969e-27	99.8%
IYJ1KEP07IKBC5.g998.t1	w8vhq8_pyrpy beta-tubulin os=pyrus pyrifolia culta pe=2 sv=1	407	20	5.35953e-93	99.75%
IYJ1KEP07IC4J6.g3736.t1	q3l1d0_vitviheat shock protein 101 os=vitis vinifera gn=hsp101 pe=2 sv=1	437	20	1.60896e-62	99.75%
IYJ1KEP07IICX0.g8913.t1	b9t968_riccoprotein os=ricinus communis gn=rcom_0257150 pe=4 sv=1	181	20	1.62085e-19	99.75%
IYJ1KEP07IQIKA.g2180.t1	g7ii33_medtrkinesin motor catalytic domain protein os=medicago truncatula gn=mtr_2g101990 pe=3 sv=1	164	20	5.57612e-24	99.7%
IYJ1KEP07H1GUM.g2755.t1	v5n8u7_phavuadenylate kinase b os=phaseolus vulgaris pe=2 sv=1	194	20	1.82816e-20	99.7%
IYJ1KEP07ILDML.g2963.t1	a0a061g5v0_theccsignal peptide peptidase-like 2 isoform 4 os=theobroma cacao gn=tcm_016270 pe=4 sv=1	207	20	1.98065e-21	99.7%
IYJ1KEP07ISM09.g4170.t1	m8br59_aegta40s ribosomal protein s2-3 os=aegilops tauschii gn=f775_29507 pe=3 sv=1	357	20	6.44698e-56	99.7%
IYJ1KEP07H63WF.g5450.t1	q40409_nicplplasma membrane h+ atpase os=nicotiana plumbaginifolia gn=pma2 pe=1 sv=1	164	20	3.54126e-16	99.7%
IYJ1KEP07IEXYM.g5559.t1	a9se04_phypa protein os=physcomitrella patens patens gn=phypadraft_49175 pe=4 sv=1	108	20	6.26316e-13	99.7%
IYJ1KEP07H9M42.g5717.t1	w9rf34_9rosapeptide chain release factor 2 os=morus notabilis gn=l484_005584 pe=4 sv=1	225	20	9.24889e-29	99.7%
IYJ1KEP07H9VXF.g6430.t1	#NAME?	115	20	8.52945e-11	99.7%
IYJ1KEP07HZ8GM.g7342.t1	a0a061g5v0_theccsignal peptide peptidase-like 2 isoform 4 os=theobroma cacao gn=tcm_016270 pe=4 sv=1	207	20	1.98065e-21	99.7%
IYJ1KEP07IEYEM.g7996.t1	q40409_nicplplasma membrane h+ atpase os=nicotiana plumbaginifolia gn=pma2 pe=1 sv=1	164	20	3.54126e-16	99.7%
IYJ1KEP07IK6CH.g9134.t1	j3mb24_orybrenolase os=oryza brachyantha gn=ob06g12180 pe=3 sv=1	127	20	7.58897e-16	99.7%
IYJ1KEP07H2WWI.g9277.t1	c0z3h8_arathat4g13430 protein os=arabidopsis thaliana gn=at4g13430 pe=2 sv=1	117	20	1.24088e-10	99.7%
IYJ1KEP07INY77.g2030.t1	w5dut4_wheatcoatomer subunit alpha os=triticum aestivum pe=4 sv=1	210	20	2.36964e-39	99.6%
IYJ1KEP07IHB1M.g2965.t1	a0a061gt30_thecccbl-interacting serine threonine-protein kinase 3 isoform 2 os=theobroma cacao gn=tcm_041026 pe=3 sv=1	171	20	2.30011e-27	99.6%
IYJ1KEP07ISRH5.g5111.t1	q9m619_cofarmethionine synthase os=coffea arabica pe=2 sv=1	262	20	2.16092e-53	99.6%
IYJ1KEP07IDBD8.g6230.t1	a0a068uli8_cofcacoffea canephora dh200=94 genomic scaffold_33 os=coffea canephora gn=gscoc_t00027403001 pe=4 sv=1	174	20	8.14042e-29	99.6%
IYJ1KEP07H35HP.g8793.t1	b9rg29_riccodna replication licensing factor os=ricinus communis gn=rcom_1438760 pe=3 sv=1	185	20	2.13559e-30	99.6%
IYJ1KEP07H3TLX.g9101.t1	m0zwy7_soltuelongation factor tu os=solanum tuberosum gn=pgsc0003dmg400003838 pe=3 sv=1	173	20	9.2631e-28	99.6%
IYJ1KEP07IPGPW.g9262.t1	u5cu14_ambtcctp synthase os=amborella trichopoda gn=amtr_s00057p00080050 pe=3 sv=1	167	20	1.4889e-13	99.6%
IYJ1KEP07IJ1Y7.g545.t1	a0a072tdj4_medtrtcp-1 cpn60 chaperonin family protein os=medicago truncatula gn=mtr_0991s0010 pe=4 sv=1	138	20	6.06305e-16	99.55%
IYJ1KEP07IQCRI.g4737.t1	a0a072u605_medtrkinesin light chain os=medicago truncatula gn=mtr_8g099745 pe=4 sv=1	278	20	4.44948e-43	99.55%
IYJ1KEP07IPKNP.g5114.t1	b6tin9_maizearf gap-like zinc finger-containing protein ziga3 os=zea mays pe=2 sv=1	146	20	1.12743e-22	99.55%
IYJ1KEP07IEND5.g5536.t1	q56wx4_arathplasma membrane-type calcium atpase os=arabidopsis thaliana gn=at4g37640 pe=2 sv=1	166	20	1.01711e-13	99.55%
IYJ1KEP07ISIR2.g6372.t1	o65335_peasar dna-binding protein-2 os=pisum sativum gn=sarbp-2 pe=2 sv=1	301	20	4.11677e-56	99.55%
IYJ1KEP07IUJ6R.g798.t1	-bisphosphoglycerate-dependent phosphoglycerate mutase os=morus notabilis gn=l484_021546 pe=3 sv=1	191	20	8.32297e-32	99.5%
IYJ1KEP07IK32E.g1803.t1	w9s536_9rosacellulose synthase os=morus notabilis gn=l484_005626 pe=3 sv=1	171	20	1.71136e-27	99.5%
IYJ1KEP07ISDVL.g2512.t1	j7g146_9rosixup os=jacaratia dolichaula gn=xup pe=4 sv=1	229	20	7.37714e-31	99.5%
IYJ1KEP07H4B3D.g6059.t1	a0a061fke6_theccatp-dependent rna isoform 3 os=theobroma cacao gn=tcm_034192 pe=4 sv=1	262	20	1.04935e-41	99.5%
IYJ1KEP07IEJTD.g10230.t1	b9sqp2_riccoclathrin heavy chain os=ricinus communis gn=rcom_0838580 pe=3 sv=1	198	20	3.09675e-33	99.5%
IYJ1KEP07H5824.g1306.t1	a0a061dlf2_theccvps35 b isoform 3 os=theobroma cacao gn=tcm_000163 pe=4 sv=1	192	20	2.65977e-33	99.45%
IYJ1KEP07IN4GA.g3812.t1	i1kj54_soybnpin4a os=glycine max gn=pin4a pe=2 sv=1	337	20	1.77331e-48	99.4%
IYJ1KEP07IDTXH.g4224.t1	a0a061dlf2_theccvps35 b isoform 3 os=theobroma cacao gn=tcm_000163 pe=4 sv=1	197	20	3.57019e-34	99.4%
IYJ1KEP07H5OIK.g4271.t1	a5afs2_vitvivacuolar protein sorting-associated protein 35 os=vitis vinifera gn=vitisv_041912 pe=3 sv=1	174	20	5.69719e-28	99.4%
IYJ1KEP07H67AN.g5323.t1	g7l901_medtr3-hydroxyisobutyryl- hydrolase-like protein os=medicago truncatula gn=mtr_8g103840 pe=4 sv=2	154	20	1.99222e-24	99.4%
IYJ1KEP07H6IVJ.g5489.t1	g7l901_medtr3-hydroxyisobutyryl- hydrolase-like protein os=medicago truncatula gn=mtr_8g103840 pe=4 sv=2	154	20	1.99222e-24	99.4%
IYJ1KEP07IDAAP.g6339.t1	a0a068uzc2_cofcacoffea canephora dh200=94 genomic scaffold_76 os=coffea canephora gn=gscoc_t00038598001 pe=4 sv=1	390	20	6.40635e-72	99.4%
IYJ1KEP07H2UG5.g8124.t1	g7l901_medtr3-hydroxyisobutyryl- hydrolase-like protein os=medicago truncatula gn=mtr_8g103840 pe=4 sv=2	154	20	1.99222e-24	99.4%
IYJ1KEP07ISW78.g1053.t1	a5hnu2_camsiphytoene synthase os=camellia sinensis pe=2 sv=2	191	20	7.44109e-16	99.35%
IYJ1KEP07IENG7.g4044.t1	a9pec2_poptrgtp-binding family protein os=populus trichocarpa gn=poptr_0003s07970g pe=2 sv=1	199	20	4.25171e-35	99.3%
IYJ1KEP07H34I8.g7568.t1	b9rai8_ricconucleolar protein os=ricinus communis gn=rcom_1506680 pe=4 sv=1	197	20	1.8849e-31	99.3%
IYJ1KEP07H1VTF.g8174.t1	a0a061g0d2_theccribosomal protein l15 os=theobroma cacao gn=tcm_014898 pe=3 sv=1	293	20	8.06856e-43	99.3%
IYJ1KEP07IOHRR.g9551.t1	a7ygj3_popcnsulfate transporter os=populus canescens gn= ultr2 1b pe=4 sv=1	174	20	1.5424e-24	99.3%
IYJ1KEP07IITPY.g930.t1	b9sf77_riccophospholipid-transporting os=ricinus communis gn=rcom_1095380 pe=4 sv=1	195	20	2.63175e-17	99.25%
IYJ1KEP07H05GH.g4237.t1	a0a061f9t9_theccgtp-dependent nucleic acid-binding protein engd isoform 4 os=theobroma cacao gn=tcm_032434 pe=4 sv=1	120	20	8.76579e-14	99.25%
IYJ1KEP07ISUOQ.g6434.t1	q9lky0_maizewd-repeat protein rbap3 os=zea mays gn=rbap3 pe=2 sv=1	141	20	1.70711e-19	99.25%
IYJ1KEP07H5P80.g8624.t1	a0a061fan2_theccrna helicase family protein isoform 3 os=theobroma cacao gn=tcm_032899 pe=4 sv=1	143	20	1.06391e-18	99.25%
IYJ1KEP07INSH0.g2243.t1	b9sil2_ricco40s ribosomal protein os=ricinus communis gn=rcom_0822430 pe=4 sv=1	225	20	3.55447e-40	99.2%
IYJ1KEP07H4U40.g6508.t1	b9vxw6_lupalformamidase os=lupinus albus pe=2 sv=1	250	20	4.39966e-47	99.2%
IYJ1KEP07IQHKJ.g7804.t1	b9rkq5_riccoprotein os=ricinus communis gn=rcom_1052720 pe=4 sv=1	268	20	2.12517e-46	99.2%
IYJ1KEP07IGR1V.g4791.t1	b9sv29_riccodna repair and recombination protein os=ricinus communis gn=rcom_0260090 pe=4 sv=1	292	20	3.57338e-54	99.15%
IYJ1KEP07H6XSF.g4936.t1	q8h6m0_goshialpha-tubulin 2 os=gossypium hirsutum gn=atub2 pe=2 sv=1	249	20	7.4494e-36	99.15%
IYJ1KEP07H7397.g2185.t1	b9ra94_riccoproteasome subunit alpha type os=ricinus communis gn=rcom_1504720 pe=3 sv=1	458	20	1.97368e-94	99.1%
IYJ1KEP07IRXAS.g2332.t1	b9sp14_riccogmp os=ricinus communis gn=rcom_1247670 pe=4 sv=1	246	20	7.04929e-44	99.1%
IYJ1KEP07IEELZ.g2924.t1	q40409_nicplplasma membrane h+ atpase os=nicotiana plumbaginifolia gn=pma2 pe=1 sv=1	203	20	2.02236e-25	99.1%
IYJ1KEP07HZKEA.g4912.t1	w9sb24_9rosachaperonin cpn60-2 os=morus notabilis gn=l484_015157 pe=3 sv=1	257	20	4.44981e-26	99.1%
IYJ1KEP07H5Z1Y.g6347.t1	a0a061fsy7_theccnad-dependent glycerol-3-phosphate dehydrogenase family protein os=theobroma cacao gn=tcm_045473 pe=3 sv=1	105	20	3.86752e-08	99.1%
IYJ1KEP07IDKZJ.g8068.t1	q1eml3_plamjactin 1 os=plantago major gn=act1 pe=2 sv=1	400	20	3.19416e-77	99.1%
IYJ1KEP07H1IHV.g3364.t1	w9srd9_9rosaabc transporter c family member 3 os=morus notabilis gn=l484_016221 pe=3 sv=1	223	20	2.10065e-19	99.05%
IYJ1KEP07IILBG.g7830.t1	a0a061g8l0_theccarf-gap domain 13 isoform 2 os=theobroma cacao gn=tcm_026911 pe=4 sv=1	150	20	2.69956e-19	99.05%
IYJ1KEP07H8QOO.g9373.t1	f2dpe1_horvd protein os=hordeum vulgare distichum pe=2 sv=1	139	20	3.95816e-20	99.05%
ConTiG00001.g3.t1	t1wyz9_9ericphotosystem ii cp47 chlorophyll apoprotein os=camellia yunnanensis gn=psbb pe=3 sv=1	1527	20	0.0	99.0%
IYJ1KEP07HXP7V.g9801.t1	b9s714_riccodead box atp-dependent rna os=ricinus communis gn=rcom_1331440 pe=3 sv=1	170	20	1.89543e-25	99.0%
IYJ1KEP07IB8YH.g9948.t1	b9sil2_ricco40s ribosomal protein os=ricinus communis gn=rcom_0822430 pe=4 sv=1	248	20	7.90381e-46	99.0%
IYJ1KEP07II46O.g799.t1	a0a072tw78_medtr26s proteasome regulatory complex component os=medicago truncatula gn=mtr_8g106120 pe=4 sv=1	301	20	1.4385e-57	98.95%
IYJ1KEP07ISA5E.g1233.t1	a0a061fqr3_theccnucleotide-diphospho-sugar transferases superfamily protein os=theobroma cacao gn=tcm_043600 pe=4 sv=1	143	20	3.32012e-19	98.95%
IYJ1KEP07IUVYM.g7711.t1	a5ax39_vitviglyceraldehyde-3-phosphate dehydrogenase os=vitis vinifera gn=vitisv_021576 pe=3 sv=1	213	20	9.12322e-35	98.95%
IYJ1KEP07IC81A.g7958.t1	b9sar0_riccoarginine serine-rich splicing os=ricinus communis gn=rcom_1178020 pe=4 sv=1	141	20	1.21855e-20	98.95%
IYJ1KEP07INLLY.g460.t1	w9sfh7_9rosan-alpha-acetyltransferase auxiliary subunit os=morus notabilis gn=l484_019454 pe=4 sv=1	222	20	2.58396e-40	98.9%
IYJ1KEP07H6K60.g1829.t1	a0a068uyz6_cofcacoffea canephora dh200=94 genomic scaffold_76 os=coffea canephora gn=gscoc_t00038782001 pe=4 sv=1	204	20	3.06523e-27	98.9%
IYJ1KEP07IA2XV.g1895.t1	b9t8b7_riccor2r3-myb transcription os=ricinus communis gn=rcom_0176920 pe=4 sv=1	215	20	6.57101e-41	98.9%
IYJ1KEP07H4KYM.g2482.t1	a0a068uyz6_cofcacoffea canephora dh200=94 genomic scaffold_76 os=coffea canephora gn=gscoc_t00038782001 pe=4 sv=1	192	20	2.6092e-28	98.9%
IYJ1KEP07H2XVQ.g3084.t1	a0a061evi6_thecc2-cysteine peroxiredoxin b os=theobroma cacao gn=tcm_022857 pe=4 sv=1	211	20	3.51433e-39	98.9%
IYJ1KEP07IB4KR.g3234.t1	a0a061esw4_thecccell division protease ftsh isoform 2 os=theobroma cacao gn=tcm_021912 pe=3 sv=1	465	20	6.44657e-83	98.9%
IYJ1KEP07IDFGY.g4390.t1	a0a061e4t8_theccphosphatase 2c 52 isoform 1 os=theobroma cacao gn=tcm_008018 pe=4 sv=1	270	20	8.91633e-54	98.9%
IYJ1KEP07H298C.g6831.t1	a0a061e4t8_theccphosphatase 2c 52 isoform 1 os=theobroma cacao gn=tcm_008018 pe=4 sv=1	272	20	8.91633e-54	98.9%
IYJ1KEP07H2CT8.g9267.t1	v7bap9_phavuglutamate decarboxylase os=phaseolus vulgaris gn=phavu_008g2397001g pe=3 sv=1	238	20	2.34569e-49	98.9%
ConTiG00014.g43.t1	g7j0z5_medtrphotosystem i p700 chlorophyll a apoprotein a2 os=medicago truncatula gn=mtr_3g035600 pe=3 sv=2	4126	20	0.0	98.85%
IYJ1KEP07IPC55.g3459.t1	a0a061e114_theccdynamin-related protein 3a isoform 2 os=theobroma cacao gn=tcm_007356 pe=3 sv=1	209	20	1.59764e-33	98.85%
IYJ1KEP07IJZDP.g9117.t1	b9s0j4_riccopleiotropic drug resistance os=ricinus communis gn=rcom_1355400 pe=3 sv=1	228	20	1.36846e-22	98.85%
IYJ1KEP07H3TCF.g823.t1	a0a061f2f6_thecctcp-1 cpn60 chaperonin family protein isoform 3 os=theobroma cacao gn=tcm_026460 pe=3 sv=1	138	20	3.57811e-17	98.8%
IYJ1KEP07IL415.g4452.t1	-dimethyl-8-ribityllumazine synthase os=morus notabilis gn=l484_013818 pe=3 sv=1	200	20	3.19907e-24	98.8%
IYJ1KEP07H3W9R.g5173.t1	a9qma5_panquglutamine synthetase-like os=panax quinquefolius pe=2 sv=1	153	20	1.49533e-23	98.8%
IYJ1KEP07ICNDY.g6357.t1	w9rll9_9rosadna replication licensing factor mcm5-a os=morus notabilis gn=l484_016656 pe=3 sv=1	258	20	6.98404e-14	98.8%
IYJ1KEP07HZ2DM.g7408.t1	a0a072u2n8_medtrdehydrogenase reductase sdr family protein os=medicago truncatula gn=mtr_7g080410 pe=4 sv=1	111	20	5.93934e-10	98.8%
IYJ1KEP07H5DCJ.g4503.t1	w9rvs2_9rosa1-phosphatidylinositol-3-phosphate 5-kinase os=morus notabilis gn=l484_019564 pe=4 sv=1	234	20	1.10212e-41	98.75%
ConTiG01812.g702.t1	w9rfx7_9rosaf-box protein os=morus notabilis gn=l484_012738 pe=4 sv=1	229	20	5.7617e-28	98.7%
IYJ1KEP07IPGR5.g25.t1	myo6_arathmyosin-6 os=arabidopsis thaliana gn=xi-2 pe=1 sv=1	218	20	1.7877e-40	98.7%
IYJ1KEP07IS2XZ.g3919.t1	q0pjd3_soybnmyb transcription factor myb65 os=glycine max gn=myb65 pe=2 sv=1	203	20	8.78921e-34	98.7%
IYJ1KEP07ILIIV.g6551.t1	g5dwe7_sillahistone h2a os=silene latifolia pe=2 sv=1	246	20	3.03184e-08	98.7%
IYJ1KEP07IJTW4.g7834.t1	g5dwe7_sillahistone h2a os=silene latifolia pe=2 sv=1	176	20	2.70453e-14	98.7%
IYJ1KEP07IIF2H.g8657.t1	e5dhs4_carpabrassinosteroid signaling kinase 11 os=carica papaya pe=2 sv=1	197	20	3.07097e-37	98.7%
ConTiG00001.g2.t1	x2gb25_9rosiribulose bisphosphate carboxylase large chain os=trigonobalanus doichangensis gn=rbcl pe=3 sv=1	3219	20	0.0	98.65%
ConTiG00021.g58.t1	e9p2b8_riccoatp synthase subunit alpha os=ricinus communis gn=atp1 pe=3 sv=1	3288	20	0.0	98.65%
IYJ1KEP07ISF06.g3860.t1	g7kzk3_medtrclip-associating-like protein os=medicago truncatula gn=mtr_7g099480 pe=4 sv=2	225	20	5.35925e-09	98.65%
IYJ1KEP07IAXGQ.g6236.t1	a0a061drk6_theccdnase i-like superfamily protein isoform 1 os=theobroma cacao gn=tcm_004304 pe=4 sv=1	246	20	1.16798e-32	98.65%
IYJ1KEP07ID4S7.g9479.t1	h1zy28_ginbi heat shock protein 90 os=ginkgo biloba gn=hsp90 pe=4 sv=1	326	20	5.7813e-63	98.65%
IYJ1KEP07IOLPN.g1128.t1	v9vhl7_zizjjchlorophyll a b binding protein os=ziziphus jujuba pe=2 sv=1	468	20	3.13618e-87	98.6%
IYJ1KEP07IG0Z1.g2207.t1	a0a068v097_cofcacoffea canephora dh200=94 genomic scaffold_78 os=coffea canephora gn=gscoc_t00039143001 pe=4 sv=1	156	20	5.2139e-25	98.6%
IYJ1KEP07ISWSQ.g6435.t1	a0a061gcm7_thecccbl-interacting serine threonine-protein kinase 23 isoform 5 os=theobroma cacao gn=tcm_029422 pe=4 sv=1	189	20	3.67306e-32	98.6%
IYJ1KEP07ISEPW.g7513.t1	b9rjb9_riccohistone acetyltransferase os=ricinus communis gn=rcom_1032900 pe=3 sv=1	207	20	2.9554e-37	98.6%
IYJ1KEP07H5ZJ1.g8896.t1	q0mrd3_cuspeppi-dependent phosphofructokinase beta subunit os=cuscuta pentagona pe=2 sv=1	152	20	2.11247e-10	98.6%
IYJ1KEP07H5DKW.g7103.t1	os=ricinus communis gn=rcom_0811130 pe=4 sv=1	357	20	1.14626e-71	98.55%
IYJ1KEP07H62GL.g9942.t1	b9hse5_poptr chromatin remodelling complex atpase chain iswi family protein os=populus trichocarpa gn=poptr_0010s02180g pe=4 sv=2	144	20	3.03618e-17	98.55%
IYJ1KEP07ITJO6.g504.t1	g8a1i6_medtrnadph-dependent diflavin oxidoreductase os=medicago truncatula gn=mtr_122s0001 pe=4 sv=1	162	20	4.09336e-26	98.5%
IYJ1KEP07IO8VP.g3228.t1	a0a072tnx2_medtrpre-mrna-splicing factor atp-dependent rna helicase prp16 os=medicago truncatula gn=mtr_1543s0010 pe=4 sv=1	441	20	2.80846e-80	98.5%
IYJ1KEP07IJ8N7.g6538.t1	b9rrz5_riccodna binding os=ricinus communis gn=rcom_0800340 pe=4 sv=1	239	20	1.83969e-31	98.5%
IYJ1KEP07H5X2E.g6931.t1	antr2_arathprobable anion transporter chloroplastic os=arabidopsis thaliana gn=antr2 pe=2 sv=1	177	20	8.41738e-20	98.5%
IYJ1KEP07ISBMU.g1795.t1	b9sgs4_riccodna binding os=ricinus communis gn=rcom_0819830 pe=4 sv=1	196	20	9.90295e-31	98.45%
IYJ1KEP07IRUXE.g5676.t1	a0a061e365_theccdihydroorotate isoform 1 os=theobroma cacao gn=tcm_007688 pe=4 sv=1	138	20	5.96779e-12	98.45%
IYJ1KEP07IOKLH.g7484.t1	b9rde1_riccolob domain-containing os=ricinus communis gn=rcom_1612280 pe=4 sv=1	345	20	1.96662e-50	98.45%
IYJ1KEP07H12UO.g8106.t1	bip3_tobacluminal-binding protein 3 os=nicotiana tabacum gn=bip3 pe=2 sv=1	354	20	6.65416e-51	98.45%
IYJ1KEP07IQHRC.g1433.t1	c3v133_wheatheat shock protein 70 os=triticum aestivum pe=2 sv=1	333	20	1.45688e-52	98.4%
IYJ1KEP07IOV4B.g2997.t1	a7yvw3_actchglutamate dehydrogenase os=actinidia chinensis gn=gdh1 pe=2 sv=1	171	20	2.40262e-28	98.4%
IYJ1KEP07H0027.g6935.t1	a0a061e4t8_theccphosphatase 2c 52 isoform 1 os=theobroma cacao gn=tcm_008018 pe=4 sv=1	310	20	4.39637e-60	98.4%
IYJ1KEP07H305O.g7225.t1	a0a068u4s3_cofcacoffea canephora dh200=94 genomic scaffold_9 os=coffea canephora gn=gscoc_t00041829001 pe=4 sv=1	211	20	2.47844e-40	98.4%
IYJ1KEP07IBOCR.g387.t1	w9qvf9_9rosa copper-transporting atpase paa1 os=morus notabilis gn=l484_017204 pe=3 sv=1	129	11	0.020154	98.36%
IYJ1KEP07ISGQ6.g314.t1	a0a061g5e6_thecc3-ketoacyl-acyl carrier protein synthase i os=theobroma cacao gn=tcm_016498 pe=3 sv=1	190	20	4.18879e-16	98.35%
IYJ1KEP07H3X9C.g1698.t1	a0a061g5e6_thecc3-ketoacyl-acyl carrier protein synthase i os=theobroma cacao gn=tcm_016498 pe=3 sv=1	190	20	4.18879e-16	98.35%
IYJ1KEP07IGZFP.g5061.t1	assy_arathargininosuccinate chloroplastic os=arabidopsis thaliana gn=at4g24830 pe=2 sv=3	144	20	1.92136e-22	98.35%
IYJ1KEP07IKUZC.g7170.t1	t2dp50_phavuelongation factor 1-beta os=phaseolus vulgaris pe=2 sv=1	148	20	1.37414e-17	98.35%
IYJ1KEP07H0FCE.g8417.t1	r4n4r9_9lamiheat shock protein os=cyrtandra platyphylla parviflora gn= pe=4 sv=1	142	20	3.25675e-18	98.35%
ConTiG00004.g19.t1	b9t5i2_ricconadh os=ricinus communis gn=rcom_0379560 pe=4 sv=1	375	20	4.57857e-81	98.3%
IYJ1KEP07H5IJQ.g8282.t1	w9skb4_9rosabrefeldin a-inhibited guanine nucleotide-exchange protein 1 os=morus notabilis gn=l484_019576 pe=4 sv=1	182	20	9.5969e-31	98.3%
IYJ1KEP07H8SGB.g9325.t1	a0a061e7u0_theccdna-directed rna polymerase family protein os=theobroma cacao gn=tcm_007121 pe=4 sv=1	233	20	3.59642e-38	98.3%
IYJ1KEP07H8MZR.g4325.t1	a0a068u4s3_cofcacoffea canephora dh200=94 genomic scaffold_9 os=coffea canephora gn=gscoc_t00041829001 pe=4 sv=1	226	20	4.80692e-41	98.25%
IYJ1KEP07IC1EN.g4959.t1	a0a068twa8_cofcacoffea canephora dh200=94 genomic scaffold_5 os=coffea canephora gn=gscoc_t00032222001 pe=4 sv=1	240	20	1.68604e-41	98.25%
IYJ1KEP07IRI6S.g5166.t1	a0a068twa8_cofcacoffea canephora dh200=94 genomic scaffold_5 os=coffea canephora gn=gscoc_t00032222001 pe=4 sv=1	240	20	1.68604e-41	98.25%
IYJ1KEP07H51CU.g5691.t1	a0a061gr00_theccwrky dna-binding protein os=theobroma cacao gn=tcm_037060 pe=4 sv=1	182	20	1.11793e-20	98.25%
IYJ1KEP07INGTJ.g7504.t1	a0a072uxj0_medtr26s protease regulatory subunit 6b os=medicago truncatula gn=mtr_3g062510 pe=4 sv=1	335	20	9.91236e-37	98.25%
IYJ1KEP07IUDB5.g9855.t1	a5bbb7_vitvinon-lysosomal glucosylceramidase os=vitis vinifera gn=vitisv_019326 pe=3 sv=1	152	20	2.01688e-22	98.25%
IYJ1KEP07IG2ZB.g649.t1	b9sa09_riccodna binding os=ricinus communis gn=rcom_0181650 pe=4 sv=1	189	20	2.48084e-14	98.2%
IYJ1KEP07ICVZ4.g1236.t1	q0wqz1_arath60s ribosomal protein l11b os=arabidopsis thaliana gn=at2g42740 pe=2 sv=1	170	20	4.79862e-11	98.2%
IYJ1KEP07ILFIY.g1823.t1	b9gj76_poptrmyosin heavy chain-related family protein os=populus trichocarpa gn=poptr_0001s25230g pe=4 sv=2	176	20	1.46822e-12	98.2%
IYJ1KEP07IGNLH.g2274.t1	b9rrf1_riccoglucose inhibited division protein os=ricinus communis gn=rcom_1189220 pe=4 sv=1	275	20	8.96536e-52	98.2%
IYJ1KEP07IIEUV.g3051.t1	b9rbc3_ricco30s ribosomal protein os=ricinus communis gn=rcom_1674110 pe=3 sv=1	172	20	2.08781e-24	98.2%
IYJ1KEP07H1NEI.g4308.t1	lisc2_poptrlipoyl synthase chloroplastic os=populus trichocarpa gn=lip1p-2 pe=3 sv=1	162	20	4.5669e-25	98.2%
IYJ1KEP07IMAX3.g6503.t1	m0zwp5_soltucoatomer subunit alpha os=solanum tuberosum gn=pgsc0003dmg400003762 pe=4 sv=1	154	20	2.17519e-24	98.2%
IYJ1KEP07H7OZT.g6536.t1	os=ricinus communis gn=rcom_0438720 pe=4 sv=1	172	20	3.82275e-23	98.2%
IYJ1KEP07H5FOK.g8244.t1	i1ngj0_soybn40s ribosomal protein s3a os=glycine max pe=3 sv=1	234	20	1.81656e-31	98.2%
IYJ1KEP07H5CGH.g9005.t1	a0a068u1a0_cofcacoffea canephora dh200=94 genomic scaffold_8 os=coffea canephora gn=gscoc_t00039370001 pe=4 sv=1	152	20	2.80419e-15	98.2%
IYJ1KEP07IT6KP.g9604.t1	a0a061e0t7_theccphosphatidylinositol 3-and 4-kinase family alpha isoform 5 os=theobroma cacao gn=tcm_007300 pe=4 sv=1	210	20	4.20441e-27	98.2%
IYJ1KEP07IO0V5.g9671.t1	w9rxa8_9rosaoxygen-evolving enhancer protein 1 os=morus notabilis gn=l484_011742 pe=4 sv=1	115	20	9.10199e-12	98.2%
IYJ1KEP07INR37.g383.t1	a0a068u9w3_cofcacoffea canephora dh200=94 genomic scaffold_15 os=coffea canephora gn=gscoc_t00020016001 pe=4 sv=1	207	20	2.56365e-32	98.15%
IYJ1KEP07ILK23.g481.t1	a0a068um35_cofcacoffea canephora dh200=94 genomic scaffold_38 os=coffea canephora gn=gscoc_t00028689001 pe=4 sv=1	243	20	8.66111e-44	98.15%
IYJ1KEP07H545G.g1133.t1	w1pn60_ambtccellulose synthase os=amborella trichopoda gn=amtr_s00022p00086120 pe=3 sv=1	225	20	6.49315e-43	98.15%
IYJ1KEP07IMVI4.g2834.t1	a0a061esw4_thecccell division protease ftsh isoform 2 os=theobroma cacao gn=tcm_021912 pe=3 sv=1	517	20	3.20706e-88	98.15%
IYJ1KEP07HZ170.g3795.t1	a0a068v1t9_cofcacoffea canephora dh200=94 genomic scaffold_89 os=coffea canephora gn=gscoc_t00041176001 pe=4 sv=1	216	20	2.83545e-40	98.15%
IYJ1KEP07IHOO3.g3934.t1	a0a061esw4_thecccell division protease ftsh isoform 2 os=theobroma cacao gn=tcm_021912 pe=3 sv=1	518	20	3.20706e-88	98.15%
IYJ1KEP07H7GAU.g4318.t1	q5dj34_9apiaphenylalanine ammonia-lyase os=pittosporum tobira pe=3 sv=1	474	20	3.75201e-105	98.15%
IYJ1KEP07IN9PY.g4510.t1	a0a061ekp8_theccheat shock protein 60 isoform 7 os=theobroma cacao gn=tcm_020438 pe=3 sv=1	140	20	9.31487e-17	98.15%
IYJ1KEP07ICHL0.g4540.t1	a0a061fdw6_thecctransducin wd40 repeat-like superfamily protein os=theobroma cacao gn=tcm_034364 pe=4 sv=1	324	20	4.5988e-55	98.15%
IYJ1KEP07IAICT.g8109.t1	b9rrf1_riccoglucose inhibited division protein os=ricinus communis gn=rcom_1189220 pe=4 sv=1	268	20	1.91147e-49	98.15%
IYJ1KEP07IAMK9.g9885.t1	a0a067kz69_jatcutranscription initiation factor iia subunit 2 os=jatropha curcas gn=jcgz_15913 pe=3 sv=1	141	20	1.78517e-18	98.15%
ConTiG00002.g6.t1	d3wep6_9rosiatp synthase subunit chloroplastic os=oxalis latifolia gn=atpa pe=3 sv=1	4653	20	0.0	98.1%
IYJ1KEP07IEJHV.g2317.t1	a0a068unt9_cofcacoffea canephora dh200=94 genomic scaffold_37 os=coffea canephora gn=gscoc_t00028534001 pe=4 sv=1	175	20	7.55593e-29	98.1%
IYJ1KEP07INTTS.g7596.t1	a0a068tx27_cofcacoffea canephora dh200=94 genomic scaffold_4 os=coffea canephora gn=gscoc_t00029637001 pe=4 sv=1	252	20	1.18645e-30	98.1%
IYJ1KEP07IHYJD.g8644.t1	aaa- cdc48 protein os=medicago truncatula gn=mtr_7g101870 pe=3 sv=2	180	20	9.05211e-32	98.1%
ConTiG01512.g639.t1	q9fhy8_arathat5g41950 os=arabidopsis thaliana gn=at5g41950 pe=1 sv=1	111	20	1.30429e-12	98.05%
IYJ1KEP07IUHPW.g2477.t1	q5mcm9_bixorbeta-cyclase os=bixa orellana pe=4 sv=1	308	20	3.89901e-61	98.05%
ConTiG00005.g23.t1	U5CKF9_AMBTCUncharacterized protein (Fragment) OS=Amborella trichopoda GN=AMTR_s05520p00003140 PE=4 SV=1	714	1	3.78611e-37	98.0%
ConTiG01292.g586.t1	s8e2n0_9lamihistone h3 os=genlisea aurea gn=m569_04854 pe=3 sv=1	399	20	7.76808e-67	98.0%
IYJ1KEP07IL5K1.g461.t1	f2ct03_horvd protein os=hordeum vulgare distichum pe=2 sv=1	260	20	1.7187e-47	98.0%
IYJ1KEP07IOLYF.g3875.t1	a0a061elw4_theccgb: os=theobroma cacao gn=tcm_018123 pe=4 sv=1	162	20	3.25351e-26	98.0%
IYJ1KEP07H1DBF.g5143.t1	f5anw7_9rosismall ras gtp-binding nuclear protein os=dimocarpus longan gn=ran3 pe=2 sv=1	176	20	7.67308e-31	98.0%
IYJ1KEP07IMBD6.g5198.t1	a0a072vde6_medtr26s proteasome regulatory particle triple-a atpase protein os=medicago truncatula gn=mtr_3g112260 pe=4 sv=1	240	20	3.90881e-41	98.0%
IYJ1KEP07IIQO3.g5692.t1	w6jap7_goshinac domain protein nac53 os=gossypium hirsutum pe=2 sv=1	332	20	2.26641e-62	98.0%
IYJ1KEP07IN6GW.g6201.t1	w6jap7_goshinac domain protein nac53 os=gossypium hirsutum pe=2 sv=1	332	20	2.26641e-62	98.0%
IYJ1KEP07IGDA2.g8801.t1	a0a072u7s2_medtrribosomal protein l7ae l30e s12e gadd45 family protein os=medicago truncatula gn=mtr_7g021030 pe=4 sv=1	243	20	4.056e-40	98.0%
IYJ1KEP07IR506.g9688.t1	w6jap7_goshinac domain protein nac53 os=gossypium hirsutum pe=2 sv=1	311	20	3.51694e-62	98.0%
IYJ1KEP07IM0K0.g10209.t1	q6dvs1_horvs -like protein os=hordeum vulgare spontaneum pe=4 sv=1	280	20	1.62931e-51	98.0%
IYJ1KEP07IG2LP.g1267.t1	w6aby3_9ericpeptidyl-prolyl cis-trans isomerase os=camellia japonica gn=cyp pe=2 sv=1	159	20	1.49412e-24	97.95%
IYJ1KEP07IMBH0.g5960.t1	f8u800_braottubulin beta-6 os=brassica oleracea italica gn=tub6 pe=2 sv=1	364	20	2.55033e-73	97.95%
IYJ1KEP07HZZ4K.g6113.t1	a0a072vc26_medtraaa-type atpase family protein os=medicago truncatula gn=mtr_2g086160 pe=4 sv=1	233	20	6.32094e-41	97.95%
IYJ1KEP07IFZ4U.g8162.t1	w9rgn8_9rosachlorophyll a-b binding protein 13 os=morus notabilis gn=l484_018739 pe=4 sv=1	378	20	2.15475e-66	97.95%
IYJ1KEP07ITQI8.g182.t1	aaa- cdc48 protein isoform 2 os=theobroma cacao gn=tcm_022204 pe=3 sv=1	300	20	1.08652e-38	97.9%
IYJ1KEP07IQT9Z.g245.t1	a0a061fhc5_theccsec23 sec24 protein transport family protein os=theobroma cacao gn=tcm_035130 pe=4 sv=1	111	20	5.06147e-12	97.9%
IYJ1KEP07IPGG1.g325.t1	b9r8k6_riccocell division protease os=ricinus communis gn=rcom_1600540 pe=3 sv=1	283	20	2.68702e-52	97.9%
IYJ1KEP07H5SIY.g1200.t1	b9swb5_riccoprotein disulfide-isomerase os=ricinus communis gn=rcom_0154150 pe=3 sv=1	174	20	4.51504e-19	97.9%
IYJ1KEP07IBVXT.g1857.t1	k7uqt7_maizeelongation factor 1-gamma 2 os=zea mays gn=zeammb73_235713 pe=4 sv=1	114	20	7.85383e-13	97.9%
IYJ1KEP07INOQE.g5486.t1	t2dpb8_phavueukaryotic translation initiation factor 5a os=phaseolus vulgaris pe=2 sv=1	180	20	5.06833e-12	97.9%
IYJ1KEP07IS3YN.g6334.t1	q7xb38_capanascorbate peroxidase os=capsicum annuum pe=2 sv=1	153	20	5.3487e-24	97.9%
IYJ1KEP07II5KC.g6352.t1	phosphate os=ricinus communis gn=rcom_0678910 pe=4 sv=1	126	20	2.78764e-11	97.9%
IYJ1KEP07H44T6.g6522.t1	g7ktm4_medtrdead-box atp-dependent rna helicase-like protein os=medicago truncatula gn=mtr_7g109720 pe=3 sv=1	247	20	1.38661e-31	97.9%
IYJ1KEP07HX9OR.g9432.t1	w9qcw3_9rosadead-box atp-dependent rna helicase 24 os=morus notabilis gn=l484_009733 pe=3 sv=1	171	20	8.83591e-27	97.9%
IYJ1KEP07H0IEO.g9974.t1	d0uu71_pangiglycolate oxidase os=panax ginseng pe=2 sv=1	107	20	3.06391e-09	97.9%
IYJ1KEP07IIC1G.g3696.t1	a0a072tmf6_medtrendoplasmic reticulum-type calcium-transporting atpase os=medicago truncatula gn=mtr_8g027160 pe=4 sv=1	228	20	1.58751e-38	97.85%
IYJ1KEP07H9E35.g5544.t1	k4fbm7_9aspaerb3 binding protein os=nervilia fordii pe=2 sv=1	150	20	1.40659e-10	97.85%
IYJ1KEP07H4P7I.g5734.t1	a0a059bux5_eucgracetyltransferase component of pyruvate dehydrogenase complex os=eucalyptus grandis gn=eugrsuz_f03161 pe=3 sv=1	254	20	6.7532e-47	97.85%
IYJ1KEP07IFDPC.g5997.t1	a0a061ej53_theccp-loop containing nucleoside triphosphate hydrolases superfamily protein isoform 2 os=theobroma cacao gn=tcm_020154 pe=3 sv=1	342	20	2.90702e-65	97.85%
IYJ1KEP07IJXK3.g6094.t1	b9i7a9_poptr rab geranylgeranyl transferase type ii beta subunit family protein os=populus trichocarpa gn=poptr_0013s01400g pe=4 sv=2	233	20	4.68997e-43	97.85%
IYJ1KEP07IDCG8.g6394.t1	b9h2f2_poptrgtp-binding family protein os=populus trichocarpa gn=poptr_0004s05940g pe=3 sv=1	202	20	4.0639e-37	97.85%
IYJ1KEP07IIKZN.g9929.t1	a0a061f187_theccilityhia isoform 2 os=theobroma cacao gn=tcm_026122 pe=4 sv=1	218	20	3.67777e-34	97.85%
IYJ1KEP07INI8U.g10013.t1	q9avq4_sesrop-type h+-atpase os=sesbania rostrata gn=ha5 pe=2 sv=1	183	20	8.80713e-27	97.85%
ConTiG00002.g7.t1	v9zab8_9magndna-directed rna polymerase subunit beta os=itea chinensis gn=rpob pe=3 sv=1	2418	20	0.0	97.8%
IYJ1KEP07IPT6G.g4282.t1	a0a061gy62_thecctransducin wd40 repeat-like superfamily protein os=theobroma cacao gn=tcm_039496 pe=4 sv=1	256	20	1.52336e-47	97.8%
IYJ1KEP07IKO5M.g4344.t1	b9hjp6_poptr26s proteasome subunit 8 family protein os=populus trichocarpa gn=poptr_0008s14310g pe=3 sv=2	183	20	5.80308e-21	97.8%
IYJ1KEP07IL3IE.g5008.t1	w9rgn8_9rosachlorophyll a-b binding protein 13 os=morus notabilis gn=l484_018739 pe=4 sv=1	388	20	2.96723e-69	97.8%
IYJ1KEP07IGE7B.g7410.t1	sar1a_arathgtp-binding protein sar1a os=arabidopsis thaliana gn=sar1a pe=2 sv=1	321	20	1.92917e-44	97.8%
IYJ1KEP07H8PQS.g7654.t1	v4mf22_eutsaproline iminopeptidase os=eutrema salsugineum gn=eutsa_v10022723mg pe=3 sv=1	291	20	7.47142e-26	97.8%
IYJ1KEP07IC5DU.g7793.t1	e5gbd5_cucme60s ribosomal protein l9 os=cucumis melo melo pe=4 sv=1	158	20	2.91843e-24	97.8%
IYJ1KEP07IPJT9.g8027.t1	w9rgn8_9rosachlorophyll a-b binding protein 13 os=morus notabilis gn=l484_018739 pe=4 sv=1	348	20	1.0919e-60	97.8%
IYJ1KEP07IK4T0.g8819.t1	w9rgn8_9rosachlorophyll a-b binding protein 13 os=morus notabilis gn=l484_018739 pe=4 sv=1	388	20	2.96723e-69	97.8%
IYJ1KEP07IBEJO.g9414.t1	f5a6b5_fraveknotted-like homeobox knox5 os=fragaria vesca pe=2 sv=1	162	20	1.33673e-16	97.8%
ConTiG00003.g14.t1	b9u3l8_carpacytochrome c oxidase subunit 1 os=carica papaya gn=cox1 pe=3 sv=1	1587	20	0.0	97.75%
IYJ1KEP07II3HU.g2064.t1	a0a061f3s0_theccmannosylglycoprotein endo-beta-mannosidase isoform 5 os=theobroma cacao gn=tcm_026553 pe=4 sv=1	301	20	1.94702e-56	97.75%
IYJ1KEP07IPCWH.g2147.t1	smt2_arath24-methylenesterol c-methyltransferase 2 os=arabidopsis thaliana gn=smt2 pe=1 sv=2	129	20	1.26764e-16	97.75%
IYJ1KEP07IT92D.g2881.t1	q1ep24_musbagtp-binding os=musa balbisiana gn= pe=4 sv=1	266	20	3.39416e-39	97.75%
IYJ1KEP07H7UVW.g3011.t1	w8siu7_camsinadp-glyceraldehyde-3-phosphate dehydrogenase os=camellia sinensis pe=2 sv=1	285	20	5.2007e-56	97.75%
IYJ1KEP07IOR2W.g3191.t1	m5x3k6_prupeclathrin heavy chain os=prunus persica gn=prupe_ppa000130mg pe=3 sv=1	208	20	1.14793e-32	97.75%
IYJ1KEP07IB13S.g6275.t1	w9r1z8_9rosatranscription factor hbp-1a os=morus notabilis gn=l484_007879 pe=4 sv=1	106	20	2.67505e-08	97.75%
IYJ1KEP07IGPN1.g6861.t1	b3glj1_pangis-adenosylmethionine synthase os=panax ginseng pe=2 sv=1	228	20	4.61747e-42	97.75%
IYJ1KEP07IIDWR.g7249.t1	a0a061f5v1_theccinositol- -trisphosphate 5-phosphatase 4 isoform 2 os=theobroma cacao gn=tcm_030949 pe=4 sv=1	199	20	5.53622e-31	97.75%
IYJ1KEP07ID336.g1939.t1	a0a061fwy9_thecccalcium dependent protein kinase 1 os=theobroma cacao gn=tcm_044380 pe=4 sv=1	346	20	1.13489e-40	97.7%
IYJ1KEP07H31M2.g2455.t1	a0a068uk56_cofcacoffea canephora dh200=94 genomic scaffold_35 os=coffea canephora gn=gscoc_t00027956001 pe=4 sv=1	206	20	1.62166e-30	97.7%
IYJ1KEP07INOBB.g4907.t1	b9s582_riccochaperonin- os=ricinus communis gn=rcom_1722530 pe=3 sv=1	196	20	1.9711e-30	97.7%
IYJ1KEP07H49VD.g6772.t1	q9sea8_mescrsalt-induced aaa-type atpase os=mesembryanthemum crystallinum gn=skd1 pe=2 sv=2	214	20	9.08181e-31	97.7%
IYJ1KEP07IHT2R.g1168.t1	a0a061ej53_theccp-loop containing nucleoside triphosphate hydrolases superfamily protein isoform 2 os=theobroma cacao gn=tcm_020154 pe=3 sv=1	384	20	3.1272e-79	97.65%
IYJ1KEP07H3S0H.g2671.t1	m5b2x5_buxmitranslation initiation factor sui1 family protein os=buxus microphylla japonica gn= pe=2 sv=1	288	20	9.39246e-46	97.65%
IYJ1KEP07IKTQ7.g3210.t1	a0a068uzc2_cofcacoffea canephora dh200=94 genomic scaffold_76 os=coffea canephora gn=gscoc_t00038598001 pe=4 sv=1	475	20	5.84567e-87	97.65%
IYJ1KEP07IKA4P.g5432.t1	a0a061ggv0_theccglucose-6-phosphate phosphate translocator 2 os=theobroma cacao gn=tcm_030182 pe=4 sv=1	218	20	1.03503e-25	97.65%
IYJ1KEP07IIKOQ.g5473.t1	m5vws5_prupecellulose synthase os=prunus persica gn=prupe_ppa000618mg pe=3 sv=1	263	20	1.51504e-51	97.65%
IYJ1KEP07H5UAH.g7031.t1	a0a072uyy3_medtrubiquitin-conjugating enzyme e2 os=medicago truncatula gn=mtr_4g088835 pe=4 sv=1	239	20	6.7183e-27	97.65%
IYJ1KEP07IPM0W.g9719.t1	b9s7z4_riccosterol regulatory element-binding protein site 2 os=ricinus communis gn=rcom_1382980 pe=4 sv=1	218	20	3.26629e-24	97.65%
IYJ1KEP07ISFT8.g1406.t1	a0a061g7g7_theccheat shock protein 70 (hsp 70) family protein os=theobroma cacao gn=tcm_016516 pe=3 sv=1	476	20	9.35667e-92	97.6%
IYJ1KEP07IJWJ6.g2122.t1	e5fjn8_9rosiembryo defective 2765 os=croton hirtus gn=emb2765 pe=4 sv=1	491	20	1.20359e-104	97.6%
IYJ1KEP07IAZYT.g4121.t1	h6vq87_camsiatp-citrate synthase os=camellia sinensis gn=acs1 pe=2 sv=1	258	20	1.35563e-48	97.6%
IYJ1KEP07IH47M.g5188.t1	a0a061gjw6_theccproteasome subunit alpha type os=theobroma cacao gn=tcm_029247 pe=3 sv=1	217	20	1.00959e-25	97.6%
IYJ1KEP07IRJKC.g6757.t1	a9pge6_poptrmalate dehydrogenase os=populus trichocarpa gn=poptr_0009s08520g pe=2 sv=1	300	20	1.8713e-58	97.6%
IYJ1KEP07H9RRY.g7043.t1	w9rnm1_9rosaphosphatidylinositol-4-phosphate 5-kinase 1 os=morus notabilis gn=l484_002336 pe=4 sv=1	126	20	1.30928e-15	97.6%
IYJ1KEP07H7P4F.g7900.t1	g8exh2_nicbecbl-interacting protein kinase 6 os=nicotiana benthamiana gn=cipk6 pe=2 sv=1	333	20	2.58824e-54	97.6%
IYJ1KEP07IT6Z6.g9819.t1	g8a2m0_medtrchaperone protein dnaj os=medicago truncatula gn=mtr_4g015840 pe=4 sv=1	456	20	2.79068e-70	97.6%
IYJ1KEP07IBN7W.g9841.t1	b9il77_poptrrna recognition motif-containing family protein os=populus trichocarpa gn=poptr_0018s02740g pe=4 sv=2	240	20	1.10157e-36	97.6%
IYJ1KEP07H8RYD.g2351.t1	b9msv5_fagsy tubulin alpha 1 chain os=fagus sylvatica gn= pe=2 sv=1	288	20	3.75423e-59	97.55%
IYJ1KEP07H2VN0.g6803.t1	g7i304_medtr6-phosphofructokinase os=medicago truncatula gn=mtr_1g090300 pe=4 sv=1	144	20	9.16738e-22	97.55%
IYJ1KEP07H1SBD.g8571.t1	g7i304_medtr6-phosphofructokinase os=medicago truncatula gn=mtr_1g090300 pe=4 sv=1	144	20	9.16738e-22	97.55%
IYJ1KEP07ID91U.g1975.t1	e5gbe0_cucmecaax amino terminal protease family os=cucumis melo melo pe=4 sv=1	304	20	2.48086e-37	97.5%
IYJ1KEP07H3B0N.g6964.t1	w9sal7_9rosaabc transporter c family member 3 os=morus notabilis gn=l484_023068 pe=4 sv=1	213	20	2.68629e-11	97.5%
IYJ1KEP07H5VUW.g9731.t1	w9rxt4_9rosaatp sulfurylase 1 os=morus notabilis gn=l484_013341 pe=4 sv=1	300	20	1.42414e-55	97.5%
IYJ1KEP07H46KM.g9835.t1	a0a061geu5_theccrab gtpase a1c os=theobroma cacao gn=tcm_029653 pe=3 sv=1	232	20	1.24169e-43	97.5%
IYJ1KEP07IFJZY.g3299.t1	a0a068tqv6_cofcacoffea canephora dh200=94 genomic scaffold_2 os=coffea canephora gn=gscoc_t00022847001 pe=4 sv=1	185	20	3.07491e-18	97.45%
IYJ1KEP07IALOD.g5989.t1	g7i7q4_medtrheat shock protein 81-2 os=medicago truncatula gn=mtr_1g025430 pe=1 sv=1	211	20	9.13246e-34	97.45%
IYJ1KEP07H8XUO.g7776.t1	c1k314_vitvir2r3 myb4b c2 repressor motif protein os=vitis vinifera gn=myb4b pe=2 sv=1	351	20	7.1861e-51	97.45%
IYJ1KEP07H6ZUC.g8870.t1	a0a061geu5_theccrab gtpase a1c os=theobroma cacao gn=tcm_029653 pe=3 sv=1	265	20	2.43336e-50	97.45%
ConTiG00015.g44.t1	b2vpy4_9rosimaturase os=brunellia acutangula gn=matr pe=4 sv=1	2321	20	0.0	97.4%
IYJ1KEP07ITYBO.g3182.t1	a0a061dmf9_theccrna-binding family protein isoform 1 os=theobroma cacao gn=tcm_000425 pe=4 sv=1	154	20	2.48319e-22	97.4%
IYJ1KEP07H7KSV.g5042.t1	t2fff8_ceryestarch branching enzyme i os=cerasus yedoensis gn= pe=4 sv=1	378	20	1.93955e-76	97.4%
IYJ1KEP07IMXZG.g8461.t1	w9ql34_9rosaserine arginine-rich splicing factor 7 os=morus notabilis gn=l484_005727 pe=4 sv=1	294	20	5.40577e-32	97.4%
IYJ1KEP07H4GDE.g8835.t1	a0a061gtz6_theccnac domain containing protein 75 isoform 4 os=theobroma cacao gn=tcm_037747 pe=4 sv=1	196	20	2.17602e-32	97.4%
IYJ1KEP07H33L0.g9776.t1	a0a061gjb6_thecccoatomer subunit beta os=theobroma cacao gn=tcm_036827 pe=4 sv=1	205	20	7.43731e-33	97.4%
IYJ1KEP07IEAKW.g9849.t1	w9qw58_9rosaadenine phosphoribosyltransferase 2 os=morus notabilis gn=l484_004508 pe=3 sv=1	156	20	1.16313e-20	97.4%
ConTiG01635.g662.t1	w9qfs0_9rosae3 ubiquitin-protein ligase upl1 os=morus notabilis gn=l484_018208 pe=4 sv=1	404	20	1.12722e-82	97.35%
IYJ1KEP07IDD1W.g1529.t1	q9m619_cofarmethionine synthase os=coffea arabica pe=2 sv=1	378	20	5.31578e-74	97.35%
IYJ1KEP07IETGH.g3869.t1	b9rty5_riccoatp binding os=ricinus communis gn=rcom_0913820 pe=4 sv=1	401	20	5.28317e-79	97.35%
IYJ1KEP07IKDB8.g5048.t1	w9r2a9_9rosasignal recognition particle 54 kda protein os=morus notabilis gn=l484_019143 pe=3 sv=1	186	20	2.06689e-26	97.35%
IYJ1KEP07ILG49.g6498.t1	b9gig2_poptraminotransferase 2 family protein os=populus trichocarpa gn=poptr_0001s26020g pe=3 sv=1	195	20	1.46582e-29	97.35%
IYJ1KEP07IQTWA.g6572.t1	a0a061gew0_theccleucine-rich repeat protein kinase family protein isoform 2 os=theobroma cacao gn=tcm_029669 pe=3 sv=1	339	20	7.2509e-65	97.35%
ConTiG00016.g47.t1	a0a072th07_medtrribosomal protein s4 os=medicago truncatula gn=mtr_0082s0030 pe=4 sv=1	1509	20	5.76486e-45	97.3%
IYJ1KEP07INCVE.g1072.t1	w9rjm3_9rosapleiotropic drug resistance protein 1 os=morus notabilis gn=l484_004658 pe=4 sv=1	373	20	1.281e-70	97.3%
IYJ1KEP07IKPDW.g1190.t1	b3f2k2_oryruaspartate aminotransferase os=oryza rufipogon gn=aat1 pe=4 sv=1	239	20	7.29184e-27	97.3%
IYJ1KEP07IPZSM.g1340.t1	q9avq4_sesrop-type h+-atpase os=sesbania rostrata gn=ha5 pe=2 sv=1	122	20	1.74809e-13	97.3%
IYJ1KEP07IPGRL.g1486.t1	a0a061e3e1_theccphotosystem ii stability assembly factor isoform 2 os=theobroma cacao gn=tcm_007737 pe=4 sv=1	184	20	1.54561e-17	97.3%
IYJ1KEP07IK35E.g6082.t1	a0a061e788_theccnad -binding rossmann-fold superfamily protein isoform 2 os=theobroma cacao gn=tcm_010763 pe=3 sv=1	250	20	1.07857e-32	97.3%
IYJ1KEP07IERXG.g7851.t1	q5c8a4_thlfgmultidrug-resistance protein-type atp-binding cassette transporter os=thalictrum flavum glaucum pe=2 sv=1	309	20	3.40425e-46	97.3%
IYJ1KEP07ICRJZ.g8420.t1	a0a061frb8_theccsnf2 domain-containing protein helicase domain-containing protein f-box family isoform 1 os=theobroma cacao gn=tcm_045253 pe=4 sv=1	114	20	2.79664e-13	97.3%
IYJ1KEP07HZTRL.g9001.t1	g7ir05_medtrbrassinazole-resistant 1 protein os=medicago truncatula gn=mtr_2g075410 pe=4 sv=1	156	20	7.84123e-18	97.3%
IYJ1KEP07IEAEY.g9227.t1	a0a061gxd0_theccclathrin heavy chain os=theobroma cacao gn=tcm_042168 pe=3 sv=1	184	20	2.3261e-20	97.3%
IYJ1KEP07IG9ZX.g10116.t1	w9shp8_9rosaflavoprotein wrba os=morus notabilis gn=l484_002936 pe=3 sv=1	198	20	5.55614e-32	97.3%
IYJ1KEP07IHM5W.g669.t1	g8xqw2_goshipeptidyl-prolyl cis-trans isomerase os=gossypium hirsutum pe=2 sv=1	448	20	9.60262e-85	97.25%
IYJ1KEP07IKGF4.g6452.t1	b9r6v0_riccosqualene os=ricinus communis gn=rcom_1585750 pe=4 sv=1	201	20	8.63765e-20	97.25%
IYJ1KEP07H978W.g9784.t1	b9ss36_riccochaperonin containing t-complex protein eta os=ricinus communis gn=rcom_0395630 pe=3 sv=1	214	20	9.40307e-25	97.25%
IYJ1KEP07H2LY1.g9892.t1	f4yfg0_camsiheat shock protein 90 os=camellia sinensis pe=2 sv=1	225	20	1.2E-42	97.25%
IYJ1KEP07IOITQ.g2634.t1	a0a061f0s9_theccyak1-related gene 1 isoform 3 os=theobroma cacao gn=tcm_025642 pe=4 sv=1	186	20	2.55721e-25	97.2%
IYJ1KEP07IQMPC.g3184.t1	a0a061g9d7_thecccullin-associated and neddylation dissociated os=theobroma cacao gn=tcm_027128 pe=4 sv=1	179	20	4.6397e-22	97.2%
IYJ1KEP07IQXPE.g6460.t1	b9gwh4_poptrc2 domain-containing family protein os=populus trichocarpa gn=poptr_0003s12600g pe=4 sv=2	363	20	5.07592e-61	97.2%
IYJ1KEP07H8SIV.g7191.t1	g3g857_camsicyclin os=camellia sinensis pe=2 sv=1	232	20	4.2557e-39	97.2%
IYJ1KEP07IRW3E.g7376.t1	a6yge4_carpahypersensitive-induced response protein os=carica papaya pe=2 sv=1	276	20	6.98446e-29	97.2%
IYJ1KEP07H4B1V.g8299.t1	a0a061e1p9_theccrub1 conjugating enzyme 1 isoform 1 os=theobroma cacao gn=tcm_007289 pe=3 sv=1	140	20	1.22314e-20	97.2%
IYJ1KEP07IQ5MX.g8392.t1	w9rmb1_9rosametal transporter nramp5 os=morus notabilis gn=l484_013381 pe=3 sv=1	125	20	2.1107e-13	97.2%
IYJ1KEP07IQAU0.g8409.t1	g3g857_camsicyclin os=camellia sinensis pe=2 sv=1	255	20	8.20467e-44	97.2%
IYJ1KEP07IMM15.g9365.t1	m8alv2_aegtaskp1-like protein 1b os=aegilops tauschii gn=f775_14460 pe=4 sv=1	149	20	2.74017e-15	97.2%
IYJ1KEP07IRPAI.g490.t1	v4lh37_eutsacellulose synthase os=eutrema salsugineum gn=eutsa_v10012538mg pe=3 sv=1	323	20	8.1427e-62	97.15%
IYJ1KEP07IR4CU.g591.t1	a0a072ut59_medtre3 ubiquitin-protein ligase keg os=medicago truncatula gn=mtr_3g014090 pe=4 sv=1	281	20	4.05511e-50	97.15%
IYJ1KEP07IMWWT.g2009.t1	a0a068unm3_cofcacoffea canephora dh200=94 genomic scaffold_41 os=coffea canephora gn=gscoc_t00030410001 pe=4 sv=1	184	20	4.93101e-12	97.15%
IYJ1KEP07H3MTF.g2161.t1	rl7a2_arath60s ribosomal protein l7a-2 os=arabidopsis thaliana gn=rpl7ab pe=1 sv=1	204	20	1.06208e-33	97.15%
IYJ1KEP07H6FON.g3311.t1	g7jty3_medtrcbs domain protein os=medicago truncatula gn=mtr_4g092610 pe=4 sv=1	140	20	8.28678e-17	97.15%
IYJ1KEP07IAK57.g3669.t1	w9ra44_9rosaeukaryotic translation initiation factor 1a os=morus notabilis gn=l484_004042 pe=3 sv=1	252	20	3.5835e-36	97.15%
IYJ1KEP07IG6PW.g4353.t1	w9ra44_9rosaeukaryotic translation initiation factor 1a os=morus notabilis gn=l484_004042 pe=3 sv=1	252	20	3.5835e-36	97.15%
IYJ1KEP07IF7P0.g4933.t1	a0a061fkt1_theccpam domain protein isoform 3 os=theobroma cacao gn=tcm_034280 pe=4 sv=1	240	20	1.0717e-45	97.15%
IYJ1KEP07IEZH8.g6581.t1	w9ra44_9rosaeukaryotic translation initiation factor 1a os=morus notabilis gn=l484_004042 pe=3 sv=1	252	20	3.5835e-36	97.15%
IYJ1KEP07ICLT8.g8339.t1	u5gci2_poptrhistone h2b os=populus trichocarpa gn=poptr_0005s14680g pe=3 sv=1	394	20	1.24307e-47	97.15%
IYJ1KEP07IRIAA.g1202.t1	q56w11_arathlipoamide dehydrogenase os=arabidopsis thaliana gn=at1g48030 pe=1 sv=1	258	20	1.98474e-45	97.1%
IYJ1KEP07H410X.g2005.t1	q6yh14_vitvi heterogeneous nuclear ribonucleoprotein os=vitis vinifera pe=2 sv=1	285	20	6.72245e-54	97.1%
IYJ1KEP07H3OW9.g2010.t1	transferring glycosyl os=theobroma cacao gn=tcm_025067 pe=4 sv=1	406	20	3.63767e-85	97.1%
IYJ1KEP07IT3TW.g2646.t1	a0a061e1q9_theccbeige-related and wd-40 repeat-containing protein isoform 2 os=theobroma cacao gn=tcm_005474 pe=4 sv=1	195	20	1.60316e-21	97.1%
IYJ1KEP07IJAWI.g2868.t1	a0a061e1q9_theccbeige-related and wd-40 repeat-containing protein isoform 2 os=theobroma cacao gn=tcm_005474 pe=4 sv=1	213	20	2.031e-23	97.1%
IYJ1KEP07ISX5U.g4508.t1	a9pbi5_poptr60s ribosomal protein l35 os=populus trichocarpa gn=poptr_0010s21910g pe=2 sv=1	208	20	3.05606e-18	97.1%
IYJ1KEP07IPQZ1.g4646.t1	b9dgt1_arathat5g57940 protein os=arabidopsis thaliana gn=at5g57940 pe=2 sv=1	201	20	5.23182e-33	97.1%
IYJ1KEP07H5U35.g4694.t1	m8c2i2_aegtaserine threonine-protein kinase fray2 os=aegilops tauschii gn=f775_05554 pe=4 sv=1	246	20	1.34832e-23	97.1%
IYJ1KEP07H3U1E.g5089.t1	f2e2s8_horvd protein os=hordeum vulgare distichum pe=2 sv=1	156	20	1.36723e-19	97.1%
IYJ1KEP07H8VBR.g5555.t1	h6v7d2_wheatabcg5 os=triticum aestivum gn=abcg5 pe=2 sv=1	172	20	1.99131e-25	97.1%
IYJ1KEP07HZ2AY.g6457.t1	a0a061e233_theccthioredoxin domain-containing protein 9 os=theobroma cacao gn=tcm_007176 pe=4 sv=1	132	20	4.23397e-13	97.1%
IYJ1KEP07H068M.g7921.t1	a0a068ulk1_cofcacoffea canephora dh200=94 genomic scaffold_36 os=coffea canephora gn=gscoc_t00028378001 pe=4 sv=1	261	20	6.84854e-22	97.1%
IYJ1KEP07IKPY6.g9358.t1	h6v7d2_wheatabcg5 os=triticum aestivum gn=abcg5 pe=2 sv=1	172	20	1.99131e-25	97.1%
IYJ1KEP07IHDT1.g2039.t1	a0a068pvw7_citlaran-gtpase os=citrullus lanatus gn=clran2 pe=2 sv=1	219	20	1.0226e-41	97.05%
IYJ1KEP07IENT9.g8489.t1	m4i2p1_carpatata binding protein 2 os=carica papaya gn=tbp2 pe=2 sv=1	189	20	6.1986e-21	97.05%
IYJ1KEP07IN0J4.g152.t1	a0a061gvj5_thecchistone deacetylase 9 isoform 4 os=theobroma cacao gn=tcm_041482 pe=4 sv=1	105	2	7.48108e-13	97.0%
IYJ1KEP07IODXJ.g945.t1	q0wl75_arath abc transporter os=arabidopsis thaliana gn=at2g36910 pe=2 sv=1	499	20	1.61046e-101	97.0%
IYJ1KEP07IBT4J.g3568.t1	a0a061elg2_theccsnare associated golgi protein family isoform 2 os=theobroma cacao gn=tcm_020508 pe=4 sv=1	178	20	1.21531e-18	97.0%
IYJ1KEP07ILYF5.g4870.t1	a0a061f8g5_thecctetratricopeptide repeat -like superfamily protein isoform 2 os=theobroma cacao gn=tcm_026107 pe=4 sv=1	261	20	6.63433e-31	97.0%
IYJ1KEP07IGD0I.g5366.t1	a0a061gvj5_thecchistone deacetylase 9 isoform 4 os=theobroma cacao gn=tcm_041482 pe=4 sv=1	105	2	7.48108e-13	97.0%
IYJ1KEP07IN4GX.g5425.t1	a0a059cmw5_eucgrbeta-galactosidase os=eucalyptus grandis gn=eugrsuz_c00898 pe=3 sv=1	194	20	2.07513e-31	97.0%
IYJ1KEP07IKZN1.g5872.t1	a0a059cmw5_eucgrbeta-galactosidase os=eucalyptus grandis gn=eugrsuz_c00898 pe=3 sv=1	194	20	2.07513e-31	97.0%
IYJ1KEP07H67HG.g6232.t1	a0a061efn3_theccmicrotubule-associated proteins 70-2 isoform 3 os=theobroma cacao gn=tcm_011057 pe=4 sv=1	210	20	8.12653e-09	97.0%
IYJ1KEP07IA5PB.g6809.t1	q41431_soltupolyubiquitin os=solanum tuberosum pe=4 sv=1	300	20	1.32206e-45	97.0%
IYJ1KEP07H2718.g7651.t1	b9sxe1_riccodna mismatch repair protein os=ricinus communis gn=rcom_1389090 pe=3 sv=1	149	20	5.892e-23	97.0%
IYJ1KEP07ISTM7.g7998.t1	q8h6b5_sollc dehydrogenase os=solanum lycopersicum gn=pyd1a pe=2 sv=1	126	20	5.28848e-16	97.0%
IYJ1KEP07H6PSX.g8235.t1	a0a059cmw5_eucgrbeta-galactosidase os=eucalyptus grandis gn=eugrsuz_c00898 pe=3 sv=1	194	20	2.07513e-31	97.0%
IYJ1KEP07IGVFY.g8814.t1	a0a061g0x2_theccnadh-dependent glutamate synthase 1 isoform 3 os=theobroma cacao gn=tcm_015379 pe=4 sv=1	160	20	1.49484e-17	97.0%
IYJ1KEP07IDTE5.g9984.t1	w9qnf8_9rosa methyltransferase pmt2 os=morus notabilis gn=l484_015931 pe=4 sv=1	150	20	3.98228e-22	97.0%
IYJ1KEP07IBGEO.g10055.t1	i3rz83_lotjaphd finger protein ing os=lotus japonicus pe=2 sv=1	167	17	5.80022e-14	97.0%
IYJ1KEP07H17OA.g10060.t1	a0a067lkb5_jatcuclathrin heavy chain os=jatropha curcas gn=jcgz_01239 pe=3 sv=1	132	20	1.21283e-14	97.0%
IYJ1KEP07H3JL4.g10174.t1	a0a061dh95_theccgrowth-regulating factor isoform 2 os=theobroma cacao gn=tcm_000838 pe=4 sv=1	157	20	8.72439e-18	97.0%
IYJ1KEP07H4UJ8.g10197.t1	q6dvt4_thiel -like protein os=thinopyrum elongatum pe=4 sv=1	279	20	1.40153e-36	97.0%
IYJ1KEP07IQCUX.g7796.t1	a0a072v386_medtrfatty acid amide hydrolase-like protein os=medicago truncatula gn=mtr_2g010180 pe=4 sv=1	195	20	2.42973e-29	96.95%
IYJ1KEP07H188X.g2626.t1	q45ff1_lotjapyridoxine biosynthesis protein os=lotus japonicus pe=2 sv=1	507	20	3.35292e-107	96.9%
IYJ1KEP07ISMKC.g2939.t1	b9sm68_riccoleucine-rich repeat receptor protein kinase os=ricinus communis gn=rcom_0296440 pe=4 sv=1	476	20	3.00536e-90	96.9%
IYJ1KEP07IU008.g3032.t1	u3pw94_poptnserine threonine protein kinase os=populus tremula gn= pe=2 sv=1	153	20	1.57661e-24	96.9%
IYJ1KEP07IOTA2.g3057.t1	a0a061exs9_theccjojoba acyl reductase-related male sterility protein os=theobroma cacao gn=tcm_025019 pe=4 sv=1	163	20	8.59918e-27	96.9%
IYJ1KEP07H9R6X.g3381.t1	a0a068upf1_cofcacoffea canephora dh200=94 genomic scaffold_43 os=coffea canephora gn=gscoc_t00030792001 pe=4 sv=1	306	20	2.40736e-59	96.9%
IYJ1KEP07H2GRJ.g4210.t1	r9ws52_9rosiflavonoid 3 -hydroxylase os=ampelopsis grossedentata pe=2 sv=1	271	20	2.84291e-41	96.9%
IYJ1KEP07IKCG4.g7159.t1	g7ljp1_medtrtransmembrane os=medicago truncatula gn=mtr_8g102160 pe=4 sv=2	168	20	2.3699e-27	96.9%
IYJ1KEP07H30FA.g9023.t1	q06b71_actdeexp2 os=actinidia deliciosa pe=2 sv=1	178	20	1.40161e-26	96.9%
IYJ1KEP07H072C.g9180.t1	g7jaf8_medtrer membrane protein complex subunit-like protein os=medicago truncatula gn=mtr_3g106570 pe=2 sv=1	171	20	4.65196e-26	96.9%
IYJ1KEP07IFYNQ.g144.t1	g3lm58_9brasat2g46020-like protein os=capsella rubella pe=4 sv=1	297	20	9.26015e-55	96.85%
IYJ1KEP07H1LPI.g8955.t1	a0a061g9b2_theccaquaporin os=theobroma cacao gn=tcm_027412 pe=3 sv=1	237	20	1.20194e-27	96.85%
IYJ1KEP07IR8B5.g9124.t1	g7jv81_medtrinwardly rectifying potassium channel subunit os=medicago truncatula gn=mtr_4g113530 pe=4 sv=1	137	20	1.16848e-17	96.85%
IYJ1KEP07IABWE.g506.t1	b9rkc8_riccomitochondrial-processing peptidase subunit os=ricinus communis gn=rcom_1048240 pe=3 sv=1	227	20	2.41769e-36	96.8%
IYJ1KEP07IAWA4.g1315.t1	a0a059b1x6_eucgr40s ribosomal protein s4 os=eucalyptus grandis gn=eugrsuz_h02737 pe=3 sv=1	267	20	7.50452e-51	96.8%
IYJ1KEP07IC0OD.g1659.t1	b9st85_riccoserine threonine-protein kinase os=ricinus communis gn=rcom_0363850 pe=4 sv=1	247	20	3.8703e-40	96.8%
IYJ1KEP07HZQGL.g6933.t1	b9st85_riccoserine threonine-protein kinase os=ricinus communis gn=rcom_0363850 pe=4 sv=1	247	20	3.8703e-40	96.8%
IYJ1KEP07IMDXT.g8371.t1	w9qih3_9rosacallose synthase 12 os=morus notabilis gn=l484_004776 pe=4 sv=1	376	20	1.10368e-53	96.8%
IYJ1KEP07H1E12.g8826.t1	q9swc1_eucglcaffeic acid o-methyltransferase os=eucalyptus globulus gn=comt2 pe=4 sv=1	201	20	2.83171e-32	96.8%
IYJ1KEP07IOMG0.g9282.t1	a0a061dw88_theccglycolipid transfer protein family protein os=theobroma cacao gn=tcm_006094 pe=4 sv=1	146	20	1.08014e-21	96.8%
IYJ1KEP07IPL2G.g9899.t1	a0a061gpm1_theccembryo defective 2410 isoform 2 os=theobroma cacao gn=tcm_038299 pe=4 sv=1	213	20	2.73513e-34	96.8%
IYJ1KEP07HZC73.g9971.t1	r4isp2_eucma high affinity phosphate transporter os=eucalyptus marginata gn=pht1-1 pe=2 sv=1	212	20	8.92367e-36	96.8%
IYJ1KEP07ILWYJ.g610.t1	g7ifh1_medtroptic atrophy 3 protein os=medicago truncatula gn=mtr_2g014860 pe=4 sv=1	219	20	4.88318e-14	96.75%
IYJ1KEP07IQRXS.g2427.t1	a0a068tp28_cofcacoffea canephora dh200=94 genomic scaffold_2 os=coffea canephora gn=gscoc_t00021975001 pe=4 sv=1	117	20	0.000101942	96.75%
IYJ1KEP07H7XY2.g8539.t1	a0a061g8e4_theccheat shock protein isoform 1 os=theobroma cacao gn=tcm_015252 pe=4 sv=1	232	20	2.56759e-27	96.75%
IYJ1KEP07IPY1Y.g10032.t1	a0a068uml7_cofcacoffea canephora dh200=94 genomic scaffold_39 os=coffea canephora gn=gscoc_t00028964001 pe=4 sv=1	243	20	5.08194e-42	96.75%
IYJ1KEP07II7RL.g6351.t1	a0a068ufm9_cofcacoffea canephora dh200=94 genomic scaffold_24 os=coffea canephora gn=gscoc_t00024083001 pe=4 sv=1	276	20	1.07214e-51	96.7%
IYJ1KEP07ISQJK.g7542.t1	a0a061dvf9_theccfkbp-type peptidyl-prolyl cis-trans isomerase family protein os=theobroma cacao gn=tcm_005857 pe=4 sv=1	177	20	1.67047e-27	96.7%
IYJ1KEP07H5LD9.g8452.t1	b9rly0_riccogeranylgeranyl os=ricinus communis gn=rcom_1471870 pe=4 sv=1	156	20	2.57E-28	96.7%
IYJ1KEP07IBED7.g8770.t1	a0a061ey84_theccrna-binding protein luc7-like 1 isoform 1 os=theobroma cacao gn=tcm_025128 pe=4 sv=1	169	20	1.74713e-23	96.7%
IYJ1KEP07H0AUT.g9103.t1	b9di55_arathat3g09840 protein os=arabidopsis thaliana gn=at3g09840 pe=2 sv=1	293	20	6.48488e-38	96.7%
IYJ1KEP07INFND.g1082.t1	a0a061fu70_theccpantothenate kinase 2 isoform 2 os=theobroma cacao gn=tcm_012079 pe=4 sv=1	241	20	1.00957e-36	96.65%
IYJ1KEP07IKARD.g1112.t1	b6v3c0_cucmehexokinase 1 os=cucumis melo pe=2 sv=1	250	20	2.69275e-32	96.65%
IYJ1KEP07IO55E.g1387.t1	b9ssl4_riccoubiquitin-protein os=ricinus communis gn=rcom_0985450 pe=4 sv=1	481	20	9.86689e-77	96.65%
IYJ1KEP07IAPEG.g2135.t1	b6v3c0_cucmehexokinase 1 os=cucumis melo pe=2 sv=1	272	20	4.62823e-32	96.65%
IYJ1KEP07H3Q63.g7849.t1	a0a061g9d7_thecccullin-associated and neddylation dissociated os=theobroma cacao gn=tcm_027128 pe=4 sv=1	263	20	6.59983e-38	96.65%
IYJ1KEP07IAX2O.g8295.t1	a0a061fxq7_theccalpha beta-hydrolases superfamily protein isoform 2 os=theobroma cacao gn=tcm_014523 pe=4 sv=1	234	20	2.56987e-41	96.65%
IYJ1KEP07H9AUH.g9756.t1	mtp9_arathmetal tolerance protein 9 os=arabidopsis thaliana gn=mtp9 pe=2 sv=2	191	20	4.18688e-19	96.65%
IYJ1KEP07IINVV.g183.t1	b9s916_riccopattern formation os=ricinus communis gn=rcom_0837820 pe=4 sv=1	422	20	1.37644e-71	96.6%
IYJ1KEP07II0TW.g1170.t1	b9glk3_poptr10-formyltetrahydrofolate synthetase family protein os=populus trichocarpa gn=poptr_0001s04800g pe=3 sv=1	161	20	1.30112e-07	96.6%
IYJ1KEP07ILN2V.g1690.t1	a0a061ej53_theccp-loop containing nucleoside triphosphate hydrolases superfamily protein isoform 2 os=theobroma cacao gn=tcm_020154 pe=3 sv=1	496	20	2.31385e-82	96.6%
IYJ1KEP07IT9IL.g1779.t1	A0A061EW18_THECCAcyl-	337	20	2.46455e-65	96.6%
IYJ1KEP07IMIU1.g3710.t1	w9rxw8_9rosa60s ribosomal protein l13a-4 os=morus notabilis gn=l484_021592 pe=4 sv=1	234	20	5.84427e-27	96.6%
IYJ1KEP07IKNCM.g3737.t1	q287s6_lupalubiquitin activating enzyme e1 os=lupinus albus pe=2 sv=1	387	20	8.9722e-75	96.6%
IYJ1KEP07H7W4O.g4881.t1	b9rzw7_riccodihydrolipoyl dehydrogenase os=ricinus communis gn=rcom_1002450 pe=3 sv=1	448	20	1.3877e-87	96.6%
IYJ1KEP07IPMEM.g5249.t1	b9syq5_riccoserine-pyruvate os=ricinus communis gn=rcom_0063050 pe=3 sv=1	205	20	2.79885e-29	96.6%
IYJ1KEP07H9H3G.g5325.t1	m9rtl9_camsigdp-d-mannose pyrophosphorylase os=camellia sinensis gn=gmp pe=2 sv=1	237	20	1.85512e-42	96.6%
IYJ1KEP07H8B0I.g5686.t1	w9rxw8_9rosa60s ribosomal protein l13a-4 os=morus notabilis gn=l484_021592 pe=4 sv=1	279	20	1.03661e-26	96.6%
IYJ1KEP07IIRH0.g7878.t1	g0z9k1_9rosaalcohol dehydrogenase os=malus rockii gn=adh1-1 pe=4 sv=1	171	20	2.90974e-26	96.6%
IYJ1KEP07H2YM0.g8989.t1	a0a061fsw5_theccuroporphyrinogen decarboxylase isoform 3 os=theobroma cacao gn=tcm_045445 pe=4 sv=1	217	20	7.29841e-37	96.6%
IYJ1KEP07H0YIT.g9359.t1	w9qgc6_9rosawd repeat domain-containing protein 83 os=morus notabilis gn=l484_016522 pe=4 sv=1	147	20	3.49031e-12	96.6%
IYJ1KEP07IAZS1.g9992.t1	b9gn26_poptrmitochondrial substrate carrier family protein os=populus trichocarpa gn=poptr_0002s10460g pe=3 sv=1	218	20	1.36211e-25	96.6%
ConTiG00036.g83.t1	q3ec49_arathnadh-ubiquinone plastoquinone (complex i) protein os=arabidopsis thaliana gn=at2g07689 pe=4 sv=1	645	20	5.02447e-142	96.55%
IYJ1KEP07IQYSZ.g2263.t1	b9sqf3_riccoudp-glucuronate 5- os=ricinus communis gn=rcom_0782170 pe=4 sv=1	582	20	2.55006e-127	96.55%
IYJ1KEP07IOERM.g3325.t1	pdc2_peapyruvate decarboxylase 2 os=pisum sativum gn=pdc2 pe=2 sv=1	186	20	2.01208e-18	96.55%
IYJ1KEP07IPQMB.g4060.t1	b9rzw7_riccodihydrolipoyl dehydrogenase os=ricinus communis gn=rcom_1002450 pe=3 sv=1	422	20	9.21205e-79	96.55%
IYJ1KEP07H4C2U.g6285.t1	a0a061ft96_thecckinase family protein with arm repeat domain isoform 2 os=theobroma cacao gn=tcm_045553 pe=4 sv=1	114	20	1.37227e-11	96.55%
IYJ1KEP07IMBPR.g6335.t1	i3vb55_solm ligase os=solanum melongena pe=2 sv=1	134	20	5.85548e-13	96.55%
IYJ1KEP07IHXBZ.g8553.t1	b9ryp4_riccokinesin light os=ricinus communis gn=rcom_1312260 pe=4 sv=1	233	20	9.6815e-37	96.55%
IYJ1KEP07HZS1R.g8790.t1	a0a061dyk5_theccplant neutral invertase family protein isoform 1 os=theobroma cacao gn=tcm_006699 pe=4 sv=1	114	20	1.05297e-10	96.55%
IYJ1KEP07IG2LN.g9550.t1	w9rky9_9rosa mitochondrial protein ymf11 os=morus notabilis gn=l484_006847 pe=4 sv=1	374	20	2.59779e-75	96.55%
ConTiG00004.g16.t1	w9sgm4_9rosa50s ribosomal protein l2 os=morus notabilis gn=l484_022257 pe=4 sv=1	586	20	1.79826e-100	96.5%
IYJ1KEP07ID05I.g1092.t1	a0a061fp91_theccghmp kinase family protein isoform 2 os=theobroma cacao gn=tcm_043879 pe=4 sv=1	125	20	6.69378e-16	96.5%
IYJ1KEP07ITMOW.g1263.t1	a0a061fck3_theccleucine-rich receptor-like protein kinase family protein os=theobroma cacao gn=tcm_034252 pe=4 sv=1	492	20	1.80324e-99	96.5%
IYJ1KEP07IH52Z.g1709.t1	w9qip7_9rosaperoxisome biogenesis protein 5 os=morus notabilis gn=l484_013916 pe=4 sv=1	255	20	2.82506e-30	96.5%
IYJ1KEP07H7JGT.g1997.t1	a0a061g517_thecccrooked neck protein cell cycle isoform 3 os=theobroma cacao gn=tcm_016407 pe=4 sv=1	478	20	4.3128e-90	96.5%
IYJ1KEP07H8CS4.g4002.t1	b9hvi7_poptrpyrimidine 5 -nucleotidase family protein os=populus trichocarpa gn=poptr_0010s25010g pe=4 sv=2	154	20	1.45418e-20	96.5%
IYJ1KEP07IIMSN.g5218.t1	g7kgt1_medtrribulose bisphosphate carboxylase oxygenase activase os=medicago truncatula gn=mtr_5g080450 pe=1 sv=1	179	20	9.438e-27	96.5%
IYJ1KEP07IDUQ5.g8780.t1	a0a072vlh9_medtrlrr receptor-like kinase family protein os=medicago truncatula gn=mtr_1g069470 pe=4 sv=1	340	20	2.56501e-64	96.5%
IYJ1KEP07H0OES.g9754.t1	b9rid8_ricco2-oxoglutarate malate os=ricinus communis gn=rcom_1578230 pe=4 sv=1	272	20	3.76517e-30	96.5%
IYJ1KEP07IJ3YO.g1656.t1	w9sb24_9rosachaperonin cpn60-2 os=morus notabilis gn=l484_015157 pe=3 sv=1	196	20	7.895e-29	96.45%
IYJ1KEP07IF1LX.g2709.t1	a0a061dhg2_thecczincin-like metalloproteases family protein os=theobroma cacao gn=tcm_000926 pe=3 sv=1	375	20	3.70445e-53	96.45%
IYJ1KEP07H011V.g8018.t1	k4gms6_9carypotassium transporter os=alternanthera philoxeroides gn=kup11 pe=2 sv=1	280	20	1.94135e-34	96.45%
IYJ1KEP07IAUW7.g8656.t1	a0a061gwd2_thecc isoform 1 os=theobroma cacao gn=tcm_041663 pe=4 sv=1	312	20	3.15408e-55	96.45%
IYJ1KEP07H7LRR.g8761.t1	a0a061gc33_thecckinase superfamily protein isoform 1 os=theobroma cacao gn=tcm_029057 pe=3 sv=1	294	20	7.01814e-52	96.45%
IYJ1KEP07H0291.g9128.t1	w9rut2_9rosaras-related protein rhn1 os=morus notabilis gn=l484_026182 pe=3 sv=1	183	20	1.00941e-27	96.45%
ConTiG00004.g17.t1	a6y9v5_cerjaprotein ycf2 os=cercidiphyllum japonicum gn=ycf2 pe=3 sv=1	1710	20	0.0	96.4%
IYJ1KEP07H2K9P.g404.t1	a0a061dqs0_theccphotosystem i subunit d-2 os=theobroma cacao gn=tcm_004355 pe=4 sv=1	279	20	8.19426e-55	96.4%
IYJ1KEP07IH5AY.g699.t1	t1sr15_9rosiendo- -beta-glucanase os=salix herbacea gn=kor1 pe=4 sv=1	266	20	1.61893e-39	96.4%
IYJ1KEP07ISYPD.g1593.t1	a0a061frt1_theccproline-rich family protein os=theobroma cacao gn=tcm_044749 pe=4 sv=1	120	20	6.40248e-15	96.4%
IYJ1KEP07IQA7H.g2202.t1	b9sn59_riccorna splicing protein os=ricinus communis gn=rcom_1185510 pe=4 sv=1	176	20	4.3378e-18	96.4%
IYJ1KEP07H8DPD.g2601.t1	a0a061frt1_theccproline-rich family protein os=theobroma cacao gn=tcm_044749 pe=4 sv=1	120	20	6.40248e-15	96.4%
IYJ1KEP07IMTUS.g5612.t1	a0a061fi15_theccl-ascorbate peroxidase t isoform 3 os=theobroma cacao gn=tcm_035150 pe=3 sv=1	150	20	8.98075e-15	96.4%
IYJ1KEP07IUQPQ.g7635.t1	a0a061fbi8_theccribosomal protein s9 isoform 2 os=theobroma cacao gn=tcm_033971 pe=3 sv=1	202	20	2.23641e-31	96.4%
IYJ1KEP07IGWD4.g9258.t1	b9scm9_riccovacuolar protein sorting os=ricinus communis gn=rcom_0476150 pe=4 sv=1	168	20	1.02863e-23	96.4%
IYJ1KEP07INNAP.g4551.t1	os=ricinus communis gn=rcom_0576870 pe=4 sv=1	268	19	3.38303e-09	96.37%
ConTiG00243.g221.t1	d6c500_soybnhsp90-2 os=glycine max pe=1 sv=1	580	20	1.17094e-74	96.35%
IYJ1KEP07IQ3FY.g2208.t1	b9sns3_riccoribose-phosphate os=ricinus communis gn=rcom_1278060 pe=3 sv=1	195	20	3.15303e-32	96.35%
IYJ1KEP07IAPXG.g6244.t1	j7ke88_lacsaheat shock protein 90 os=lactuca sativa gn=hsp90 pe=2 sv=1	195	20	3.36263e-26	96.35%
IYJ1KEP07H0AA4.g7090.t1	bip3_tobacluminal-binding protein 3 os=nicotiana tabacum gn=bip3 pe=2 sv=1	317	20	3.67093e-30	96.35%
IYJ1KEP07H0NY1.g7875.t1	a0a068end2_goshiflowering promoting factor 1-like protein 2 os=gossypium hirsutum gn=flp2 pe=2 sv=1	213	20	5.61118e-38	96.35%
IYJ1KEP07IRY3A.g7912.t1	a0a061gze2_theccpyrimidine 2 isoform 2 os=theobroma cacao gn=tcm_040900 pe=4 sv=1	169	20	2.24023e-20	96.35%
IYJ1KEP07H9UBC.g8742.t1	a0a061grq7_theccrna atp- sk12 dob1 protein isoform 3 os=theobroma cacao gn=tcm_039723 pe=4 sv=1	283	20	4.96951e-46	96.35%
IYJ1KEP07IAS6V.g734.t1	q5i681_pangicalcium-dependent calmodulin-independent protein kinase os=panax ginseng pe=2 sv=1	225	20	1.94529e-39	96.3%
IYJ1KEP07IB4GK.g2097.t1	w9qms5_9rosaheat shock 70 kda protein os=morus notabilis gn=l484_013955 pe=3 sv=1	480	20	1.30171e-70	96.3%
IYJ1KEP07IHYFO.g2818.t1	e7e016_cucsal-galactono- -lactone dehydrogenase os=cucumis sativus pe=2 sv=1	363	20	1.01773e-57	96.3%
IYJ1KEP07II0EC.g3635.t1	carrier protein os=arabidopsis thaliana pe=2 sv=1	227	20	1.7477e-29	96.3%
IYJ1KEP07IRPZG.g4028.t1	b9scm9_riccovacuolar protein sorting os=ricinus communis gn=rcom_0476150 pe=4 sv=1	149	20	9.15453e-22	96.3%
IYJ1KEP07H2ACN.g4725.t1	b9t128_riccoclathrin assembly os=ricinus communis gn=rcom_0271960 pe=4 sv=1	225	20	1.3513e-23	96.3%
IYJ1KEP07IQHLF.g4893.t1	b9ipu4_poptrcationic amino acid transporter 3 family protein os=populus trichocarpa gn=poptr_0019s05620g pe=4 sv=1	249	20	8.28328e-42	96.3%
IYJ1KEP07IUKWL.g5231.t1	b9scm9_riccovacuolar protein sorting os=ricinus communis gn=rcom_0476150 pe=4 sv=1	149	20	9.15453e-22	96.3%
IYJ1KEP07IDPD8.g5399.t1	b9scm9_riccovacuolar protein sorting os=ricinus communis gn=rcom_0476150 pe=4 sv=1	149	20	9.15453e-22	96.3%
IYJ1KEP07IQZOI.g5999.t1	w9rf68_9rosaf-box lrr-repeat protein 15 os=morus notabilis gn=l484_018599 pe=4 sv=1	216	20	1.09682e-18	96.3%
IYJ1KEP07H0CWH.g6186.t1	a0a061esv7_theccatp binding cassette subfamily b1 isoform 1 os=theobroma cacao gn=tcm_022244 pe=3 sv=1	468	20	3.85272e-74	96.3%
IYJ1KEP07H25Q4.g6396.t1	b9rkt1_riccocasein os=ricinus communis gn=rcom_1053270 pe=3 sv=1	221	20	4.88043e-36	96.3%
IYJ1KEP07INO18.g7918.t1	q9fht4_arathendosomal os=arabidopsis thaliana gn=at5g37310 pe=2 sv=1	167	20	1.9966e-26	96.3%
ConTiG00001.g1.t1	a2q5a3_medtrh+-transporting two-sector alpha beta central region h+-transporting two-sector delta epsilon subunit os=medicago truncatula gn= _ac160516g59v2 pe=1 sv=1	1656	20	0.0	96.25%
ConTiG00725.g421.t1	b9rlv6_riccosensory transduction histidine os=ricinus communis gn=rcom_1471230 pe=4 sv=1	311	20	3.25281e-56	96.25%
IYJ1KEP07IEPUU.g133.t1	b9i9b8_poptrmultidrug resistant abc transporter family protein os=populus trichocarpa gn=poptr_0014s10880g pe=3 sv=2	365	20	4.82198e-54	96.25%
IYJ1KEP07IQUER.g1808.t1	v4kuy6_eutsaauxin response factor os=eutrema salsugineum gn=eutsa_v10006747mg pe=3 sv=1	142	20	3.93329e-20	96.25%
IYJ1KEP07IQZC0.g2121.t1	v4kuy6_eutsaauxin response factor os=eutrema salsugineum gn=eutsa_v10006747mg pe=3 sv=1	142	20	3.93329e-20	96.25%
IYJ1KEP07H4VPP.g3701.t1	a0a061dpi7_theccalcohol dehydrogenase 1 os=theobroma cacao gn=tcm_003038 pe=4 sv=1	167	20	9.02444e-12	96.25%
IYJ1KEP07IFXBN.g5733.t1	b9sqf3_riccoudp-glucuronate 5- os=ricinus communis gn=rcom_0782170 pe=4 sv=1	495	20	4.85896e-104	96.25%
IYJ1KEP07H7TGP.g6017.t1	b9muf6_poptrglycosyl transferase family 1 family protein os=populus trichocarpa gn=poptr_0001s01050g pe=4 sv=1	231	20	2.2997e-38	96.25%
IYJ1KEP07IF28R.g7223.t1	b9sdn0_riccocarotenoid os=ricinus communis gn=rcom_0422660 pe=4 sv=1	210	20	3.34908e-22	96.25%
IYJ1KEP07HZDSU.g8500.t1	logla_orysjprobable cytokinin riboside 5 -monophosphate phosphoribohydrolase logl10 os=oryza sativa japonica gn=logl10 pe=2 sv=1	105	20	3.56007e-10	96.25%
IYJ1KEP07H6QST.g9110.t1	a0a061gp92_theccsucrose phosphate synthase 1f os=theobroma cacao gn=tcm_038167 pe=4 sv=1	234	20	9.1619e-44	96.25%
IYJ1KEP07IOP9D.g9979.t1	a0a061e6d9_thec -dihydrouridine synthase	269	20	4.58069e-50	96.25%
IYJ1KEP07H8FQN.g4091.t1	f6h8t8_vitviglutamyl-trna amidotransferase subunit chloroplastic mitochondrial os=vitis vinifera gn=gatb pe=3 sv=1	145	19	3.54518e-16	96.21%
IYJ1KEP07ITIMZ.g1297.t1	i6pcc7_9rosiribonucleotide reductase large subunit a os=dimocarpus longan pe=2 sv=1	234	20	1.7073e-41	96.2%
IYJ1KEP07IA4CR.g2277.t1	b9glf5_poptrrieske (2fe-2s) domain-containing family protein os=populus trichocarpa gn=poptr_0001s04310g pe=4 sv=1	270	20	3.86778e-45	96.2%
IYJ1KEP07IB2R3.g5363.t1	b9sbs6_riccocmp-sialic acid os=ricinus communis gn=rcom_1043060 pe=4 sv=1	181	20	3.20305e-27	96.2%
IYJ1KEP07IQJ90.g6277.t1	a0a061gl77_thecco-fucosyltransferase family protein isoform 2 os=theobroma cacao gn=tcm_037543 pe=4 sv=1	123	20	1.49464e-14	96.2%
IYJ1KEP07IQWLD.g7222.t1	g7k8x8_medtrgdp-fucose protein o-fucosyltransferase os=medicago truncatula gn=mtr_5g059260 pe=4 sv=1	152	20	3.02926e-21	96.2%
IYJ1KEP07IHJZJ.g7949.t1	e5gbt5_cucmeubiquitin-conjugating enzyme os=cucumis melo melo pe=3 sv=1	292	20	7.57567e-59	96.2%
IYJ1KEP07IJG9A.g8070.t1	a0a061fc60_thecctransmembrane amino acid transporter family protein isoform 1 os=theobroma cacao gn=tcm_033927 pe=4 sv=1	339	20	1.10466e-47	96.2%
IYJ1KEP07HZ0JQ.g10184.t1	a0a061e0d0_theccamino acid permease family protein isoform 1 os=theobroma cacao gn=tcm_007201 pe=4 sv=1	147	20	0.000296879	96.2%
IYJ1KEP07H9ISN.g961.t1	q84xs7_brarpsucrose synthase os=brassica rapa pekinensis pe=2 sv=1	346	20	1.41408e-60	96.15%
IYJ1KEP07IQ0PY.g4534.t1	a0a061gjf0_theccperoxisome biogenesis factor 10 os=theobroma cacao gn=tcm_037371 pe=4 sv=1	210	20	3.72793e-33	96.15%
IYJ1KEP07ISJAW.g4637.t1	a0a068v161_cofcacoffea canephora dh200=94 genomic scaffold_80 os=coffea canephora gn=gscoc_t00040482001 pe=4 sv=1	174	20	3.78894e-24	96.15%
IYJ1KEP07IUA2J.g6112.t1	a0a068tmu3_cofcacoffea canephora dh200=94 genomic scaffold_1 os=coffea canephora gn=gscoc_t00014521001 pe=4 sv=1	263	20	5.74137e-42	96.15%
IYJ1KEP07IIVZ9.g6340.t1	a0a061djz7_theccauxin response factor os=theobroma cacao gn=tcm_001906 pe=3 sv=1	253	20	7.05026e-44	96.15%
IYJ1KEP07H4V8W.g6924.t1	w9r2e3_9rosaabc transporter g family member 14 os=morus notabilis gn=l484_025827 pe=3 sv=1	188	20	1.01376e-26	96.15%
IYJ1KEP07INGSC.g9871.t1	a0a072vnc3_medtrendosomal targeting bro1-like domain protein os=medicago truncatula gn=mtr_1g077580 pe=4 sv=1	182	20	1.90996e-24	96.15%
IYJ1KEP07IC928.g1840.t1	a0a068ufu6_cofcacoffea canephora dh200=94 genomic scaffold_26 os=coffea canephora gn=gscoc_t00024707001 pe=4 sv=1	220	20	1.58793e-34	96.1%
IYJ1KEP07H4TJS.g2432.t1	a0a061dqi1_theccnadh-ubiquinone oxidoreductase-related os=theobroma cacao gn=tcm_004651 pe=4 sv=1	150	20	3.1887e-26	96.1%
IYJ1KEP07IFLJ8.g4165.t1	g7jkn8_medtr30s ribosomal s17-like protein os=medicago truncatula gn=mtr_4g014360 pe=2 sv=2	298	20	4.59253e-44	96.1%
IYJ1KEP07ILDAC.g4902.t1	a0a068ufu6_cofcacoffea canephora dh200=94 genomic scaffold_26 os=coffea canephora gn=gscoc_t00024707001 pe=4 sv=1	220	20	1.58793e-34	96.1%
IYJ1KEP07IJ5JS.g5153.t1	q6ri87_capanthioredoxin peroxidase catp os=capsicum annuum pe=2 sv=1	202	20	1.42188e-20	96.1%
IYJ1KEP07IJ0E9.g5636.t1	a0a061dsj3_theccpolyketide cyclase dehydrase and lipid transport superfamily protein os=theobroma cacao gn=tcm_004900 pe=4 sv=1	195	20	1.29874e-32	96.1%
IYJ1KEP07IAWDA.g6091.t1	a0a068ufu6_cofcacoffea canephora dh200=94 genomic scaffold_26 os=coffea canephora gn=gscoc_t00024707001 pe=4 sv=1	220	20	1.58793e-34	96.1%
IYJ1KEP07IN94N.g7997.t1	a0a061gbc0_thecccell division protein isoform 3 os=theobroma cacao gn=tcm_028857 pe=4 sv=1	251	20	9.41899e-40	96.1%
IYJ1KEP07H28L2.g8712.t1	a0a061f4y8_theccgalactinol synthase 2 os=theobroma cacao gn=tcm_026798 pe=4 sv=1	344	20	9.00699e-50	96.1%
IYJ1KEP07H0NJN.g9204.t1	g7it78_medtrevolutionarily carboxy-terminal region protein os=medicago truncatula gn=mtr_2g063460 pe=4 sv=2	111	20	1.62622e-12	96.1%
IYJ1KEP07HY7CI.g10088.t1	a0a061epe7_thecc family transposase isoform 1 os=theobroma cacao gn=tcm_021500 pe=4 sv=1	208	20	2.01643e-35	96.1%
IYJ1KEP07IHP1W.g774.t1	f6hdx1_vitvialpha- -mannosidase os=vitis vinifera gn=vit_05s0020g04650 pe=3 sv=1	181	20	1.34082e-27	96.05%
IYJ1KEP07IP1QP.g910.t1	a0a061geu8_thecccalmodulin-binding protein isoform 2 os=theobroma cacao gn=tcm_029981 pe=4 sv=1	387	20	8.68877e-70	96.05%
IYJ1KEP07H40CT.g5300.t1	b9rrx9_riccoexosome complex exonuclease os=ricinus communis gn=rcom_0799080 pe=4 sv=1	206	20	2.0668e-35	96.05%
IYJ1KEP07IGVS9.g5769.t1	a0a061ej53_theccp-loop containing nucleoside triphosphate hydrolases superfamily protein isoform 2 os=theobroma cacao gn=tcm_020154 pe=3 sv=1	431	20	4.43032e-88	96.05%
IYJ1KEP07H2Y1Q.g5992.t1	q2htw1_medtrudp-galactose transporter homolog related os=medicago truncatula gn=mtr_5g038900 pe=4 sv=1	318	20	8.34287e-43	96.05%
IYJ1KEP07H8BBW.g7020.t1	a0a067err6_citsiasparagine synthetase os=citrus sinensis gn=cisin_1g012773mg pe=4 sv=1	243	20	6.58835e-31	96.05%
IYJ1KEP07ID4Y3.g7525.t1	q6w0c7_capchpto-like serine threonine kinase os=capsicum chinense pe=2 sv=1	343	20	9.90349e-70	96.05%
IYJ1KEP07HY8A1.g8238.t1	b9sfq7_riccodna repair helicase os=ricinus communis gn=rcom_1224050 pe=4 sv=1	205	20	1.25008e-20	96.05%
IYJ1KEP07IN2XO.g9121.t1	a0a061dtf4_theccacetyl co-enzyme a carboxylase carboxyltransferase alpha subunit isoform 2 os=theobroma cacao gn=tcm_005375 pe=4 sv=1	239	20	6.91704e-44	96.05%
IYJ1KEP07II0TS.g9427.t1	a0a061e1k2_theccethylene-dependent gravitropism-deficient and yellow-green-like 3 os=theobroma cacao gn=tcm_007262 pe=4 sv=1	319	20	8.83757e-47	96.05%
IYJ1KEP07ILQV5.g190.t1	a0a059b3y0_eucgrcysteine synthase os=eucalyptus grandis gn=eugrsuz_h03464 pe=3 sv=1	208	20	1.17283e-20	96.0%
IYJ1KEP07IQ53C.g1509.t1	q1hga1_9rosineutral invertase 6 os=populus ug-2006 pe=2 sv=1	427	20	4.67598e-87	96.0%
IYJ1KEP07H949H.g2186.t1	w9s3a9_9rosapatatin group a-3 os=morus notabilis gn=l484_013181 pe=4 sv=1	182	20	7.22186e-27	96.0%
IYJ1KEP07ICEX4.g2573.t1	a0a061e316_theccphototropic-responsive nph3 family protein isoform 2 os=theobroma cacao gn=tcm_007403 pe=4 sv=1	264	20	9.24874e-44	96.0%
IYJ1KEP07H8IJE.g3319.t1	w9s3a9_9rosapatatin group a-3 os=morus notabilis gn=l484_013181 pe=4 sv=1	182	20	7.22186e-27	96.0%
IYJ1KEP07IA40R.g3915.t1	b9swy5_riccoproliferation-associated os=ricinus communis gn=rcom_0489730 pe=4 sv=1	291	20	3.8295e-45	96.0%
IYJ1KEP07IB654.g4355.t1	a0a061gx80_thecccalpain-type cysteine protease family isoform 4 os=theobroma cacao gn=tcm_038725 pe=4 sv=1	214	20	1.66097e-25	96.0%
IYJ1KEP07ID3I8.g4477.t1	c0z2r2_arathat4g30190 protein os=arabidopsis thaliana gn=at4g30190 pe=2 sv=1	297	20	2.52508e-54	96.0%
IYJ1KEP07H5AJB.g4707.t1	a0a061dv41_thecctransketolase os=theobroma cacao gn=tcm_005533 pe=4 sv=1	255	20	2.66273e-47	96.0%
IYJ1KEP07H5JCN.g7101.t1	f1dga6_cofarserine protease os=coffea arabica gn= pe=4 sv=1	308	20	4.50516e-21	96.0%
IYJ1KEP07IU0UC.g8481.t1	f5b3h3_catromagnesium chelatase subunit h os=catharanthus roseus gn=chlh pe=2 sv=1	163	20	4.28049e-22	96.0%
IYJ1KEP07IIVI1.g8890.t1	w9s4x6_9rosaabc transporter g family member 40 os=morus notabilis gn=l484_019480 pe=4 sv=1	148	20	7.29561e-10	96.0%
IYJ1KEP07ILOS6.g994.t1	a0a068tzz3_cofcacoffea canephora dh200=94 genomic scaffold_7 os=coffea canephora gn=gscoc_t00036578001 pe=4 sv=1	120	20	1.55378e-11	95.95%
IYJ1KEP07H8INR.g5474.t1	w9rv42_9rosa30s ribosomal protein s1 os=morus notabilis gn=l484_005976 pe=4 sv=1	226	20	1.09562e-09	95.95%
IYJ1KEP07IQ0PP.g5758.t1	a9nji3_capannadp-dependent malic enzyme os=capsicum annuum pe=2 sv=1	228	20	1.01991e-29	95.95%
IYJ1KEP07H7E5Q.g5831.t1	bam3_arathbeta-amylase chloroplastic os=arabidopsis thaliana gn=bam3 pe=1 sv=3	214	20	1.5086e-35	95.95%
IYJ1KEP07HZBWE.g10059.t1	q2lgk3_musac 5-oxoprolinase os=musa acuminata pe=2 sv=1	265	20	9.68397e-47	95.95%
IYJ1KEP07ILC52.g759.t1	b9t4m0_riccourease accessory protein os=ricinus communis gn=rcom_0846800 pe=4 sv=1	506	20	1.55239e-86	95.9%
IYJ1KEP07H8KZ3.g2311.t1	b9gvu4_poptrarmadillo beta-catenin repeat family protein os=populus trichocarpa gn=poptr_0003s11690g pe=3 sv=2	144	20	2.54262e-18	95.9%
IYJ1KEP07H1UGK.g4918.t1	a0a072vj28_medtrglucan synthase-like protein os=medicago truncatula gn=mtr_2g061380 pe=4 sv=1	186	20	2.0252e-28	95.9%
IYJ1KEP07IB4S5.g5326.t1	q9sp19_helanasparagine synthetase os=helianthus annuus gn=has2 pe=2 sv=1	186	20	9.06742e-12	95.9%
IYJ1KEP07ILV7J.g6858.t1	w9qfg4_9rosasodium calcium exchanger 1 os=morus notabilis gn=l484_011089 pe=4 sv=1	158	20	1.52099e-16	95.9%
IYJ1KEP07ITJ6Y.g7285.t1	a9p841_poptrpyruvate dehydrogenase family protein os=populus trichocarpa gn=poptr_0003s16480g pe=2 sv=1	220	20	1.36394e-35	95.9%
IYJ1KEP07IOYJ2.g1150.t1	q5mcm9_bixorbeta-cyclase os=bixa orellana pe=4 sv=1	430	20	5.20784e-89	95.85%
IYJ1KEP07H32A4.g1371.t1	#NAME?	239	20	2.35509e-15	95.85%
IYJ1KEP07INOPQ.g2238.t1	s4skd9_actchbeta-amylase os=actinidia chinensis gn= pe=2 sv=1	234	20	4.68168e-37	95.85%
IYJ1KEP07IPNYK.g2566.t1	s4skd9_actchbeta-amylase os=actinidia chinensis gn= pe=2 sv=1	234	20	4.68168e-37	95.85%
IYJ1KEP07H6PEK.g6554.t1	w9r0l8_9rosaprotein auxin signaling f-box 2 os=morus notabilis gn=l484_008706 pe=4 sv=1	310	20	3.36574e-52	95.85%
IYJ1KEP07HYLFD.g9198.t1	j9rgt3_popniphenylalanine ammonia-lyase os=populus nigra gn=pal2 pe=4 sv=1	277	20	1.90923e-49	95.85%
IYJ1KEP07ISIO9.g4007.t1	a0a061dq87_theccp-loop containing nucleoside triphosphate hydrolases superfamily protein os=theobroma cacao gn=tcm_004211 pe=4 sv=1	165	20	4.42563e-26	95.8%
IYJ1KEP07IE4PO.g6529.t1	q4ac17_bracm117m18_1 os=brassica campestris gn=117m18_1 pe=4 sv=1	123	20	2.22607e-11	95.8%
IYJ1KEP07ILZU7.g6678.t1	w9qkj3_9rosa amidase os=morus notabilis gn=l484_024965 pe=4 sv=1	246	20	1.56456e-17	95.8%
IYJ1KEP07H8S1Z.g6979.t1	a0a061fs77_theccrna helicase family protein isoform 4 os=theobroma cacao gn=tcm_036535 pe=4 sv=1	360	20	1.41299e-60	95.8%
IYJ1KEP07H62J3.g7562.t1	d7u9v2_vitvitranslation initiation factor if-2 os=vitis vinifera gn=vit_14s0060g02210 pe=3 sv=1	152	20	4.83898e-18	95.8%
IYJ1KEP07IRYWD.g7788.t1	d2di61_9lamipentatricopeptide repeat-containing protein os=neosparton ephedroides pe=4 sv=1	330	20	3.05897e-59	95.8%
IYJ1KEP07IO63I.g8421.t1	a0a061ede6_theccalpha-mannosidase os=theobroma cacao gn=tcm_046752 pe=3 sv=1	165	20	3.63165e-29	95.8%
IYJ1KEP07H81QR.g888.t1	b9gzm5_poptrsphingosine-1-phosphate lyase family protein os=populus trichocarpa gn=poptr_0003s16720g pe=3 sv=2	140	20	2.839e-19	95.75%
IYJ1KEP07IC5NK.g2336.t1	hir1_arathhypersensitive-induced response protein 1 os=arabidopsis thaliana gn=hir1 pe=1 sv=1	351	20	2.45432e-64	95.75%
IYJ1KEP07H2SLY.g2670.t1	a0a061eej8_theccatp binding cassette subfamily b19 isoform 3 os=theobroma cacao gn=tcm_018479 pe=3 sv=1	510	20	3.72417e-92	95.75%
IYJ1KEP07ILVCG.g3130.t1	a0a061gi46_theccddb1-cul4 associated factor 1 os=theobroma cacao gn=tcm_036755 pe=4 sv=1	468	20	3.91129e-68	95.75%
IYJ1KEP07IJ5XS.g3222.t1	c0pcc1_maizecolorless2 os=zea mays gn=zeammb73_560073 pe=2 sv=1	260	20	1.61792e-33	95.75%
IYJ1KEP07IMJL9.g4734.t1	b9rus1_ricco60s ribosomal protein os=ricinus communis gn=rcom_0856470 pe=3 sv=1	235	20	6.2437e-27	95.75%
IYJ1KEP07IQCSR.g6620.t1	w9rhy5_9rosaankyrin repeat domain-containing protein 13b os=morus notabilis gn=l484_024495 pe=4 sv=1	451	20	4.58536e-93	95.75%
IYJ1KEP07IMT16.g6894.t1	j7gbf9_9rosa1-deoxy-d-xylulose 5-phosphate synthase os=eriobotrya japonica gn=dxs pe=2 sv=1	150	20	1.6944e-20	95.75%
IYJ1KEP07H3I1V.g8941.t1	j7gbf9_9rosa1-deoxy-d-xylulose 5-phosphate synthase os=eriobotrya japonica gn=dxs pe=2 sv=1	150	20	1.6944e-20	95.75%
IYJ1KEP07IUG3K.g9064.t1	a0a061dsa7_theccatp-dependent clp protease proteolytic subunit os=theobroma cacao gn=tcm_004822 pe=3 sv=1	165	20	3.01993e-17	95.75%
IYJ1KEP07IH907.g4347.t1	A0A059CCF4_EUCGRUncharacterized protein OS=Eucalyptus grandis GN=EUGRSUZ_D00245 PE=3 SV=1	198	7	3.49024e-17	95.71%
IYJ1KEP07IO7DR.g878.t1	a8qv31_9astr cellulose synthase os=cissampelopsis volubilis gn= pe=4 sv=1	337	20	3.18128e-59	95.7%
IYJ1KEP07IEKJS.g1242.t1	csld2_orysjcellulose synthase-like protein d2 os=oryza sativa japonica gn=csld2 pe=2 sv=1	300	20	1.71533e-18	95.7%
IYJ1KEP07H5SY8.g3275.t1	b9gif2_poptrmicrotubule organization 1 family protein os=populus trichocarpa gn=poptr_0001s43380g pe=4 sv=1	230	20	7.93021e-34	95.7%
IYJ1KEP07IQ3U0.g3486.t1	a0a068tpz5_cofcacoffea canephora dh200=94 genomic scaffold_2 os=coffea canephora gn=gscoc_t00022357001 pe=4 sv=1	224	20	3.31941e-43	95.7%
IYJ1KEP07IGW3N.g3579.t1	plz12_luppoprotein pplz12 os=lupinus polyphyllus gn=pplz12 pe=2 sv=1	226	20	6.39665e-38	95.7%
IYJ1KEP07IKQFX.g3954.t1	a0a061gmr8_theccnucleotide-diphospho-sugar transferases superfamily protein isoform 2 os=theobroma cacao gn=tcm_037789 pe=4 sv=1	243	20	4.11963e-35	95.7%
IYJ1KEP07IIVHR.g4203.t1	b9sqf3_riccoudp-glucuronate 5- os=ricinus communis gn=rcom_0782170 pe=4 sv=1	419	20	1.10166e-82	95.7%
IYJ1KEP07IKRNU.g4323.t1	b9sqf3_riccoudp-glucuronate 5- os=ricinus communis gn=rcom_0782170 pe=4 sv=1	419	20	1.10166e-82	95.7%
IYJ1KEP07H01E3.g6695.t1	a0a061gkp4_theccserine threonine-protein kinase pbs1 isoform 8 os=theobroma cacao gn=tcm_037655 pe=4 sv=1	149	20	1.09583e-17	95.7%
IYJ1KEP07H7K4Y.g6736.t1	a0a061f4p5_theccamino acid permease 7 isoform 1 os=theobroma cacao gn=tcm_030532 pe=4 sv=1	306	20	2.39626e-25	95.7%
IYJ1KEP07ID857.g8107.t1	os=ricinus communis gn=rcom_0231290 pe=3 sv=1	435	20	1.87782e-87	95.7%
IYJ1KEP07IQSEW.g470.t1	a0a068ugv0_cofcacoffea canephora dh200=94 genomic scaffold_27 os=coffea canephora gn=gscoc_t00025153001 pe=4 sv=1	105	20	7.46198e-10	95.65%
IYJ1KEP07IRZIM.g3206.t1	q8h1v9_horvdhypersensitive-induced reaction protein 2 os=hordeum vulgare distichum pe=2 sv=1	289	20	1.62083e-50	95.65%
IYJ1KEP07ITJCD.g5722.t1	b9sqf3_riccoudp-glucuronate 5- os=ricinus communis gn=rcom_0782170 pe=4 sv=1	407	20	3.11712e-79	95.65%
IYJ1KEP07IGVI0.g8112.t1	a0a061ey07_theccthiamine pyrophosphate dependent pyruvate decarboxylase family protein os=theobroma cacao gn=tcm_021652 pe=3 sv=1	415	20	5.19657e-83	95.65%
IYJ1KEP07IQHJ1.g8542.t1	b9rit7_riccoseptum site-determining protein os=ricinus communis gn=rcom_1582550 pe=4 sv=1	138	20	9.46096e-17	95.65%
IYJ1KEP07IHM5O.g9643.t1	b9sqf3_riccoudp-glucuronate 5- os=ricinus communis gn=rcom_0782170 pe=4 sv=1	408	20	2.97371e-80	95.65%
IYJ1KEP07IG2NP.g3101.t1	a0a061eya4_thecccellulose synthase-like d3 os=theobroma cacao gn=tcm_025462 pe=4 sv=1	291	20	1.25017e-52	95.6%
IYJ1KEP07ITUN7.g6313.t1	b9swv4_riccofructose-bisphosphate os=ricinus communis gn=rcom_0566070 pe=4 sv=1	197	20	1.05596e-30	95.6%
IYJ1KEP07IS0Z0.g6530.t1	w9rpe7_9rosaserine threonine-protein kinase tricorner os=morus notabilis gn=l484_021454 pe=4 sv=1	271	20	7.36671e-42	95.6%
IYJ1KEP07IIFMH.g7534.t1	a0a075eau8_astmemevalonate diphosphate decarboxylase os=astragalus membranaceus pe=2 sv=1	145	20	2.89542e-19	95.6%
IYJ1KEP07H3PGR.g8265.t1	b9sqf3_riccoudp-glucuronate 5- os=ricinus communis gn=rcom_0782170 pe=4 sv=1	419	20	5.11084e-79	95.6%
IYJ1KEP07H1DYA.g8608.t1	b9ss29_riccoatp synthase delta os=ricinus communis gn=rcom_0520230 pe=3 sv=1	236	20	8.62455e-41	95.6%
IYJ1KEP07H5490.g8610.t1	a0a068u0i7_cofcacoffea canephora dh200=94 genomic scaffold_6 os=coffea canephora gn=gscoc_t00034636001 pe=4 sv=1	129	20	2.41384e-15	95.6%
IYJ1KEP07IKBJS.g973.t1	b9rjt0_riccopurine biosynthesis protein os=ricinus communis gn=rcom_1038420 pe=3 sv=1	180	20	4.29182e-29	95.55%
IYJ1KEP07IIHH0.g2132.t1	q9xg55_lotjasucrose synthase os=lotus japonicus gn=susy pe=1 sv=2	392	20	1.93106e-76	95.55%
IYJ1KEP07H4O72.g4336.t1	b9t011_riccoer glycerol-phosphate acyltransferase os=ricinus communis gn=rcom_0040840 pe=4 sv=1	261	20	2.99049e-46	95.55%
IYJ1KEP07IMIHN.g4634.t1	a0a061fg78_theccl-ascorbate peroxidase t isoform 6 os=theobroma cacao gn=tcm_035150 pe=3 sv=1	225	20	1.26919e-26	95.55%
IYJ1KEP07IDJVE.g5254.t1	b9rb32_riccokinesin light os=ricinus communis gn=rcom_1510760 pe=4 sv=1	390	20	1.17506e-73	95.55%
IYJ1KEP07IO7E6.g6844.t1	a0a067k098_jatcue3 ubiquitin-protein ligase os=jatropha curcas gn=jcgz_14254 pe=3 sv=1	239	20	1.77386e-39	95.55%
IYJ1KEP07IMP1U.g7007.t1	b9svq2_riccoalcohol os=ricinus communis gn=rcom_0009530 pe=4 sv=1	261	20	3.18365e-26	95.55%
IYJ1KEP07IF64V.g8094.t1	a0a067ld43_jatcuuridine kinase os=jatropha curcas gn=jcgz_10137 pe=3 sv=1	153	20	4.74563e-19	95.55%
IYJ1KEP07H0S43.g8765.t1	d6pnc5_9brasat1g12770-like protein os=neslia paniculata pe=4 sv=1	261	20	5.7573e-42	95.55%
ConTiG00010.g34.t1	a0a023vx25_brajucytochrome c oxidase subunit 2 os=brassica juncea tumida gn=cox2-1 pe=3 sv=1	3498	20	3.05738e-137	95.5%
ConTiG00044.g95.t1	b2vpx9_ximamatp synthase subunit a os=ximenia americana gn=atp6 pe=4 sv=1	999	20	2.18727e-09	95.5%
IYJ1KEP07H1QQ0.g706.t1	a0a061fdx8_thecclysine-specific histone demethylase 1 isoform 3 os=theobroma cacao gn=tcm_034163 pe=4 sv=1	198	20	8.57281e-25	95.5%
IYJ1KEP07IFELK.g795.t1	a0a072vdi5_medtrcazy family gt8 glycosyltransferase os=medicago truncatula gn=mtr_1g021855 pe=4 sv=1	221	20	9.60247e-42	95.5%
IYJ1KEP07IC4FV.g1090.t1	a0a061fdx8_thecclysine-specific histone demethylase 1 isoform 3 os=theobroma cacao gn=tcm_034163 pe=4 sv=1	198	20	8.57281e-25	95.5%
IYJ1KEP07IQR8G.g2384.t1	b9rax0_riccoclathrin coat assembly protein ap- os=ricinus communis gn=rcom_1509430 pe=4 sv=1	265	20	1.40195e-47	95.5%
IYJ1KEP07ID4AB.g2977.t1	a0a061fn74_theccrna-binding family protein isoform 2 os=theobroma cacao gn=tcm_043069 pe=4 sv=1	150	20	8.43693e-22	95.5%
IYJ1KEP07IA2HF.g3010.t1	g1fcj2_9cary dead-box atp-dependent rna helicase os=tamarix hispida pe=2 sv=1	295	20	2.36895e-37	95.5%
IYJ1KEP07IPZ7I.g4014.t1	a0a068tqp5_cofcacoffea canephora dh200=94 genomic scaffold_2 os=coffea canephora gn=gscoc_t00022803001 pe=4 sv=1	177	20	6.76688e-12	95.5%
IYJ1KEP07IMEKU.g4440.t1	a0a061gcl8_thecctransducin family protein wd-40 repeat family protein os=theobroma cacao gn=tcm_028864 pe=4 sv=1	440	20	1.7328e-94	95.5%
IYJ1KEP07IHP46.g5011.t1	q9xkk8_literlon protease homologue os=lithospermum erythrorhizon pe=2 sv=1	105	20	1.58638e-08	95.5%
IYJ1KEP07ILY2Y.g6797.t1	f5b3h3_catromagnesium chelatase subunit h os=catharanthus roseus gn=chlh pe=2 sv=1	333	20	3.39247e-60	95.5%
ConTiG00211.g203.t1	a0a068tp18_cofcacoffea canephora dh200=94 genomic scaffold_2 os=coffea canephora gn=gscoc_t00021632001 pe=4 sv=1	233	20	1.53806e-31	95.45%
IYJ1KEP07ISU0F.g2624.t1	a0a061ftn4_theccplastid transcriptionally active 2 isoform 2 os=theobroma cacao gn=tcm_011951 pe=4 sv=1	502	20	2.01851e-102	95.45%
IYJ1KEP07IUN5O.g4403.t1	w9qq36_9rosa methyltransferase pmt21 os=morus notabilis gn=l484_006348 pe=4 sv=1	194	20	6.92379e-32	95.45%
IYJ1KEP07IBIEN.g5980.t1	a0a061g2t1_theccypt rab-gap domain of gyp1p superfamily protein isoform 2 os=theobroma cacao gn=tcm_015482 pe=4 sv=1	469	20	2.16347e-98	95.45%
IYJ1KEP07H6RIZ.g6749.t1	w9qq36_9rosa methyltransferase pmt21 os=morus notabilis gn=l484_006348 pe=4 sv=1	194	20	6.92379e-32	95.45%
IYJ1KEP07IA8WC.g7575.t1	a0a061f331_theccnuclear transcription factor y subunit b-4 os=theobroma cacao gn=tcm_026629 pe=4 sv=1	232	20	5.61836e-43	95.45%
IYJ1KEP07IKZVX.g7645.t1	w9qq36_9rosa methyltransferase pmt21 os=morus notabilis gn=l484_006348 pe=4 sv=1	194	20	6.92379e-32	95.45%
IYJ1KEP07IFXQ2.g8622.t1	w9qcw3_9rosadead-box atp-dependent rna helicase 24 os=morus notabilis gn=l484_009733 pe=3 sv=1	254	20	1.0317e-38	95.45%
IYJ1KEP07H0IY4.g181.t1	a0a061g6i6_theccmagnesium-protoporphyrin ix methyltransferase isoform 2 os=theobroma cacao gn=tcm_014750 pe=4 sv=1	291	20	1.46004e-53	95.4%
IYJ1KEP07II437.g1514.t1	a0a072tud0_medtrlmbr1 integral membrane-like protein os=medicago truncatula gn=mtr_8g089925 pe=4 sv=1	189	20	4.64388e-28	95.4%
IYJ1KEP07IQAVX.g3176.t1	a0a061g714_theccabscisic acid 8 -hydroxylase 1 os=theobroma cacao gn=tcm_016702 pe=3 sv=1	204	20	1.76483e-33	95.4%
IYJ1KEP07IHK1D.g3870.t1	a0a061g714_theccabscisic acid 8 -hydroxylase 1 os=theobroma cacao gn=tcm_016702 pe=3 sv=1	204	20	1.76483e-33	95.4%
IYJ1KEP07IPV7C.g5190.t1	os=ricinus communis gn=rcom_1602240 pe=4 sv=1	168	20	8.34517e-14	95.4%
IYJ1KEP07IGYP1.g5985.t1	a0a068vak4_cofcacoffea canephora dh200=94 genomic scaffold_178 os=coffea canephora gn=gscoc_t00010522001 pe=4 sv=1	203	20	4.60697e-21	95.4%
IYJ1KEP07INFJ7.g6018.t1	t1d1k3_sillan-acetylornithine deacetylase-like protein os=silene latifolia gn=acetd pe=2 sv=1	181	20	3.99073e-14	95.4%
IYJ1KEP07IAXWP.g6205.t1	q8guy2_soltuatp-binding cassette transporter abc4 os=solanum tuberosum gn=abc4 pe=4 sv=1	267	20	7.60998e-44	95.4%
IYJ1KEP07H6WIB.g6992.t1	a0a061g714_theccabscisic acid 8 -hydroxylase 1 os=theobroma cacao gn=tcm_016702 pe=3 sv=1	204	20	1.76483e-33	95.4%
IYJ1KEP07H4KSM.g7680.t1	a0a061ebt7_theccbeta-galactosidase 9 isoform 2 os=theobroma cacao gn=tcm_016884 pe=4 sv=1	201	20	2.38267e-22	95.4%
IYJ1KEP07IAOKF.g9418.t1	q6v3a5_popcnsulfite reductase os=populus canescens pe=2 sv=1	285	20	7.45449e-55	95.4%
IYJ1KEP07IIY0V.g9457.t1	os=ricinus communis gn=rcom_1602240 pe=4 sv=1	168	20	8.34517e-14	95.4%
ConTiG00022.g59.t1	a0a023vwt0_brajunadh-ubiquinone oxidoreductase chain 5 os=brassica juncea tumida gn=nad5 pe=3 sv=1	3067	20	0.0	95.35%
IYJ1KEP07IN29F.g346.t1	a0a061f1n8_thecckinase family protein os=theobroma cacao gn=tcm_026463 pe=3 sv=1	200	20	5.33459e-31	95.35%
IYJ1KEP07IBELF.g1702.t1	g7j8l0_medtrhistone chaperone asf1b-like protein os=medicago truncatula gn=mtr_3g118150 pe=2 sv=1	109	20	2.84503e-11	95.35%
IYJ1KEP07IAKLQ.g4954.t1	b4yiv7_cofarmannan synthase os=coffea arabica gn= 1 pe=2 sv=1	248	20	2.0954e-47	95.35%
IYJ1KEP07IP4BG.g6006.t1	a0a072uka3_medtrnitrilase nitrile hydratase nit4a-like protein os=medicago truncatula gn=mtr_4g052390 pe=4 sv=1	238	20	4.17227e-45	95.35%
IYJ1KEP07IM6L9.g6513.t1	q8guy2_soltuatp-binding cassette transporter abc4 os=solanum tuberosum gn=abc4 pe=4 sv=1	255	20	1.32933e-41	95.35%
IYJ1KEP07ISRWY.g6829.t1	transferring glycosyl os=ricinus communis gn=rcom_1180280 pe=4 sv=1	429	20	8.55034e-54	95.35%
IYJ1KEP07H7LNA.g6878.t1	b4yiv7_cofarmannan synthase os=coffea arabica gn= 1 pe=2 sv=1	210	20	5.696e-39	95.35%
IYJ1KEP07H7COO.g9630.t1	b4yiv7_cofarmannan synthase os=coffea arabica gn= 1 pe=2 sv=1	248	20	2.0954e-47	95.35%
IYJ1KEP07IO8BI.g540.t1	a0a061djt4_thecckinase superfamily protein os=theobroma cacao gn=tcm_001736 pe=3 sv=1	248	20	7.3796e-44	95.3%
IYJ1KEP07IO00P.g1116.t1	b9sbq8_riccocentromere microtubule binding protein os=ricinus communis gn=rcom_0344440 pe=4 sv=1	480	20	2.03302e-87	95.3%
IYJ1KEP07H7DQM.g1979.t1	a0a068umi8_cofcacoffea canephora dh200=94 genomic scaffold_38 os=coffea canephora gn=gscoc_t00028847001 pe=4 sv=1	187	20	5.22378e-28	95.3%
IYJ1KEP07H47CN.g2315.t1	a0a061enh6_theccphosphatase 2c family protein isoform 1 os=theobroma cacao gn=tcm_021268 pe=4 sv=1	123	20	5.81817e-13	95.3%
IYJ1KEP07H00W9.g10071.t1	a9sgh2_phypa protein os=physcomitrella patens patens gn=phypadraft_212087 pe=3 sv=1	250	20	4.00679e-39	95.3%
ConTiG00003.g10.t1	a0a072tti0_medtrribosomal protein s12c os=medicago truncatula gn=mtr_0082s0040 pe=4 sv=1	1167	20	3.10433e-68	95.25%
IYJ1KEP07IDWHI.g91.t1	b9rzq3_riccopre-mrna splicing os=ricinus communis gn=rcom_1000510 pe=4 sv=1	251	20	5.21788e-43	95.25%
IYJ1KEP07IQVA6.g1538.t1	a0a061ep79_thecccalcium-dependent lipid-binding family protein isoform 1 os=theobroma cacao gn=tcm_021446 pe=4 sv=1	183	20	1.3394e-14	95.25%
IYJ1KEP07H5XS5.g1539.t1	b9rzq3_riccopre-mrna splicing os=ricinus communis gn=rcom_1000510 pe=4 sv=1	251	20	5.21788e-43	95.25%
IYJ1KEP07IMO9A.g2216.t1	b9glf5_poptrrieske (2fe-2s) domain-containing family protein os=populus trichocarpa gn=poptr_0001s04310g pe=4 sv=1	295	20	6.0485e-49	95.25%
IYJ1KEP07IKN7I.g5595.t1	b9muf6_poptrglycosyl transferase family 1 family protein os=populus trichocarpa gn=poptr_0001s01050g pe=4 sv=1	222	20	1.19646e-24	95.25%
IYJ1KEP07II9XP.g7377.t1	a0a061dzc5_thecchedgehog isoform 5 os=theobroma cacao gn=tcm_006451 pe=4 sv=1	250	20	3.7947e-39	95.25%
IYJ1KEP07H0VRG.g10193.t1	b9rdx6_ricco2-hydroxyacid os=ricinus communis gn=rcom_1616510 pe=4 sv=1	208	20	8.46276e-25	95.25%
IYJ1KEP07IBMG7.g1421.t1	a0a061fi51_theccnramp transporter os=theobroma cacao gn=tcm_035174 pe=4 sv=1	252	20	1.00193e-42	95.2%
IYJ1KEP07IFWOV.g1425.t1	b6vc74_goshited2 os=gossypium hirsutum pe=2 sv=1	189	20	5.67367e-13	95.2%
IYJ1KEP07IJFPC.g2761.t1	q9zwk3_salgi homolog os=salix gilgiana gn=sgj3 pe=2 sv=1	153	20	2.67185e-19	95.2%
IYJ1KEP07IGC7N.g5638.t1	int1_arathinositol transporter 1 os=arabidopsis thaliana gn=int1 pe=1 sv=1	138	20	7.85111e-13	95.2%
IYJ1KEP07IUR5Z.g6131.t1	a0a072tiq7_medtrpeptidyl serine alpha-galactosyltransferase os=medicago truncatula gn=mtr_0044s0180 pe=4 sv=1	169	20	1.38117e-23	95.2%
IYJ1KEP07IJM2G.g625.t1	a0a068ult8_cofcacoffea canephora dh200=94 genomic scaffold_34 os=coffea canephora gn=gscoc_t00027576001 pe=4 sv=1	215	20	4.66887e-38	95.15%
IYJ1KEP07IH8TD.g1540.t1	protein isoform 2 os=theobroma cacao gn=tcm_017059 pe=4 sv=1	253	20	7.61374e-43	95.15%
IYJ1KEP07IF1BZ.g2326.t1	b9rzn2_riccodihydrolipoamide os=ricinus communis gn=rcom_0999900 pe=3 sv=1	217	20	2.29536e-33	95.15%
IYJ1KEP07IGQ0P.g3337.t1	d7sxj4_vitvialpha- glucan phosphorylase os=vitis vinifera gn=vit_14s0108g01560 pe=3 sv=1	235	20	3.2208e-28	95.15%
IYJ1KEP07H368P.g3359.t1	v9vkp5_zizjjglutamyl-trna reductase os=ziziphus jujuba pe=2 sv=1	333	20	1.15832e-63	95.15%
IYJ1KEP07ILML4.g4283.t1	a0a061dzc5_thecchedgehog isoform 5 os=theobroma cacao gn=tcm_006451 pe=4 sv=1	293	20	6.61333e-38	95.15%
IYJ1KEP07H4OQ8.g6908.t1	a0a061dhk5_theccacetamidase formamidase family protein isoform 2 os=theobroma cacao gn=tcm_000770 pe=4 sv=1	230	20	5.21189e-33	95.15%
IYJ1KEP07IOP8C.g7524.t1	a0a072twl1_medtrimportin subunit beta-like protein os=medicago truncatula gn=mtr_8g099785 pe=4 sv=1	457	20	1.25144e-79	95.15%
IYJ1KEP07H8EA9.g7769.t1	i0iyr7_9rosicytokinin oxidase os=salix japonica gn= 1 pe=2 sv=1	179	20	1.84784e-26	95.15%
IYJ1KEP07IUW4N.g44.t1	a0a061g0p2_theccmultidrug resistance-associated protein 14 isoform 3 os=theobroma cacao gn=tcm_015324 pe=3 sv=1	468	20	1.00796e-75	95.1%
IYJ1KEP07IM5EZ.g533.t1	b9ic70_poptrarmadillo beta-catenin repeat family protein os=populus trichocarpa gn=poptr_0014s07260g pe=4 sv=2	485	20	5.01247e-95	95.1%
IYJ1KEP07H9CNG.g3295.t1	a0a061e1k2_theccethylene-dependent gravitropism-deficient and yellow-green-like 3 os=theobroma cacao gn=tcm_007262 pe=4 sv=1	326	20	1.03826e-48	95.1%
IYJ1KEP07IG3IP.g5265.t1	w9qfa3_9rosaadagio protein 3 os=morus notabilis gn=l484_005531 pe=4 sv=1	384	20	6.41743e-72	95.1%
IYJ1KEP07IARMZ.g7130.t1	i1n6a5_soybnalpha- glucan phosphorylase os=glycine max pe=3 sv=1	239	20	5.12508e-38	95.1%
IYJ1KEP07ISKVH.g7293.t1	a0a061eff9_theccgras family transcription factor family protein os=theobroma cacao gn=tcm_010965 pe=4 sv=1	330	20	1.46456e-61	95.1%
IYJ1KEP07HZNKB.g7626.t1	b9s1z7_riccoadp-ribosylation os=ricinus communis gn=rcom_1324490 pe=3 sv=1	213	20	4.57264e-29	95.1%
IYJ1KEP07H46Y0.g8281.t1	b9sp53_riccoglucan endo- -beta- os=ricinus communis gn=rcom_0628390 pe=3 sv=1	223	20	1.90721e-34	95.1%
IYJ1KEP07ICHXO.g8978.t1	a0a061fg72_theccl-ascorbate peroxidase t isoform 1 os=theobroma cacao gn=tcm_035150 pe=3 sv=1	166	20	8.5375e-24	95.1%
IYJ1KEP07H8ZWH.g2032.t1	b9rzb3_riccophosphatidylinositol 4- os=ricinus communis gn=rcom_0937410 pe=4 sv=1	222	20	5.57987e-38	95.05%
IYJ1KEP07IN9K6.g2687.t1	a0a061erx5_theccmyb-like hth transcriptional regulator family isoform 1 os=theobroma cacao gn=tcm_021628 pe=4 sv=1	219	20	2.5274e-37	95.05%
IYJ1KEP07IQTPN.g7902.t1	b9svh8_riccocystathionine gamma- os=ricinus communis gn=rcom_0537490 pe=3 sv=1	195	20	3.50002e-14	95.05%
IYJ1KEP07H1DL5.g8947.t1	a0a061gbc0_thecccell division protein isoform 3 os=theobroma cacao gn=tcm_028857 pe=4 sv=1	273	20	2.15681e-42	95.05%
IYJ1KEP07IKU50.g9982.t1	b9i2v8_poptratp synthase subunit gamma os=populus trichocarpa gn=poptr_0012s06750g pe=3 sv=1	193	20	5.75121e-28	95.05%
ConTiG00618.g383.t1	q6h660_orysjos02g0644100 protein os=oryza sativa japonica gn= pe=4 sv=1	349	20	2.5338e-17	95.0%
IYJ1KEP07H4ZNZ.g332.t1	b9rvt9_ricco26s proteasome regulatory subunit os=ricinus communis gn=rcom_1172830 pe=4 sv=1	270	20	1.85147e-38	95.0%
IYJ1KEP07IQUYT.g1125.t1	g7lbf6_medtrflavin-binding kelch repeat f-box os=medicago truncatula gn=mtr_8g105590 pe=4 sv=1	298	20	7.28043e-40	95.0%
IYJ1KEP07ISYVR.g3262.t1	b9sby7_riccolysosomal pro-x os=ricinus communis gn=rcom_0700730 pe=4 sv=1	156	20	2.81019e-22	95.0%
IYJ1KEP07IQEG0.g4317.t1	a0a068v380_cofcacoffea canephora dh200=94 genomic scaffold_7 os=coffea canephora gn=gscoc_t00037014001 pe=4 sv=1	331	20	7.15447e-42	95.0%
IYJ1KEP07IQ949.g4485.t1	v4sdf7_9rosidna-directed rna polymerase os=citrus clementina gn=cicle_v10024686mg pe=3 sv=1	303	20	1.83887e-21	95.0%
IYJ1KEP07IJSA3.g5438.t1	g8a1i5_medtrprotein neuralized os=medicago truncatula gn=mtr_1g090803 pe=4 sv=1	315	20	4.68602e-21	95.0%
IYJ1KEP07IT8YN.g6251.t1	tbb2_peatubulin beta-2 chain os=pisum sativum gn=tubb2 pe=1 sv=1	191	20	2.08515e-20	95.0%
IYJ1KEP07H6GJS.g6706.t1	b9rql2_riccocytoplasmic dynein light os=ricinus communis gn=rcom_1493950 pe=4 sv=1	138	20	3.17848e-18	95.0%
IYJ1KEP07ICQKL.g7129.t1	q2hvt6_medtrnuclear pore complex protein nup205 related os=medicago truncatula gn= _ac148343g19v2 pe=4 sv=2	129	20	2.64574e-09	95.0%
IYJ1KEP07H2HSI.g7570.t1	b9rql2_riccocytoplasmic dynein light os=ricinus communis gn=rcom_1493950 pe=4 sv=1	138	20	3.17848e-18	95.0%
IYJ1KEP07IHOPI.g8208.t1	a0a061dt56_theccminichromosome maintenance family protein isoform 3 os=theobroma cacao gn=tcm_004805 pe=3 sv=1	141	20	3.31165e-16	95.0%
IYJ1KEP07IEWVF.g9409.t1	a0a061gcc5_thecctranscription initiation factor iie subunit beta os=theobroma cacao gn=tcm_016212 pe=4 sv=1	225	20	1.81892e-38	95.0%
IYJ1KEP07H503N.g10083.t1	w9ry23_9rosacyclin-dependent kinase c-1 os=morus notabilis gn=l484_020243 pe=4 sv=1	142	20	1.00803e-18	95.0%
IYJ1KEP07H73G3.g10170.t1	b9mu26_poptrubiquitin-specific protease 20 family protein os=populus trichocarpa gn=poptr_0001s02430g pe=4 sv=1	164	20	3.89384e-22	95.0%
IYJ1KEP07H8BA5.g1965.t1	a0a061fml0_theccp-glycoprotein 20 isoform 1 os=theobroma cacao gn=tcm_042896 pe=4 sv=1	180	20	1.9357e-13	94.95%
IYJ1KEP07H49Q5.g3063.t1	w9r8n3_9rosaudp-glucuronate 4-epimerase 3 os=morus notabilis gn=l484_025580 pe=4 sv=1	332	20	1.39571e-51	94.95%
IYJ1KEP07H1REK.g6051.t1	u5fli1_poptrrna helicase family protein os=populus trichocarpa gn=poptr_0015s01110g pe=4 sv=1	314	20	6.68036e-47	94.95%
IYJ1KEP07H6ZNR.g8099.t1	b9sbm7_riccopyruvate kinase os=ricinus communis gn=rcom_0342830 pe=3 sv=1	187	20	3.09152e-29	94.95%
IYJ1KEP07IFEBM.g8119.t1	a0a061g514_thecccobra-like extracellular glycosyl-phosphatidyl inositol-anchored protein family os=theobroma cacao gn=tcm_014307 pe=4 sv=1	267	20	1.04261e-50	94.95%
IYJ1KEP07IRZU6.g9445.t1	a0a061du77_theccrubisco methyltransferase family protein os=theobroma cacao gn=tcm_002431 pe=4 sv=1	201	20	3.98552e-28	94.95%
IYJ1KEP07IOFZN.g53.t1	b9dhq6_arathat1g79560 protein os=arabidopsis thaliana gn=at1g79560 pe=2 sv=1	279	20	3.8643e-28	94.9%
IYJ1KEP07IGZ33.g2120.t1	g7jrl6_medtrbiotin synthase os=medicago truncatula gn=mtr_4g076870 pe=3 sv=1	320	20	2.67644e-52	94.9%
IYJ1KEP07IRFNR.g2529.t1	v4tb01_9rosilon protease mitochondrial os=citrus clementina gn=cicle_v10000120mg pe=3 sv=1	229	20	7.36473e-17	94.9%
IYJ1KEP07H7UIT.g3951.t1	b9rrz5_riccodna binding os=ricinus communis gn=rcom_0800340 pe=4 sv=1	225	20	5.79618e-28	94.9%
IYJ1KEP07IB6G6.g3996.t1	a0a061fe94_theccauxin f-box protein 5 isoform 2 os=theobroma cacao gn=tcm_034465 pe=4 sv=1	387	20	3.33587e-76	94.9%
IYJ1KEP07IR9T8.g4265.t1	v4se97_9rosiserine threonine-protein kinase os=citrus clementina gn=cicle_v10006720mg pe=3 sv=1	240	20	1.14667e-39	94.9%
IYJ1KEP07II3MC.g5022.t1	q84mj3_fagsyhigh affinity nitrate transporter os=fagus sylvatica pe=2 sv=1	352	20	1.01326e-55	94.9%
IYJ1KEP07H45DE.g5990.t1	a0a061gzb4_thecccyclin-like family protein os=theobroma cacao gn=tcm_040769 pe=4 sv=1	123	20	1.56096e-06	94.9%
IYJ1KEP07IA303.g6056.t1	a0a061gtv2_theccmsf1-like family protein isoform 1 os=theobroma cacao gn=tcm_040594 pe=4 sv=1	324	20	4.72492e-62	94.9%
IYJ1KEP07IDXKX.g7821.t1	h6v7d1_wheatabcg4 os=triticum aestivum gn=abcg4 pe=2 sv=1	290	20	6.22119e-51	94.9%
IYJ1KEP07IUL7I.g2954.t1	a0a068vcz1_cofcacoffea canephora dh200=94 genomic scaffold_168 os=coffea canephora gn=gscoc_t00011032001 pe=4 sv=1	216	20	1.80792e-35	94.85%
IYJ1KEP07II2MR.g4041.t1	os=ricinus communis gn=rcom_0811130 pe=4 sv=1	432	20	3.10113e-84	94.85%
IYJ1KEP07IHYDI.g4822.t1	g1fcj2_9cary dead-box atp-dependent rna helicase os=tamarix hispida pe=2 sv=1	294	20	1.64923e-51	94.85%
IYJ1KEP07H6ZJF.g7092.t1	w9s658_9rosatrans-cinnamate 4-monooxygenase os=morus notabilis gn=l484_008222 pe=3 sv=1	214	20	1.47148e-29	94.85%
IYJ1KEP07IAWDU.g772.t1	b9i2t5_poptrsplicing factor-related family protein os=populus trichocarpa gn=poptr_0012s12440g pe=4 sv=1	190	17	0.137568	94.82%
ConTiG00030.g73.t1	w6jqe2_hevbrcytochrome b os=hevea brasiliensis gn=cob pe=3 sv=1	1803	20	0.0	94.8%
IYJ1KEP07IOALL.g747.t1	a0a061edu6_theccsulfite oxidase os=theobroma cacao gn=tcm_017184 pe=4 sv=1	242	20	6.91882e-35	94.8%
IYJ1KEP07IJUMM.g865.t1	m7zu60_triua methyltransferase pmt11 os=triticum urartu gn=triur3_14150 pe=4 sv=1	315	20	2.95153e-52	94.8%
IYJ1KEP07IR0X5.g986.t1	f4hvv7_arathccr4-not transcription complex subunit 1 domain protein os=arabidopsis thaliana gn=at1g02080 pe=4 sv=1	141	20	2.43673e-18	94.8%
IYJ1KEP07IP9KE.g1457.t1	f4hvv7_arathccr4-not transcription complex subunit 1 domain protein os=arabidopsis thaliana gn=at1g02080 pe=4 sv=1	141	20	2.43673e-18	94.8%
IYJ1KEP07ING00.g2730.t1	g7itz8_medtrapo rna-binding protein os=medicago truncatula gn=mtr_2g088390 pe=4 sv=1	246	20	1.35135e-41	94.8%
IYJ1KEP07IL92Q.g3026.t1	a0a059axe3_eucgrsucrose synthase os=eucalyptus grandis gn=eugrsuz_h01094 pe=3 sv=1	338	20	5.59186e-66	94.8%
IYJ1KEP07IDAB2.g4038.t1	g9ma91_9rosifructose-bisphosphate aldolase os=linum grandiflorum gn=fba1 pe=2 sv=1	426	20	4.39618e-88	94.8%
IYJ1KEP07H48E1.g5483.t1	f4hvv7_arathccr4-not transcription complex subunit 1 domain protein os=arabidopsis thaliana gn=at1g02080 pe=4 sv=1	141	20	2.43673e-18	94.8%
IYJ1KEP07H378J.g5557.t1	s4s6y8_9rosiapetala 1-1 os=dimocarpus longan gn=ap1-1 pe=2 sv=1	165	20	2.19662e-22	94.8%
IYJ1KEP07IFOF4.g5701.t1	a0a061ez07_thecceukaryotic translation initiation factor 3 subunit c os=theobroma cacao gn=tcm_025033 pe=3 sv=1	236	20	5.09212e-38	94.8%
IYJ1KEP07ICFJ1.g6420.t1	a0a061ef43_theccglycosyl family 35 isoform 3 os=theobroma cacao gn=tcm_018712 pe=3 sv=1	222	20	9.79013e-17	94.8%
IYJ1KEP07ISD56.g8899.t1	q8gy29_arath receptor protein kinase os=arabidopsis thaliana gn=at5g49660 mni5_4 pe=2 sv=1	198	20	1.51347e-17	94.8%
IYJ1KEP07ICSSP.g8920.t1	d7sir2_vitviuridine kinase os=vitis vinifera gn=vit_17s0000g04650 pe=3 sv=1	134	20	2.71834e-10	94.8%
IYJ1KEP07IS768.g874.t1	i0iys7_9rosicyclin os=salix japonica gn= 3 2 pe=2 sv=1	351	20	9.63737e-55	94.75%
IYJ1KEP07IPP10.g2473.t1	a0a061enz8_theccdctp pyrophosphatase 1 os=theobroma cacao gn=tcm_020926 pe=4 sv=1	193	20	3.12114e-29	94.75%
IYJ1KEP07IUE5T.g2633.t1	a0a072u4v3_medtrppr containing plant protein os=medicago truncatula gn=mtr_6g004710 pe=4 sv=1	293	20	1.16698e-50	94.75%
IYJ1KEP07IIG7G.g3599.t1	a0a061f535_theccd111 g-patch domain-containing protein os=theobroma cacao gn=tcm_026841 pe=4 sv=1	337	20	5.99083e-50	94.75%
IYJ1KEP07IQX1R.g4525.t1	b9sft0_ricconucleic acid binding os=ricinus communis gn=rcom_0722870 pe=4 sv=1	210	20	1.32205e-09	94.75%
IYJ1KEP07IF178.g6673.t1	a0a061gde0_theccplastid transcriptionally active 12 isoform 1 os=theobroma cacao gn=tcm_029408 pe=4 sv=1	249	20	2.26277e-41	94.75%
IYJ1KEP07ICK8X.g7382.t1	a0a061gbc0_thecccell division protein isoform 3 os=theobroma cacao gn=tcm_028857 pe=4 sv=1	294	20	2.85008e-42	94.75%
IYJ1KEP07IGVJQ.g8081.t1	a0a061gmb9_thecctrna rrna methyltransferase family protein os=theobroma cacao gn=tcm_037786 pe=4 sv=1	347	20	2.1671e-64	94.75%
IYJ1KEP07IP1R8.g8646.t1	a0a061f6r4_theccphytosylfokine-alpha receptor 2 os=theobroma cacao gn=tcm_031592 pe=4 sv=1	466	20	1.31036e-91	94.75%
IYJ1KEP07IQXHZ.g3090.t1	a0a061ej53_theccp-loop containing nucleoside triphosphate hydrolases superfamily protein isoform 2 os=theobroma cacao gn=tcm_020154 pe=3 sv=1	485	20	1.90897e-86	94.7%
IYJ1KEP07IOYSG.g3372.t1	w9ryn7_9rosamethylsterol monooxygenase 1-1 os=morus notabilis gn=l484_023218 pe=4 sv=1	264	20	1.63839e-45	94.7%
IYJ1KEP07IK2E0.g4314.t1	a0a061g5b1_theccudp-d-glucose udp-d-galactose 4-epimerase 5 isoform 2 os=theobroma cacao gn=tcm_016477 pe=4 sv=1	168	20	5.59449e-24	94.7%
IYJ1KEP07H3WOO.g5142.t1	b9str6_riccocyclic nucleotide-gated ion os=ricinus communis gn=rcom_0623350 pe=4 sv=1	420	20	1.53002e-61	94.7%
IYJ1KEP07IMS7G.g5584.t1	b9str6_riccocyclic nucleotide-gated ion os=ricinus communis gn=rcom_0623350 pe=4 sv=1	424	20	3.23424e-62	94.7%
IYJ1KEP07ISZ79.g5995.t1	a0a061gtz2_thecchistone deacetylase 8 isoform 1 os=theobroma cacao gn=tcm_041266 pe=4 sv=1	171	20	4.91433e-15	94.7%
IYJ1KEP07INST6.g6337.t1	q8vwx5_cucsaribosome-like protein os=cucumis sativus gn=rpo1 pe=2 sv=1	170	20	1.61582e-15	94.7%
IYJ1KEP07ISMKU.g6391.t1	a0a061f7k9_theccdynamin related protein 5a isoform 2 os=theobroma cacao gn=tcm_031538 pe=4 sv=1	341	20	4.19684e-62	94.7%
IYJ1KEP07H4BAX.g6519.t1	os=ricinus communis gn=rcom_0382010 pe=4 sv=1	360	20	4.22303e-47	94.7%
IYJ1KEP07IQDBM.g7142.t1	a0a068tlg8_cofcacoffea canephora dh200=94 genomic scaffold_1 os=coffea canephora gn=gscoc_t00013881001 pe=4 sv=1	219	20	2.27688e-24	94.7%
IYJ1KEP07ICK8U.g7470.t1	a0a068u3z1_cofcacoffea canephora dh200=94 genomic scaffold_9 os=coffea canephora gn=gscoc_t00041766001 pe=4 sv=1	166	20	1.44004e-22	94.7%
IYJ1KEP07IG01G.g7880.t1	g7kep4_medtrcytokinin receptor histidine kinase os=medicago truncatula gn=mtr_5g097410 pe=4 sv=1	174	20	7.36794e-23	94.7%
IYJ1KEP07IIFUW.g2672.t1	a0a072v3n2_medtrserine hydroxymethyltransferase os=medicago truncatula gn=mtr_2g006570 pe=4 sv=1	286	20	1.18818e-52	94.65%
IYJ1KEP07INCKE.g2691.t1	v4s4r7_9rosiinosine triphosphate pyrophosphatase os=citrus clementina gn=cicle_v10005905mg pe=3 sv=1	305	20	4.93328e-45	94.65%
IYJ1KEP07H0NDS.g4639.t1	b9s3r0_riccoprotein kinase os=ricinus communis gn=rcom_1553870 pe=3 sv=1	385	20	6.17443e-63	94.65%
IYJ1KEP07IGNJN.g4685.t1	flxl1_arathprotein flx-like 1 os=arabidopsis thaliana gn=flxl1 pe=1 sv=1	172	20	1.90887e-10	94.65%
IYJ1KEP07IEL7O.g5222.t1	m7ysf3_triuatransmembrane protein 87a os=triticum urartu gn=triur3_26428 pe=4 sv=1	435	20	5.77805e-78	94.65%
IYJ1KEP07H0YFV.g8225.t1	w9rfs4_9rosa receptor-like protein kinase os=morus notabilis gn=l484_026001 pe=3 sv=1	423	20	8.29413e-84	94.65%
IYJ1KEP07IT29T.g86.t1	b9ht13_poptradenylosuccinate lyase os=populus trichocarpa gn=poptr_0010s20070g pe=3 sv=1	117	20	1.5647e-11	94.6%
IYJ1KEP07IT4K1.g306.t1	a9pad4_poptrtic20 family protein os=populus trichocarpa gn=poptr_0002s03320g pe=2 sv=1	258	20	5.82121e-45	94.6%
IYJ1KEP07H8E4P.g2777.t1	a0a068vjq6_cofcacoffea canephora dh200=94 genomic scaffold_1778 os=coffea canephora gn=gscoc_t00006765001 pe=4 sv=1	360	20	1.15845e-41	94.6%
IYJ1KEP07IH1B9.g3284.t1	g7k2b1_medtrarm repeat protein interacting with abf2 protein os=medicago truncatula gn=mtr_5g005940 pe=4 sv=1	152	20	6.41187e-12	94.6%
IYJ1KEP07H9T1W.g4394.t1	b9h3b0_poptrglycosyl hydrolase family 17 family protein os=populus trichocarpa gn=poptr_0004s08490g pe=3 sv=1	397	20	1.52885e-77	94.6%
IYJ1KEP07H10WF.g4627.t1	a0a061gmd4_theccglucan synthase-like 1 isoform 1 os=theobroma cacao gn=tcm_029874 pe=4 sv=1	214	20	2.18529e-30	94.6%
IYJ1KEP07INUPS.g5575.t1	a0a061gmd4_theccglucan synthase-like 1 isoform 1 os=theobroma cacao gn=tcm_029874 pe=4 sv=1	214	20	2.18529e-30	94.6%
IYJ1KEP07IDWN5.g5632.t1	a0a061ffh1_thecccyclin os=theobroma cacao gn=tcm_034759 pe=3 sv=1	167	20	8.84965e-20	94.6%
IYJ1KEP07H32VY.g6406.t1	a0a061gmd4_theccglucan synthase-like 1 isoform 1 os=theobroma cacao gn=tcm_029874 pe=4 sv=1	214	20	2.18529e-30	94.6%
IYJ1KEP07H5S5M.g6444.t1	a0a061gql2_theccpyruvate kinase os=theobroma cacao gn=tcm_038629 pe=3 sv=1	428	20	8.77184e-84	94.6%
IYJ1KEP07H9II6.g6557.t1	b9sls9_riccopentatricopeptide repeat-containing os=ricinus communis gn=rcom_0530990 pe=4 sv=1	177	20	4.79482e-17	94.6%
IYJ1KEP07IPQNQ.g6960.t1	c0l7e2_annchenolase os=annona cherimola pe=2 sv=1	279	20	1.25153e-47	94.6%
IYJ1KEP07IUFRS.g7691.t1	cultured os=theobroma cacao gn=tcm_046703 pe=4 sv=1	153	20	9.36548e-21	94.6%
IYJ1KEP07IMCJC.g9724.t1	a5c2m2_vitvimate efflux family protein os=vitis vinifera gn=vitisv_033685 pe=3 sv=1	196	20	2.4948e-26	94.6%
ConTiG02089.g762.t1	w9r066_9rosa mannitol dehydrogenase os=morus notabilis gn=l484_002334 pe=4 sv=1	402	20	5.51482e-64	94.55%
IYJ1KEP07IMWAR.g1120.t1	b9str6_riccocyclic nucleotide-gated ion os=ricinus communis gn=rcom_0623350 pe=4 sv=1	444	20	3.6461e-69	94.55%
IYJ1KEP07H2IM1.g1672.t1	a0a061e6k3_theccpapain family cysteine protease os=theobroma cacao gn=tcm_006819 pe=3 sv=1	261	20	1.90268e-46	94.55%
IYJ1KEP07IOM58.g1695.t1	phb4_arathprohibitin- mitochondrial os=arabidopsis thaliana gn=phb4 pe=1 sv=1	358	20	3.86709e-52	94.55%
IYJ1KEP07IHEM9.g2989.t1	a0a061dxg0_theccc2 calcium lipid-binding plant phosphoribosyltransferase family protein os=theobroma cacao gn=tcm_005933 pe=4 sv=1	360	20	2.48326e-64	94.55%
IYJ1KEP07IQRWH.g3983.t1	b9t6k7_riccozinc finger os=ricinus communis gn=rcom_0261670 pe=4 sv=1	145	20	0.000103938	94.55%
IYJ1KEP07H3R0D.g5847.t1	xpt_arathxylulose 5-phosphate phosphate chloroplastic os=arabidopsis thaliana gn=xpt pe=2 sv=1	214	20	1.94224e-23	94.55%
IYJ1KEP07H9CPZ.g5854.t1	w9qih7_9rosacallose synthase 12 os=morus notabilis gn=l484_004781 pe=4 sv=1	407	20	9.46875e-81	94.55%
IYJ1KEP07IOB0T.g135.t1	a0a068vad7_cofcacoffea canephora dh200=94 genomic scaffold_167 os=coffea canephora gn=gscoc_t00004493001 pe=4 sv=1	281	20	2.06746e-50	94.5%
IYJ1KEP07IS9E5.g249.t1	a0a068tmz3_cofcacoffea canephora dh200=94 genomic scaffold_1 os=coffea canephora gn=gscoc_t00014645001 pe=4 sv=1	265	20	9.64264e-48	94.5%
IYJ1KEP07IRGMI.g372.t1	w9s8r5_9rosa galacturonosyltransferase 3 os=morus notabilis gn=l484_006571 pe=4 sv=1	279	20	9.55491e-50	94.5%
IYJ1KEP07IQC4M.g1337.t1	b9t0p2_riccoprotein binding os=ricinus communis gn=rcom_0126330 pe=4 sv=1	152	20	2.41043e-10	94.5%
IYJ1KEP07ICMEG.g4980.t1	a0a061f6m6_theccdynamin related protein 5a isoform 1 os=theobroma cacao gn=tcm_031538 pe=3 sv=1	187	20	5.56462e-26	94.5%
IYJ1KEP07ITRS7.g5311.t1	b9t0p2_riccoprotein binding os=ricinus communis gn=rcom_0126330 pe=4 sv=1	152	20	2.41043e-10	94.5%
IYJ1KEP07H6R0F.g7008.t1	h9xq31_goshiwrky4 transcription factor os=gossypium hirsutum gn=wrky4 pe=2 sv=1	302	20	6.97695e-41	94.5%
IYJ1KEP07IDDUC.g7073.t1	B9RUZ8_RICCOPutative uncharacterized protein OS=Ricinus communis GN=RCOM_0897630 PE=4 SV=1	311	20	1.99843e-60	94.5%
IYJ1KEP07IBOPS.g7155.t1	a0a061dw41_theccfad nad -binding oxidoreductase domain-containing protein isoform 2 os=theobroma cacao gn=tcm_006152 pe=4 sv=1	193	20	1.93213e-29	94.5%
IYJ1KEP07H16KH.g7424.t1	a0a059a3p2_eucgrfructose-bisphosphate aldolase os=eucalyptus grandis gn=eugrsuz_k02073 pe=3 sv=1	264	20	2.43869e-41	94.5%
IYJ1KEP07IG6FN.g7679.t1	a0a068tmz3_cofcacoffea canephora dh200=94 genomic scaffold_1 os=coffea canephora gn=gscoc_t00014645001 pe=4 sv=1	265	20	9.64264e-48	94.5%
IYJ1KEP07IR8I3.g8069.t1	a0a061ejj5_theccbtb and taz domain protein 3 isoform 1 os=theobroma cacao gn=tcm_019806 pe=4 sv=1	249	20	1.07997e-47	94.5%
IYJ1KEP07IE4N9.g8137.t1	w9rdm8_9rosacalcium-transporting endoplasmic reticulum-type os=morus notabilis gn=l484_023467 pe=3 sv=1	193	20	1.49621e-32	94.5%
IYJ1KEP07H9EC5.g8527.t1	w9r1r5_9rosa nadh dehydrogenase os=morus notabilis gn=l484_006380 pe=4 sv=1	121	20	7.13733e-12	94.5%
IYJ1KEP07H2ADG.g9723.t1	w9rdm8_9rosacalcium-transporting endoplasmic reticulum-type os=morus notabilis gn=l484_023467 pe=3 sv=1	193	20	1.49621e-32	94.5%
IYJ1KEP07H8P0U.g1023.t1	b9im89_poptrgdp-4-keto-6-deoxy-d-mannose-3 family protein os=populus trichocarpa gn=poptr_0018s11060g pe=3 sv=1	368	20	3.26016e-75	94.45%
IYJ1KEP07IUR4E.g1230.t1	a0a067lgv3_jatcuglutamate receptor os=jatropha curcas gn=jcgz_22407 pe=3 sv=1	220	20	1.90654e-33	94.45%
IYJ1KEP07IN4LG.g2697.t1	a0a061djs7_theccphosphatase isoform 6 os=theobroma cacao gn=tcm_001824 pe=4 sv=1	213	20	5.25959e-14	94.45%
IYJ1KEP07ISSQZ.g4055.t1	g7l1n7_medtrreceptor serine threonine kinase os=medicago truncatula gn=mtr_7g100500 pe=3 sv=1	205	20	1.56067e-15	94.45%
IYJ1KEP07H2A53.g4400.t1	os=ricinus communis gn=rcom_0054220 pe=4 sv=1	264	20	2.28368e-28	94.45%
IYJ1KEP07IBMRX.g6294.t1	a0a061el41_thecceukaryotic release factor 1-3 os=theobroma cacao gn=tcm_047036 pe=4 sv=1	404	20	2.632e-81	94.45%
IYJ1KEP07INUGK.g8496.t1	b9sql5_riccophospholipase os=ricinus communis gn=rcom_0739740 pe=4 sv=1	361	20	9.696e-72	94.45%
IYJ1KEP07H01P0.g8689.t1	g8fgh8_elagv delta 9 steroyl acp desaturase os=elaeis guineensis tenera gn=sacpd pe=4 sv=1	243	20	1.41761e-36	94.45%
IYJ1KEP07IUKN0.g9061.t1	a0a059cmw5_eucgrbeta-galactosidase os=eucalyptus grandis gn=eugrsuz_c00898 pe=3 sv=1	211	20	1.24371e-31	94.45%
IYJ1KEP07IN3IT.g797.t1	d6bqp2_jatcucytochrome b-c1 complex subunit 8 os=jatropha curcas pe=2 sv=1	170	20	1.00244e-26	94.4%
IYJ1KEP07IKLOU.g2387.t1	a0a061ff75_theccpre-mrna-processing protein 40a isoform 6 os=theobroma cacao gn=tcm_034659 pe=4 sv=1	193	20	3.07755e-30	94.4%
IYJ1KEP07IF2HG.g2424.t1	w9rx93_9rosa glutamine amidotransferase os=morus notabilis gn=l484_002869 pe=4 sv=1	209	20	6.09756e-18	94.4%
IYJ1KEP07H9AP7.g2532.t1	b9ryu2_riccocytochrome os=ricinus communis gn=rcom_1313250 pe=3 sv=1	322	20	6.55886e-57	94.4%
IYJ1KEP07IEBJF.g3607.t1	d6bqp2_jatcucytochrome b-c1 complex subunit 8 os=jatropha curcas pe=2 sv=1	170	20	1.00244e-26	94.4%
IYJ1KEP07IE4P2.g5564.t1	w9qz11_9rosacalcineurin-binding protein cabin-1 os=morus notabilis gn=l484_005871 pe=4 sv=1	329	20	1.35762e-59	94.4%
IYJ1KEP07IOVMB.g6041.t1	a0a061e7p1_theccrna-directed dna polymerase (reverse transcriptase) ribonuclease h os=theobroma cacao gn=tcm_010955 pe=4 sv=1	217	20	5.11358e-32	94.4%
IYJ1KEP07ICADL.g149.t1	b9i9b8_poptrmultidrug resistant abc transporter family protein os=populus trichocarpa gn=poptr_0014s10880g pe=3 sv=2	355	20	2.55039e-51	94.35%
IYJ1KEP07ILN67.g6659.t1	g7j770_medtrsec14p-like phosphatidylinositol transfer family protein os=medicago truncatula gn=mtr_3g117100 pe=4 sv=1	342	20	3.28838e-64	94.35%
IYJ1KEP07IEZKX.g8751.t1	a0a068u549_cofcacoffea canephora dh200=94 genomic scaffold_8 os=coffea canephora gn=gscoc_t00040189001 pe=4 sv=1	455	20	1.35419e-94	94.35%
IYJ1KEP07HYYBY.g10051.t1	a0a061gr10_theccsh3 domain-containing protein isoform 1 os=theobroma cacao gn=tcm_039957 pe=4 sv=1	159	20	1.16442e-20	94.35%
IYJ1KEP07IERP2.g1226.t1	a0a061fd42_theccauxin response factor os=theobroma cacao gn=tcm_034194 pe=3 sv=1	301	20	6.01713e-43	94.3%
IYJ1KEP07H6T9Y.g1902.t1	w9rd41_9rosainosine-5 -monophosphate dehydrogenase os=morus notabilis gn=l484_019247 pe=3 sv=1	172	20	6.96171e-21	94.3%
IYJ1KEP07IMTHU.g3027.t1	a0a061ejv5_theccphosphoenolpyruvate carboxylase family protein isoform 5 os=theobroma cacao gn=tcm_020088 pe=4 sv=1	310	20	1.07441e-38	94.3%
IYJ1KEP07IUUD0.g3120.t1	b9ipy5_poptrtransferase family protein os=populus trichocarpa gn=poptr_0019s06040g pe=4 sv=2	141	20	4.49276e-18	94.3%
IYJ1KEP07IM5W3.g3178.t1	q6ri87_capanthioredoxin peroxidase catp os=capsicum annuum pe=2 sv=1	204	20	1.72789e-30	94.3%
IYJ1KEP07IRQ0Q.g3598.t1	a0a061g6g3_theccsnare associated golgi protein family os=theobroma cacao gn=tcm_016549 pe=4 sv=1	329	20	7.46968e-54	94.3%
IYJ1KEP07IEWIJ.g4970.t1	b9gux9_poptrphosphate-responsive family protein os=populus trichocarpa gn=poptr_0002s09880g pe=4 sv=2	361	20	1.40397e-71	94.3%
IYJ1KEP07IQNTP.g7687.t1	g1fcj2_9cary dead-box atp-dependent rna helicase os=tamarix hispida pe=2 sv=1	295	20	3.64103e-48	94.3%
IYJ1KEP07IJSX1.g8749.t1	w9scy3_9rosavacuolar protein 8 os=morus notabilis gn=l484_026673 pe=4 sv=1	233	20	2.6439e-33	94.3%
IYJ1KEP07H2T6N.g8910.t1	carrier os=solanum tuberosum pe=2 sv=1	167	20	9.62367e-16	94.3%
IYJ1KEP07IM2I9.g9279.t1	b9t6n6_riccorna binding os=ricinus communis gn=rcom_0254020 pe=4 sv=1	192	20	5.12159e-23	94.3%
IYJ1KEP07IH0TE.g1161.t1	a0a061e657_theccarmadillo repeat only 1 os=theobroma cacao gn=tcm_006660 pe=4 sv=1	485	20	2.28457e-96	94.25%
IYJ1KEP07ITURY.g2066.t1	b9rin7_riccomultidrug resistance-associated protein 3 ( 3) abc- os=ricinus communis gn=rcom_1581350 pe=3 sv=1	237	20	3.08936e-36	94.25%
IYJ1KEP07ITX9R.g2812.t1	a0a061gm32_thecc3-ketoacyl- synthase os=theobroma cacao gn=tcm_037982 pe=3 sv=1	203	20	1.51928e-31	94.25%
IYJ1KEP07IR6K1.g2849.t1	w9rn42_9rosainorganic phosphate transporter 2-1 os=morus notabilis gn=l484_027713 pe=4 sv=1	270	20	1.62726e-32	94.25%
IYJ1KEP07INFED.g4821.t1	g7kfk1_medtrtranslocon at the inner envelope membrane ofs 110 protein os=medicago truncatula gn=mtr_5g074690 pe=1 sv=1	148	20	1.81855e-12	94.25%
IYJ1KEP07H8GO7.g5523.t1	a0a061e657_theccarmadillo repeat only 1 os=theobroma cacao gn=tcm_006660 pe=4 sv=1	489	20	6.54776e-98	94.25%
IYJ1KEP07IR2BI.g5983.t1	a0a061dyw8_theccphosphatase 2c family protein isoform 1 os=theobroma cacao gn=tcm_006581 pe=3 sv=1	216	20	1.18543e-27	94.25%
IYJ1KEP07IG831.g8722.t1	q84mj3_fagsyhigh affinity nitrate transporter os=fagus sylvatica pe=2 sv=1	222	20	2.00278e-15	94.25%
IYJ1KEP07ISAW3.g9762.t1	g7kvh5_medtrmetal ion-binding protein os=medicago truncatula gn=mtr_7g111030 pe=4 sv=2	143	20	4.22643e-18	94.25%
ConTiG00009.g31.t1	b9u3k7_carpacytochrome c biogenesis c os=carica papaya gn=ccmc pe=4 sv=1	2389	20	1.42138e-87	94.2%
IYJ1KEP07IU4TU.g54.t1	b9s8d6_riccotrehalose-6-phosphate os=ricinus communis gn=rcom_1251280 pe=4 sv=1	350	20	5.12644e-65	94.2%
IYJ1KEP07IAF02.g908.t1	b9t474_riccoprotein transport protein os=ricinus communis gn=rcom_0424000 pe=4 sv=1	335	20	3.22934e-49	94.2%
IYJ1KEP07H4M7H.g4211.t1	r4neu8_jatcunac transcription factor 045 os=jatropha curcas gn=jcgz_10626 pe=4 sv=1	166	20	1.80232e-15	94.2%
IYJ1KEP07ICJIM.g7465.t1	w9qza1_9rosasnf1-related protein kinase regulatory subunit beta-2 os=morus notabilis gn=l484_010610 pe=4 sv=1	188	20	4.39617e-29	94.2%
IYJ1KEP07H3PTQ.g7618.t1	b9rt52_riccoisoleucyl trna os=ricinus communis gn=rcom_0681070 pe=3 sv=1	170	20	4.22507e-20	94.2%
IYJ1KEP07H6GQE.g8338.t1	isoform 2 os=theobroma cacao gn=tcm_029220 pe=4 sv=1	156	20	2.89959e-20	94.2%
IYJ1KEP07H6EDZ.g8832.t1	g7ic32_medtr family carbohydrate kinase os=medicago truncatula gn=mtr_1g101950 pe=3 sv=1	135	20	9.75996e-17	94.2%
IYJ1KEP07IKO1B.g9323.t1	t2dmq4_phavudead-box atp-dependent rna helicase 56 os=phaseolus vulgaris pe=2 sv=1	195	20	1.58307e-17	94.2%
IYJ1KEP07IAB2L.g9983.t1	a0a061dmj5_thecclycopene beta epsilon cyclase protein isoform 4 os=theobroma cacao gn=tcm_002144 pe=4 sv=1	156	20	7.63014e-20	94.2%
ConTiG00015.g45.t1	a0a072thh4_medtrnadh-quinone oxidoreductase protein os=medicago truncatula gn=mtr_0082s0060 pe=4 sv=1	1476	20	7.19632e-72	94.15%
IYJ1KEP07INJ48.g2141.t1	f6hz13_vitvidna polymerase os=vitis vinifera gn=vit_14s0128g00840 pe=3 sv=1	303	20	2.49961e-53	94.15%
IYJ1KEP07IQ7FM.g2260.t1	b9sjt7_riccoimportin beta- os=ricinus communis gn=rcom_0736490 pe=4 sv=1	439	20	3.40214e-88	94.15%
IYJ1KEP07IS8TM.g5946.t1	b9sy22_riccocysteine-type os=ricinus communis gn=rcom_0436380 pe=4 sv=1	132	20	1.00536e-14	94.15%
IYJ1KEP07ICCYB.g8052.t1	w9red7_9rosaformin-like protein 6 os=morus notabilis gn=l484_013215 pe=4 sv=1	484	20	2.57539e-99	94.15%
IYJ1KEP07IA9O7.g8311.t1	b9snw7_riccoatp binding os=ricinus communis gn=rcom_0582680 pe=4 sv=1	331	20	3.98726e-50	94.15%
IYJ1KEP07IM36Y.g9737.t1	b9rab0_riccotaxadien-5-alpha-ol o- os=ricinus communis gn=rcom_1505080 pe=4 sv=1	245	20	3.54031e-42	94.15%
IYJ1KEP07IUVHU.g31.t1	a0a061ftn9_thecctryptophan biosynthesis 1 os=theobroma cacao gn=tcm_012099 pe=4 sv=1	142	20	5.24758e-19	94.1%
IYJ1KEP07ILPLF.g97.t1	a0a061dne0_theccgtp-binding family protein os=theobroma cacao gn=tcm_002977 pe=4 sv=1	255	20	5.67634e-20	94.1%
IYJ1KEP07IL7OT.g615.t1	a0a078e104_brana 06g04680d protein os=brassica napus gn= 05g05900d pe=4 sv=1	235	20	3.54502e-37	94.1%
IYJ1KEP07IFE44.g4469.t1	q93wx4_musacsuppressor of k+ transport growth defect-like protein os=musa acuminata gn=sdk1 pe=2 sv=1	140	20	2.09588e-11	94.1%
IYJ1KEP07IJPHW.g4755.t1	a0a068tkq4_cofcacoffea canephora dh200=94 genomic scaffold_1 os=coffea canephora gn=gscoc_t00013876001 pe=4 sv=1	300	20	5.49562e-54	94.1%
IYJ1KEP07H51X9.g5226.t1	a0a061dpr0_theccs-adenosyl-l-methionine-dependent methyltransferases superfamily protein isoform 1 os=theobroma cacao gn=tcm_003994 pe=4 sv=1	280	20	3.16232e-50	94.1%
IYJ1KEP07IJ8CD.g6400.t1	m1alu6_soltus-acyltransferase os=solanum tuberosum gn=pgsc0003dmg400009915 pe=3 sv=1	201	20	1.59778e-31	94.1%
IYJ1KEP07IANN9.g6778.t1	c7a7u6_coravkinase-like protein os=corylus avellana pe=4 sv=1	471	20	8.69282e-95	94.1%
IYJ1KEP07H1Q9L.g7171.t1	isoform 1 os=theobroma cacao gn=tcm_012755 pe=4 sv=1	254	20	2.16063e-43	94.1%
IYJ1KEP07IC3P3.g7375.t1	d7sir2_vitviuridine kinase os=vitis vinifera gn=vit_17s0000g04650 pe=3 sv=1	141	20	3.47546e-10	94.1%
IYJ1KEP07IFMY3.g8356.t1	a0a061fu19_theccadp-glucose pyrophosphorylase family protein isoform 1 os=theobroma cacao gn=tcm_011970 pe=4 sv=1	144	20	3.52955e-07	94.1%
IYJ1KEP07IE91L.g8588.t1	d7sir2_vitviuridine kinase os=vitis vinifera gn=vit_17s0000g04650 pe=3 sv=1	141	20	3.47546e-10	94.1%
IYJ1KEP07H2XDR.g8817.t1	a0a061ech3_theccsuccinate dehydrogenase 2-2 os=theobroma cacao gn=tcm_017067 pe=4 sv=1	172	20	5.41925e-23	94.1%
IYJ1KEP07IIJWM.g10249.t1	m5xq56_prupenon-lysosomal glucosylceramidase os=prunus persica gn=prupe_ppa000954mg pe=3 sv=1	225	20	8.10009e-38	94.1%
IYJ1KEP07H4BVA.g394.t1	a0a061fh86_theccacetyl- carboxylase 1 isoform 3 os=theobroma cacao gn=tcm_034957 pe=4 sv=1	449	20	5.03689e-85	94.05%
IYJ1KEP07IDS2P.g2648.t1	i1t303_cucsaaba receptor os=cucumis sativus gn=pyl1 pe=2 sv=1	197	20	7.05436e-31	94.05%
IYJ1KEP07H0PKH.g5047.t1	w9s431_9rosa50s ribosomal protein l31 os=morus notabilis gn=l484_021939 pe=3 sv=1	295	20	2.93604e-42	94.05%
IYJ1KEP07H4VIK.g5337.t1	a0a068u5r4_cofcacoffea canephora dh200=94 genomic scaffold_9 os=coffea canephora gn=gscoc_t00041396001 pe=4 sv=1	186	20	8.86989e-26	94.05%
IYJ1KEP07IQ3LD.g8822.t1	a0a061f519_thecce3 ubiquitin protein ligase isoform 3 os=theobroma cacao gn=tcm_030623 pe=4 sv=1	177	20	7.95677e-26	94.05%
IYJ1KEP07IN9IE.g9491.t1	a0a068trt1_cofcacoffea canephora dh200=94 genomic scaffold_2 os=coffea canephora gn=gscoc_t00022044001 pe=4 sv=1	208	20	1.31282e-30	94.05%
IYJ1KEP07IGYB4.g10021.t1	s5pti0_9rosiferulate-5-hydroxylase os=hibiscus cannabinus gn=f5h pe=2 sv=1	353	20	4.61279e-65	94.05%
IYJ1KEP07IOY38.g225.t1	M0ZUQ1_SOLTUUncharacterized protein OS=Solanum tuberosum GN=PGSC0003DMG400003302 PE=4 SV=1	302	1	12.0957	94.0%
IYJ1KEP07IIIAX.g634.t1	os=ricinus communis gn=rcom_0495920 pe=4 sv=1	150	20	1.55773e-17	94.0%
IYJ1KEP07IPZL7.g1258.t1	M0ZUQ1_SOLTUUncharacterized protein OS=Solanum tuberosum GN=PGSC0003DMG400003302 PE=4 SV=1	302	1	12.0957	94.0%
IYJ1KEP07IU4J5.g1789.t1	a0a061gnq2_theccplastidic type i signal peptidase 1 isoform 2 os=theobroma cacao gn=tcm_037867 pe=3 sv=1	159	20	2.23844e-22	94.0%
IYJ1KEP07INMMS.g3703.t1	V4UM05_9ROSIUncharacterized protein OS=Citrus clementina GN=CICLE_v10008417mg PE=4 SV=1	217	1	9.39037e-08	94.0%
IYJ1KEP07H1IT7.g3804.t1	M0ZUQ1_SOLTUUncharacterized protein OS=Solanum tuberosum GN=PGSC0003DMG400003302 PE=4 SV=1	280	1	13.2785	94.0%
IYJ1KEP07H8FRP.g5760.t1	a0a061fpk7_thecckow domain-containing transcription factor os=theobroma cacao gn=tcm_043328 pe=4 sv=1	127	20	7.9049e-16	94.0%
IYJ1KEP07IBUVN.g7685.t1	b9t217_riccoprotein binding os=ricinus communis gn=rcom_0549760 pe=4 sv=1	218	20	1.29221e-19	94.0%
IYJ1KEP07H2TXR.g7867.t1	a0a061dfc3_theccoligopeptide transporter 7 isoform 1 os=theobroma cacao gn=tcm_000190 pe=4 sv=1	199	20	7.22219e-12	94.0%
IYJ1KEP07IOJZI.g9758.t1	C5YJP1_SORBIPutative uncharacterized protein Sb07g028940 OS=Sorghum bicolor GN=Sb07g028940 PE=3 SV=1	120	1	3.89772e-08	94.0%
IYJ1KEP07H65AX.g10144.t1	q940l8_arathat3g58520 f14p22_110 os=arabidopsis thaliana gn=at3g58520 pe=2 sv=1	148	20	2.81614e-18	94.0%
IYJ1KEP07IDDHS.g1807.t1	w9rap5_9rosaequilibrative nucleoside transporter 4 os=morus notabilis gn=l484_022213 pe=4 sv=1	234	20	4.73397e-28	93.95%
IYJ1KEP07H7XDC.g1928.t1	a0a067kru0_jatcufructose-bisphosphate aldolase os=jatropha curcas gn=jcgz_09293 pe=3 sv=1	201	20	1.85568e-34	93.95%
IYJ1KEP07II403.g3273.t1	a0a068tu85_cofcacoffea canephora dh200=94 genomic scaffold_3 os=coffea canephora gn=gscoc_t00025874001 pe=4 sv=1	287	20	7.28613e-50	93.95%
IYJ1KEP07IDKDC.g5060.t1	b9rns1_riccorna lariat debranching os=ricinus communis gn=rcom_0920340 pe=3 sv=1	259	20	9.97202e-41	93.95%
IYJ1KEP07ILBGD.g5248.t1	a0a061g3u5_theccpolycomb protein embryonic isoform 2 os=theobroma cacao gn=tcm_015891 pe=4 sv=1	174	20	5.68281e-27	93.95%
IYJ1KEP07H3SUY.g5448.t1	a0a061gbc0_thecccell division protein isoform 3 os=theobroma cacao gn=tcm_028857 pe=4 sv=1	273	20	2.14155e-31	93.95%
IYJ1KEP07H5746.g7671.t1	b9r7c8_riccochlorophyll a b binding os=ricinus communis gn=rcom_1590680 pe=4 sv=1	227	20	1.29566e-24	93.95%
ConTiG00619.g384.t1	w9rr17_9rosapeptidyl-prolyl cis-trans isomerase pasticcino1 os=morus notabilis gn=l484_012340 pe=4 sv=1	320	20	1.48742e-42	93.9%
ConTiG00775.g441.t1	f5am98_9astrleunig os=helianthus paradoxus pe=4 sv=1	346	20	2.2384e-68	93.9%
IYJ1KEP07IA39U.g1261.t1	b9rcf1_riccorad25 xp-b dna repair os=ricinus communis gn=rcom_1687530 pe=4 sv=1	216	20	4.92162e-33	93.9%
IYJ1KEP07IIG6O.g2017.t1	b9sql5_riccophospholipase os=ricinus communis gn=rcom_0739740 pe=4 sv=1	481	20	4.24905e-86	93.9%
IYJ1KEP07IQ8AM.g3277.t1	q6sv73_popcn adenosine kinase os=populus canescens pe=2 sv=1	167	20	2.0891e-27	93.9%
IYJ1KEP07IATIC.g6176.t1	a0a068uue9_cofcacoffea canephora dh200=94 genomic scaffold_62 os=coffea canephora gn=gscoc_t00035422001 pe=4 sv=1	236	20	1.10966e-35	93.9%
IYJ1KEP07IMOFW.g6629.t1	b9rx14_riccoudp-glucuronic acid udp-n-acetylgalactosamine os=ricinus communis gn=rcom_0815450 pe=4 sv=1	211	20	3.70251	93.9%
IYJ1KEP07IGJFB.g1145.t1	a0a068v7n0_cofcacoffea canephora dh200=94 genomic scaffold_128 os=coffea canephora gn=gscoc_t00018483001 pe=4 sv=1	171	20	5.57431e-21	93.85%
IYJ1KEP07IPWC1.g1518.t1	a2q627_medtrhypothetical plant protein os=medicago truncatula gn= _ac172742g11v1 pe=4 sv=1	189	20	7.71778e-30	93.85%
IYJ1KEP07IDDRD.g2237.t1	a0a067kru0_jatcufructose-bisphosphate aldolase os=jatropha curcas gn=jcgz_09293 pe=3 sv=1	185	20	2.17357e-30	93.85%
IYJ1KEP07ICX7S.g4071.t1	a0a068u9e9_cofcacoffea canephora dh200=94 genomic scaffold_15 os=coffea canephora gn=gscoc_t00019791001 pe=4 sv=1	130	20	9.3214e-17	93.85%
IYJ1KEP07IHVLL.g5675.t1	w9r8p4_9rosae3 ubiquitin-protein ligase keg os=morus notabilis gn=l484_023977 pe=4 sv=1	258	20	3.20904e-44	93.85%
IYJ1KEP07IQ2PS.g7050.t1	a0a072ten7_medtr dna-binding family protein os=medicago truncatula gn=mtr_0380s0040 pe=4 sv=1	143	20	1.31107e-13	93.85%
IYJ1KEP07H6COY.g8207.t1	b9t359_riccocarboxyphosphonoenolpyruvate os=ricinus communis gn=rcom_0050560 pe=4 sv=1	117	20	7.50563e-09	93.85%
IYJ1KEP07H2P45.g8297.t1	b9s651_riccorna binding os=ricinus communis gn=rcom_1064510 pe=4 sv=1	170	20	6.92583e-23	93.85%
IYJ1KEP07H6L53.g8785.t1	b9rp36_riccoclathrin assembly os=ricinus communis gn=rcom_0923910 pe=4 sv=1	320	20	2.10194e-48	93.85%
IYJ1KEP07ILVD6.g9108.t1	b9suh7_riccohistidine kinase 1 os=ricinus communis gn=rcom_0572760 pe=4 sv=1	315	20	9.38806e-46	93.85%
IYJ1KEP07ITT9E.g9832.t1	a0a061gr09_theccvalyl-trna synthetase valine--trna ligase isoform 1 os=theobroma cacao gn=tcm_039322 pe=4 sv=1	131	20	6.37318e-10	93.85%
IYJ1KEP07H6SPY.g10129.t1	g7lim8_medtrplant f20m13-60 protein os=medicago truncatula gn=mtr_8g085850 pe=4 sv=1	183	20	4.89458e-25	93.85%
IYJ1KEP07H35U9.g1396.t1	w9t191_9rosadna polymerase iii subunit os=morus notabilis gn=l484_000420 pe=4 sv=1	226	20	7.73529e-19	93.8%
IYJ1KEP07IR094.g3723.t1	a0a061dwh5_theccswap (suppressor-of-white-apricot) surp domain-containing protein d111 g-patch domain-containing protein isoform 4 os=theobroma cacao gn=tcm_005922 pe=4 sv=1	134	20	2.63197e-13	93.8%
IYJ1KEP07HZ3O4.g5264.t1	a0a059bdw2_eucgrpotassium transporter os=eucalyptus grandis gn=eugrsuz_g02011 pe=3 sv=1	276	20	1.24143e-24	93.8%
IYJ1KEP07IMIC7.g5314.t1	a0a061e7y2_thecco-glycosyl hydrolases family 17 protein os=theobroma cacao gn=tcm_011015 pe=3 sv=1	330	20	8.92992e-56	93.8%
IYJ1KEP07H39ZN.g9537.t1	a0a061e0t6_theccpresequence protease 2 isoform 3 os=theobroma cacao gn=tcm_007031 pe=3 sv=1	145	20	2.24598e-17	93.8%
IYJ1KEP07IEY2D.g9912.t1	a0a068trt1_cofcacoffea canephora dh200=94 genomic scaffold_2 os=coffea canephora gn=gscoc_t00022044001 pe=4 sv=1	224	20	3.83626e-35	93.8%
ConTiG00027.g67.t1	q05h68_helancytochrome c biogenesis protein os=helianthus annuus gn=ccb206 pe=4 sv=1	1596	20	2.24304e-84	93.75%
IYJ1KEP07IBE56.g1002.t1	a0a061g475_theccbifunctional inhibitor lipid-transfer protein seed storage 2s albumin superfamily protein os=theobroma cacao gn=tcm_016002 pe=4 sv=1	536	20	1.04958e-30	93.75%
IYJ1KEP07ID06Z.g5020.t1	b9sce3_riccocopper-transporting atpase p- os=ricinus communis gn=rcom_0894330 pe=3 sv=1	240	20	8.99102e-37	93.75%
IYJ1KEP07IBRK0.g6826.t1	b9ssb8_riccoserine threonine-protein kinase os=ricinus communis gn=rcom_1228950 pe=3 sv=1	166	20	6.48139e-25	93.75%
IYJ1KEP07H8Q53.g6991.t1	a0a072vm55_medtrimport inner membrane translocase subunit os=medicago truncatula gn=mtr_1g077430 pe=4 sv=1	235	20	1.86165e-16	93.75%
IYJ1KEP07INKLC.g8044.t1	a0a061gml0_theccaceous rnase p isoform 2 os=theobroma cacao gn=tcm_037856 pe=4 sv=1	194	20	2.78576e-30	93.75%
IYJ1KEP07IUBKO.g479.t1	os=ricinus communis gn=rcom_0495920 pe=4 sv=1	123	20	1.56843e-11	93.7%
IYJ1KEP07ILUTL.g6722.t1	g0zdy0_9rosiribosomal protein l27a os=dimocarpus longan gn=l27a pe=2 sv=1	237	20	1.09362e-38	93.7%
IYJ1KEP07IC8JH.g7268.t1	a0a068u2f9_cofcacoffea canephora dh200=94 genomic scaffold_8 os=coffea canephora gn=gscoc_t00040178001 pe=4 sv=1	174	20	4.96299e-23	93.7%
IYJ1KEP07INNSH.g9041.t1	a0a061g8z4_theccmediator subunit 8 isoform 3 os=theobroma cacao gn=tcm_027824 pe=4 sv=1	233	20	4.58498e-18	93.7%
IYJ1KEP07H59GG.g8794.t1	b9sex9_riccosuppressor of os=ricinus communis gn=rcom_1700760 pe=4 sv=1	142	3	30.1745	93.67%
ConTiG00041.g90.t1	s4siy7_goshiribosomal protein l10 os=gossypium hirsutum gn=rpl10 pe=4 sv=1	489	20	1.6154e-108	93.65%
IYJ1KEP07IPBBN.g642.t1	a0a068uhb9_cofcacoffea canephora dh200=94 genomic scaffold_24 os=coffea canephora gn=gscoc_t00024132001 pe=4 sv=1	239	20	1.34031e-29	93.65%
IYJ1KEP07IJA6B.g1028.t1	os=ricinus communis gn=rcom_1188570 pe=4 sv=1	216	20	6.51716e-29	93.65%
IYJ1KEP07IPVPO.g1324.t1	a0a072v230_medtrsqualene epoxidase os=medicago truncatula gn=mtr_3g103510 pe=4 sv=1	193	20	5.35101e-28	93.65%
IYJ1KEP07IBJIO.g2154.t1	a0a061e470_theccfbox protein isoform 3 os=theobroma cacao gn=tcm_008767 pe=4 sv=1	437	20	1.63851e-88	93.65%
IYJ1KEP07IEDOG.g2711.t1	a0a061gzq4_theccribosomal protein os=theobroma cacao gn=tcm_041412 pe=3 sv=1	220	20	5.15163e-37	93.65%
IYJ1KEP07IO1O0.g3245.t1	b9szc4_riccoshort-chain os=ricinus communis gn=rcom_1202730 pe=3 sv=1	132	20	9.61273e-12	93.65%
IYJ1KEP07IGKRT.g3977.t1	a0a061ey89_theccglutamine-fructose-6-phosphate transaminase isoform 2 os=theobroma cacao gn=tcm_025135 pe=4 sv=1	343	20	5.4364e-65	93.65%
IYJ1KEP07IQLUI.g4982.t1	w9qd90_9rosaupf0061 protein azo1574 os=morus notabilis gn=l484_018405 pe=3 sv=1	147	20	9.54184e-14	93.65%
IYJ1KEP07IDWOJ.g5427.t1	b9rh95_riccoubiquitin-activating enzyme os=ricinus communis gn=rcom_1448820 pe=4 sv=1	294	20	1.03728e-41	93.65%
IYJ1KEP07H7YK4.g6148.t1	w9qd90_9rosaupf0061 protein azo1574 os=morus notabilis gn=l484_018405 pe=3 sv=1	408	20	9.30044e-72	93.65%
IYJ1KEP07ICOIC.g7063.t1	a0a061e1x2_theccudp-d-glucuronate 4-epimerase 3 os=theobroma cacao gn=tcm_005530 pe=4 sv=1	496	20	9.12101e-70	93.65%
IYJ1KEP07ISIAF.g10254.t1	f2crn2_horvd protein os=hordeum vulgare distichum pe=2 sv=1	192	20	4.19198e-31	93.65%
ConTiG00004.g18.t1	g0ycz8_eucluprotein ycf2 os=eucryphia lucida gn=ycf2 pe=3 sv=1	2934	20	0.0	93.6%
IYJ1KEP07IS8QC.g687.t1	a0a061en83_theccmitochondrial substrate carrier family protein os=theobroma cacao gn=tcm_018946 pe=3 sv=1	314	20	2.22229e-52	93.6%
IYJ1KEP07IDPCO.g1018.t1	a0a061en83_theccmitochondrial substrate carrier family protein os=theobroma cacao gn=tcm_018946 pe=3 sv=1	314	20	2.22229e-52	93.6%
IYJ1KEP07IG2FS.g2787.t1	a0a061fxa2_theccalpha beta-hydrolases superfamily protein isoform 1 os=theobroma cacao gn=tcm_013181 pe=4 sv=1	200	20	1.5247e-23	93.6%
IYJ1KEP07IHCUT.g2986.t1	a0a061en83_theccmitochondrial substrate carrier family protein os=theobroma cacao gn=tcm_018946 pe=3 sv=1	314	20	2.22229e-52	93.6%
IYJ1KEP07IKBGT.g4504.t1	a0a061fxy8_theccactin-binding fh2 protein isoform 3 os=theobroma cacao gn=tcm_014113 pe=4 sv=1	138	20	5.67658e-17	93.6%
IYJ1KEP07H3MVK.g5650.t1	b9scx8_riccodna os=ricinus communis gn=rcom_1282210 pe=4 sv=1	189	20	7.73616e-26	93.6%
IYJ1KEP07IRCG9.g5930.t1	a0a061en83_theccmitochondrial substrate carrier family protein os=theobroma cacao gn=tcm_018946 pe=3 sv=1	314	20	2.22229e-52	93.6%
IYJ1KEP07IIU3J.g6099.t1	a0a061gjb9_theccexocyst subunit exo70 family protein g1 os=theobroma cacao gn=tcm_036831 pe=4 sv=1	387	20	3.17854e-73	93.6%
IYJ1KEP07ILT42.g8405.t1	a0a068v8i6_cofcacoffea canephora dh200=94 genomic scaffold_119 os=coffea canephora gn=gscoc_t00017314001 pe=4 sv=1	314	20	5.08427e-59	93.6%
IYJ1KEP07II08N.g8763.t1	f1a8f0_goshinitrite reductase protein os=gossypium hirsutum gn= pe=2 sv=1	228	20	5.65021e-36	93.6%
IYJ1KEP07IRKLP.g1650.t1	b9s566_riccoreceptor protein kinase os=ricinus communis gn=rcom_1721670 pe=4 sv=1	456	20	8.16458e-90	93.55%
IYJ1KEP07IM3S2.g2245.t1	a0a061euc9_thecciron-sulfur cluster biosynthesis family protein isoform 3 os=theobroma cacao gn=tcm_022593 pe=4 sv=1	184	20	1.40472e-23	93.55%
IYJ1KEP07IDNW0.g3149.t1	a0a061gr74_theccgalactose oxidase kelch repeat superfamily protein os=theobroma cacao gn=tcm_040180 pe=4 sv=1	298	20	3.00084e-48	93.55%
IYJ1KEP07H0YNW.g3348.t1	b9s566_riccoreceptor protein kinase os=ricinus communis gn=rcom_1721670 pe=4 sv=1	456	20	8.16458e-90	93.55%
IYJ1KEP07II8Y6.g3546.t1	b9se95_riccos-acyltransferase os=ricinus communis gn=rcom_0960640 pe=3 sv=1	186	20	1.49048e-22	93.55%
IYJ1KEP07INOUY.g4095.t1	a0a061gfz9_theccserine threonine-protein kinase os=theobroma cacao gn=tcm_030035 pe=3 sv=1	216	20	2.63011e-32	93.55%
IYJ1KEP07IQV8Y.g6088.t1	a0a061ftq0_theccs-adenosyl-l-methionine-dependent methyltransferases superfamily protein isoform 1 os=theobroma cacao gn=tcm_042738 pe=4 sv=1	127	20	1.16342e-14	93.55%
IYJ1KEP07H9MYI.g7022.t1	q53uk1_lotjaser thr protein kinase os=lotus japonicus pe=2 sv=1	243	20	7.5458e-43	93.55%
IYJ1KEP07IQFYA.g8245.t1	a0a061dw05_thecctransducin family protein wd-40 repeat family protein isoform 2 os=theobroma cacao gn=tcm_005815 pe=4 sv=1	211	20	8.60073e-30	93.55%
IYJ1KEP07ISTF5.g10102.t1	a0a061g8z4_theccmediator subunit 8 isoform 3 os=theobroma cacao gn=tcm_027824 pe=4 sv=1	227	20	7.02501e-17	93.55%
IYJ1KEP07IJTOF.g341.t1	a0a068vbs6_cofcacoffea canephora dh200=94 genomic scaffold_197 os=coffea canephora gn=gscoc_t00008919001 pe=4 sv=1	333	20	1.38765e-59	93.5%
IYJ1KEP07IUM1U.g2788.t1	a0a061edu1_theccswib mdm2 domain superfamily protein isoform 3 os=theobroma cacao gn=tcm_017181 pe=4 sv=1	425	20	9.89159e-85	93.5%
IYJ1KEP07IOZ0X.g4367.t1	a0a059d765_eucgrribulose bisphosphate carboxylase small chain os=eucalyptus grandis gn=eugrsuz_b03013 pe=3 sv=1	300	20	3.23843e-60	93.5%
IYJ1KEP07IG8PE.g4781.t1	b9sbz4_riccoprotein os=ricinus communis gn=rcom_0700910 pe=4 sv=1	279	20	9.53428e-45	93.5%
IYJ1KEP07H6YNR.g5196.t1	a0a061gvu1_theccbinding isoform 3 os=theobroma cacao gn=tcm_041797 pe=4 sv=1	166	20	7.14589e-13	93.5%
IYJ1KEP07IO36B.g5940.t1	a0a061e582_thecc26s proteasome regulatory subunit s2 1a isoform 8 os=theobroma cacao gn=tcm_008190 pe=4 sv=1	132	20	8.27607e-14	93.5%
IYJ1KEP07HZP7I.g6297.t1	a0a072vsy1_medtrpti1-like kinase os=medicago truncatula gn=mtr_1g116520 pe=4 sv=1	168	20	2.96143e-22	93.5%
IYJ1KEP07IGMKM.g9146.t1	w9r0y4_9rosaperiodic tryptophan protein 2-like protein os=morus notabilis gn=l484_005132 pe=4 sv=1	270	20	4.1688e-46	93.5%
IYJ1KEP07IUEJJ.g9562.t1	a1bqj0_cucsachloroplast nadph-protochlorophyllide oxidoreductase os=cucumis sativus pe=2 sv=1	135	20	2.42333e-14	93.5%
IYJ1KEP07ICCRQ.g9579.t1	b9say7_riccopatellin- os=ricinus communis gn=rcom_1334760 pe=4 sv=1	183	20	7.66351e-25	93.5%
IYJ1KEP07H3YRB.g9714.t1	a0a072uku6_medtratpase family aaa domain protein os=medicago truncatula gn=mtr_4g067100 pe=4 sv=1	159	20	6.15319e-15	93.5%
IYJ1KEP07IQ6JK.g9918.t1	w9r0y4_9rosaperiodic tryptophan protein 2-like protein os=morus notabilis gn=l484_005132 pe=4 sv=1	270	20	4.1688e-46	93.5%
ConTiG00005.g22.t1	a0a072thi4_medtrnadh-quinone oxidoreductase protein os=medicago truncatula gn=mtr_0082s0280 pe=4 sv=1	2166	20	9.74365e-72	93.45%
IYJ1KEP07IKVG6.g2543.t1	b9s009_riccocbl-interacting serine threonine-protein os=ricinus communis gn=rcom_1003780 pe=4 sv=1	198	20	1.31386e-27	93.45%
IYJ1KEP07H2C5V.g4169.t1	b9rr30_riccofyve finger-containing phosphoinositide os=ricinus communis gn=rcom_0708740 pe=4 sv=1	172	20	6.64287e-16	93.45%
IYJ1KEP07IR2VO.g5662.t1	a0a061f665_theccwd-40 repeat isoform 4 os=theobroma cacao gn=tcm_025381 pe=4 sv=1	231	20	1.8358e-40	93.45%
IYJ1KEP07ICYCX.g6534.t1	b9smz3_riccoe3 ubiquitin protein ligase os=ricinus communis gn=rcom_0482820 pe=4 sv=1	413	20	2.66184e-70	93.45%
IYJ1KEP07H1BM6.g7123.t1	w9qhs7_9rosanuclear transcription factor y subunit c-2 os=morus notabilis gn=l484_004059 pe=4 sv=1	367	20	4.79107e-69	93.45%
IYJ1KEP07H3K71.g7485.t1	w9sc98_9rosaexocyst complex component 7 os=morus notabilis gn=l484_002232 pe=4 sv=1	299	20	1.72819e-55	93.45%
IYJ1KEP07IDBFX.g8042.t1	w9qs39_9rosatranscription initiation factor iie subunit beta os=morus notabilis gn=l484_027256 pe=4 sv=1	339	20	6.10267e-55	93.45%
IYJ1KEP07H0EMY.g9327.t1	a0a072v4m6_medtrduf760 family protein os=medicago truncatula gn=mtr_3g115240 pe=4 sv=1	195	20	9.79264e-20	93.45%
IYJ1KEP07ISELG.g143.t1	a0a061fby8_theccs-ribonuclease binding protein 1 os=theobroma cacao gn=tcm_033814 pe=4 sv=1	105	20	6.53878e-08	93.4%
IYJ1KEP07IAVV7.g802.t1	a0a061efx6_theccduplicated homeodomain-like superfamily os=theobroma cacao gn=tcm_018082 pe=4 sv=1	272	20	1.43352e-50	93.4%
IYJ1KEP07IKABX.g1769.t1	a9pdb7_poptrankyrin repeat-containing protein 2 os=populus trichocarpa gn=poptr_0004s21970g pe=2 sv=1	161	20	1.86909e-22	93.4%
IYJ1KEP07IQEI7.g3707.t1	a0a061edn2_theccrubisco methyltransferase family protein os=theobroma cacao gn=tcm_017102 pe=4 sv=1	287	20	1.07043e-48	93.4%
IYJ1KEP07IE7JI.g5716.t1	b9t0c9_riccoprotein binding os=ricinus communis gn=rcom_0483330 pe=4 sv=1	252	20	3.37872e-37	93.4%
IYJ1KEP07H54J4.g5961.t1	a0a061gsv7_theccmsf1-like family protein isoform 2 os=theobroma cacao gn=tcm_040594 pe=4 sv=1	366	20	3.02401e-70	93.4%
IYJ1KEP07IJMB6.g6253.t1	a0a061gsb6_theccdouble clp-n motif-containing p-loop nucleoside triphosphate hydrolases superfamily os=theobroma cacao gn=tcm_039505 pe=4 sv=1	310	20	2.02846e-52	93.4%
IYJ1KEP07H1UF2.g7195.t1	b9dhi8_arathat1g22610 protein os=arabidopsis thaliana gn=at1g22610 pe=2 sv=1	104	20	1.39134e-09	93.4%
IYJ1KEP07H7202.g7330.t1	g7j2x7_medtrbzip protein os=medicago truncatula gn=mtr_3g109450 pe=4 sv=1	150	20	4.21847e-20	93.4%
IYJ1KEP07IJC2P.g9466.t1	g7l3f3_medtrlaccase os=medicago truncatula gn=mtr_7g060460 pe=3 sv=1	200	20	5.62077e-21	93.4%
IYJ1KEP07ICFDA.g9572.t1	g7j2x7_medtrbzip protein os=medicago truncatula gn=mtr_3g109450 pe=4 sv=1	150	20	4.21847e-20	93.4%
IYJ1KEP07IO9BY.g9626.t1	g7j2x7_medtrbzip protein os=medicago truncatula gn=mtr_3g109450 pe=4 sv=1	150	20	4.21847e-20	93.4%
IYJ1KEP07H9XPR.g3293.t1	q2wfl2_9astr10-hydroxygeraniol oxidoreductase os=codonopsis lanceolata pe=2 sv=1	126	20	2.23234e-13	93.35%
IYJ1KEP07IGYVV.g4585.t1	w9rxb1_9rosa pyridoxal biosynthesis protein pdx1 os=morus notabilis gn=l484_022003 pe=3 sv=1	280	20	2.39685e-49	93.35%
IYJ1KEP07ICLB9.g7446.t1	a0a061dvk7_theccvacuolar sorting receptor 7 os=theobroma cacao gn=tcm_005981 pe=4 sv=1	377	20	7.69946e-71	93.35%
IYJ1KEP07H2ER8.g8560.t1	a0a061gap3_theccmembrane trafficking vps53 family protein isoform 2 os=theobroma cacao gn=tcm_015802 pe=4 sv=1	222	20	5.92817e-33	93.35%
IYJ1KEP07IHS68.g8575.t1	a0a061dnm7_theccmultidrug resistance-associated protein 5 isoform 1 os=theobroma cacao gn=tcm_003892 pe=3 sv=1	324	20	1.47283e-48	93.35%
IYJ1KEP07IABZ0.g10040.t1	a0a068tlz2_cofcacoffea canephora dh200=94 genomic scaffold_1 os=coffea canephora gn=gscoc_t00014668001 pe=4 sv=1	249	20	1.02824e-14	93.35%
IYJ1KEP07ICP2S.g1078.t1	os=ricinus communis gn=rcom_0489610 pe=4 sv=1	237	20	5.73171e-37	93.3%
IYJ1KEP07II8HN.g2439.t1	a0a061gcn5_theccmultidrug pheromone mdr abc transporter family os=theobroma cacao gn=tcm_029206 pe=3 sv=1	324	20	5.03385e-41	93.3%
IYJ1KEP07H6ULC.g2470.t1	a0a061gmr3_theccserine threonine-protein kinase pbs1 isoform 5 os=theobroma cacao gn=tcm_037655 pe=4 sv=1	253	20	6.32246e-40	93.3%
IYJ1KEP07IEPKL.g2726.t1	a0a061gcn5_theccmultidrug pheromone mdr abc transporter family os=theobroma cacao gn=tcm_029206 pe=3 sv=1	324	20	5.03385e-41	93.3%
IYJ1KEP07H0E42.g6004.t1	w9r1e4_9rosasnf1-related protein kinase regulatory subunit gamma-1-like protein os=morus notabilis gn=l484_021098 pe=4 sv=1	268	20	8.97121e-45	93.3%
IYJ1KEP07IET4A.g8034.t1	b9rjc4_riccoeukaryotic translation initiation os=ricinus communis gn=rcom_1033150 pe=4 sv=1	395	20	9.47844e-78	93.3%
IYJ1KEP07H0LNF.g8380.t1	a0a061g573_theccheavy metal atpase 5 os=theobroma cacao gn=tcm_016237 pe=3 sv=1	170	20	2.96231e-16	93.3%
IYJ1KEP07IGE5X.g8557.t1	w9r3z0_9rosachaperone protein dnaj 10 os=morus notabilis gn=l484_021869 pe=4 sv=1	151	20	1.63967e-18	93.3%
IYJ1KEP07IMH51.g236.t1	a0a068ud27_cofcacoffea canephora dh200=94 genomic scaffold_22 os=coffea canephora gn=gscoc_t00023327001 pe=4 sv=1	253	20	1.06754e-44	93.25%
IYJ1KEP07INO47.g805.t1	a0a061ela7_theccdna repair family protein os=theobroma cacao gn=tcm_020712 pe=3 sv=1	212	20	1.66047e-30	93.25%
IYJ1KEP07IQ9QU.g4075.t1	a0a061e8e0_theccnucleotide binding isoform 3 os=theobroma cacao gn=tcm_010832 pe=4 sv=1	253	20	4.34257e-42	93.25%
IYJ1KEP07IP3A1.g5213.t1	a0a061fxd5_thecckinase superfamily protein os=theobroma cacao gn=tcm_014116 pe=4 sv=1	107	20	9.54439e-12	93.25%
IYJ1KEP07IIF9G.g5777.t1	os=arabidopsis thaliana pe=4 sv=1	222	20	9.48732e-20	93.25%
IYJ1KEP07IGQ07.g5880.t1	a0a061ew67_theccbeta-hexosaminidase os=theobroma cacao gn=tcm_024174 pe=3 sv=1	244	20	6.38418e-31	93.25%
IYJ1KEP07IGCGU.g6896.t1	q0wvi3_arathbeta galactosidase-like protein os=arabidopsis thaliana gn=at3g54440 pe=2 sv=1	197	20	2.82243e-30	93.25%
IYJ1KEP07IDP2P.g8729.t1	a0a061fyx9_theccatpase e1-e2 type family protein haloacid dehalogenase-like hydrolase family protein isoform 3 os=theobroma cacao gn=tcm_014475 pe=4 sv=1	226	20	1.80679e-20	93.25%
IYJ1KEP07HXZZ6.g9956.t1	a0a061ely1_thecc3-ketoacyl- synthase os=theobroma cacao gn=tcm_020754 pe=3 sv=1	219	20	4.15495e-33	93.25%
IYJ1KEP07IFR6S.g315.t1	b9sut6_riccoglutathione peroxidase os=ricinus communis gn=rcom_0574830 pe=3 sv=1	170	20	4.40699e-17	93.2%
IYJ1KEP07ID1J9.g360.t1	a0a061e0u8_thecccytochrome bc1 synthesis os=theobroma cacao gn=tcm_006845 pe=3 sv=1	351	20	1.13599e-62	93.2%
IYJ1KEP07IM1AE.g2150.t1	a0a068u1y7_cofcacoffea canephora dh200=94 genomic scaffold_8 os=coffea canephora gn=gscoc_t00039479001 pe=4 sv=1	389	20	3.08273e-74	93.2%
IYJ1KEP07INPXZ.g3456.t1	a0a068vfr9_cofcacoffea canephora dh200=94 genomic scaffold_253 os=coffea canephora gn=gscoc_t00010775001 pe=4 sv=1	271	20	7.22364e-48	93.2%
IYJ1KEP07IM5GV.g7367.t1	w9rru8_9rosamitochondrial import inner membrane translocase subunit tim44 os=morus notabilis gn=l484_005019 pe=4 sv=1	132	20	6.41673e-18	93.2%
IYJ1KEP07IDVUC.g8975.t1	a0a068v1l4_cofcacoffea canephora dh200=94 genomic scaffold_83 os=coffea canephora gn=gscoc_t00040783001 pe=4 sv=1	156	20	6.60197e-14	93.2%
ConTiG00003.g12.t1	e9p291_riccosec-independent protein translocase os=ricinus communis gn=mttb pe=4 sv=1	1839	20	8.78584e-109	93.15%
IYJ1KEP07INFPI.g530.t1	a0a072v1u6_medtr heat shock amino-terminal domain protein os=medicago truncatula gn=mtr_4g112045 pe=4 sv=1	352	20	2.18111e-58	93.15%
IYJ1KEP07IM7UA.g757.t1	a0a061fy72_theccmajor facilitator protein os=theobroma cacao gn=tcm_014653 pe=4 sv=1	284	20	4.28509e-34	93.15%
IYJ1KEP07IJBYF.g3187.t1	a0a067lb35_jatcupurple acid phosphatase os=jatropha curcas gn=jcgz_15711 pe=3 sv=1	214	20	8.73179e-28	93.15%
IYJ1KEP07IUHJE.g4136.t1	b9t698_riccoshort-chain os=ricinus communis gn=rcom_0140060 pe=3 sv=1	223	20	3.02029e-40	93.15%
IYJ1KEP07H74SF.g10079.t1	a0a068trh2_cofcacoffea canephora dh200=94 genomic scaffold_2 os=coffea canephora gn=gscoc_t00021921001 pe=4 sv=1	206	20	2.92879e-33	93.15%
IYJ1KEP07H5E86.g10188.t1	a0a061gvh3_theccsec23 sec24 transport family protein isoform 1 os=theobroma cacao gn=tcm_041394 pe=4 sv=1	145	20	2.68249e-18	93.15%
IYJ1KEP07IEVTR.g8713.t1	b9gg16_poptrccaat-binding transcription factor family protein os=populus trichocarpa gn=poptr_0001s38100g pe=4 sv=1	191	14	2.75445e-07	93.14%
IYJ1KEP07IOE5L.g554.t1	w9rwm5_9rosa6-phosphofructokinase 5 os=morus notabilis gn=l484_008551 pe=4 sv=1	127	20	5.27912e-13	93.1%
IYJ1KEP07IBRHA.g721.t1	w9rwm5_9rosa6-phosphofructokinase 5 os=morus notabilis gn=l484_008551 pe=4 sv=1	127	20	5.27912e-13	93.1%
IYJ1KEP07H283G.g1260.t1	os=ricinus communis gn=rcom_0231810 pe=3 sv=1	427	20	1.5613e-82	93.1%
IYJ1KEP07IFXJ6.g1428.t1	a0a061gj50_theccbtb poz domain with wd40 yvtn repeat-like protein os=theobroma cacao gn=tcm_037065 pe=4 sv=1	379	20	2.28128e-69	93.1%
IYJ1KEP07H4XZE.g2290.t1	a0a061gj50_theccbtb poz domain with wd40 yvtn repeat-like protein os=theobroma cacao gn=tcm_037065 pe=4 sv=1	379	20	2.28128e-69	93.1%
IYJ1KEP07IGJJ1.g2765.t1	b9t120_riccomolybdopterin biosynthesis moeb os=ricinus communis gn=rcom_0458510 pe=4 sv=1	246	20	4.86337e-35	93.1%
IYJ1KEP07H93LY.g2830.t1	w9rwm5_9rosa6-phosphofructokinase 5 os=morus notabilis gn=l484_008551 pe=4 sv=1	127	20	5.27912e-13	93.1%
IYJ1KEP07IH00K.g4212.t1	w9rwm5_9rosa6-phosphofructokinase 5 os=morus notabilis gn=l484_008551 pe=4 sv=1	127	20	5.27912e-13	93.1%
IYJ1KEP07ISJXC.g4284.t1	os=ricinus communis gn=rcom_1096420 pe=4 sv=1	382	20	1.78984e-69	93.1%
IYJ1KEP07IAYRJ.g5106.t1	a0a061gs65_theccaminopeptidase m1 isoform 2 os=theobroma cacao gn=tcm_037335 pe=4 sv=1	207	20	6.99081e-30	93.1%
IYJ1KEP07IGACI.g5482.t1	a0a061dxg0_theccc2 calcium lipid-binding plant phosphoribosyltransferase family protein os=theobroma cacao gn=tcm_005933 pe=4 sv=1	149	20	7.96113e-18	93.1%
IYJ1KEP07INH6I.g6199.t1	a0a061dud4_theccremorin family protein os=theobroma cacao gn=tcm_005370 pe=4 sv=1	156	20	4.7451e-12	93.1%
IYJ1KEP07IIW1B.g7919.t1	b9rh95_riccoubiquitin-activating enzyme os=ricinus communis gn=rcom_1448820 pe=4 sv=1	279	20	1.69463e-39	93.1%
IYJ1KEP07IS139.g7966.t1	nda1_arathinternal alternative nad h-ubiquinone oxidoreductase mitochondrial os=arabidopsis thaliana gn=nda1 pe=2 sv=1	180	20	1.10402e-23	93.1%
IYJ1KEP07INKWO.g8483.t1	a1iw28_9lamiheat shock protein (hsp110 sse1 subfamily) os=phillyrea latifolia gn=ophh-56 pe=2 sv=1	129	20	3.16014e-14	93.1%
IYJ1KEP07IQV1D.g8791.t1	a0a061dxg0_theccc2 calcium lipid-binding plant phosphoribosyltransferase family protein os=theobroma cacao gn=tcm_005933 pe=4 sv=1	149	20	7.96113e-18	93.1%
IYJ1KEP07H1N3O.g2145.t1	w9rmm3_9rosachlorophyll b reductase nol os=morus notabilis gn=l484_020240 pe=3 sv=1	194	20	1.11789e-33	93.05%
IYJ1KEP07IS8EY.g3332.t1	b9sdk9_riccoring finger os=ricinus communis gn=rcom_0421540 pe=4 sv=1	177	20	1.129e-20	93.05%
IYJ1KEP07IC0J5.g3415.t1	a0a061fcq5_theccbiotin lipoate a b protein ligase family os=theobroma cacao gn=tcm_033964 pe=4 sv=1	112	20	5.48978e-12	93.05%
IYJ1KEP07INWY1.g4764.t1	b9sdk9_riccoring finger os=ricinus communis gn=rcom_0421540 pe=4 sv=1	177	20	1.129e-20	93.05%
IYJ1KEP07IL188.g5019.t1	a0a061fcq5_theccbiotin lipoate a b protein ligase family os=theobroma cacao gn=tcm_033964 pe=4 sv=1	112	20	5.48978e-12	93.05%
IYJ1KEP07H23OE.g5918.t1	b9sdk9_riccoring finger os=ricinus communis gn=rcom_0421540 pe=4 sv=1	177	20	1.129e-20	93.05%
IYJ1KEP07H5QM4.g6093.t1	a0a061eya4_thecccellulose synthase-like d3 os=theobroma cacao gn=tcm_025462 pe=4 sv=1	241	20	1.83309e-38	93.05%
IYJ1KEP07IFABM.g6318.t1	mthr2_arathmethylenetetrahydrofolate reductase 2 os=arabidopsis thaliana gn=mthfr2 pe=1 sv=2	124	20	2.28431e-13	93.05%
IYJ1KEP07H7PS1.g6653.t1	a0a061fyj4_theccrs21- ntp pyrophosphohydrolase catalytic os=theobroma cacao gn=tcm_014126 pe=4 sv=1	246	20	1.57342e-40	93.05%
IYJ1KEP07ITLC9.g7307.t1	b9sdk9_riccoring finger os=ricinus communis gn=rcom_0421540 pe=4 sv=1	177	20	1.129e-20	93.05%
IYJ1KEP07IB8UC.g7945.t1	g7jda5_medtrxh xs domain protein os=medicago truncatula gn=mtr_4g006760 pe=4 sv=2	195	20	1.65593e-24	93.05%
IYJ1KEP07IQ38S.g8257.t1	b9sdk9_riccoring finger os=ricinus communis gn=rcom_0421540 pe=4 sv=1	177	20	1.129e-20	93.05%
IYJ1KEP07IHL1X.g8350.t1	b9rvl4_riccopolyamine os=ricinus communis gn=rcom_0964720 pe=4 sv=1	288	20	2.61288e-29	93.05%
IYJ1KEP07H12WR.g8683.t1	mthr2_arathmethylenetetrahydrofolate reductase 2 os=arabidopsis thaliana gn=mthfr2 pe=1 sv=2	124	20	2.28431e-13	93.05%
IYJ1KEP07H6M2U.g8842.t1	a0a068twq6_cofcacoffea canephora dh200=94 genomic scaffold_4 os=coffea canephora gn=gscoc_t00029473001 pe=4 sv=1	167	20	6.53818e-17	93.05%
IYJ1KEP07IEJMW.g8911.t1	a0a061g827_theccexocyst complex component 84b isoform 1 os=theobroma cacao gn=tcm_027088 pe=4 sv=1	163	20	1.23639e-20	93.05%
IYJ1KEP07IOAUT.g9301.t1	g7izy8_medtrglutamyl-trna amidotransferase subunit chloroplastic mitochondrial os=medicago truncatula gn=gata pe=3 sv=1	196	20	5.43008e-28	93.05%
IYJ1KEP07IQ19A.g9678.t1	mthr2_arathmethylenetetrahydrofolate reductase 2 os=arabidopsis thaliana gn=mthfr2 pe=1 sv=2	124	20	2.28431e-13	93.05%
IYJ1KEP07H6GM3.g4702.t1	g3ln02_9brasat3g17650-like protein os=capsella grandiflora pe=4 sv=1	491	20	2.54768e-95	93.0%
IYJ1KEP07IP39N.g4869.t1	a0a061ei76_theccheat repeat-containing protein os=theobroma cacao gn=tcm_019367 pe=4 sv=1	179	20	2.75815e-18	93.0%
IYJ1KEP07ICIRM.g5179.t1	w9sas9_9rosa metal-nicotianamine transporter ysl6 os=morus notabilis gn=l484_010799 pe=4 sv=1	299	20	6.12927e-37	93.0%
IYJ1KEP07IJJ3C.g5986.t1	b9si14_riccoammonium os=ricinus communis gn=rcom_0612070 pe=4 sv=1	487	20	1.25321e-86	93.0%
IYJ1KEP07ICIXE.g6779.t1	m5wb42_prupealdose 1-epimerase os=prunus persica gn=prupe_ppa008258mg pe=3 sv=1	355	20	8.20468e-67	93.0%
IYJ1KEP07ILF4J.g6874.t1	a0a061ex67_theccinsulinase (peptidase family m16) family protein isoform 2 os=theobroma cacao gn=tcm_024646 pe=3 sv=1	129	20	4.7972e-15	93.0%
IYJ1KEP07IH1SX.g7507.t1	v4sf76_9rosicysteine synthase os=citrus clementina gn=cicle_v10001835mg pe=3 sv=1	159	20	6.48906e-21	93.0%
IYJ1KEP07ICHEI.g8746.t1	m5xjv3_prupeauxin response factor os=prunus persica gn=prupe_ppa002394mg pe=3 sv=1	152	20	2.77849e-22	93.0%
IYJ1KEP07HZZ4Z.g9203.t1	w9sja3_9rosaabscisic acid 8 -hydroxylase 1 os=morus notabilis gn=l484_008779 pe=3 sv=1	157	20	2.04582e-23	93.0%
IYJ1KEP07IDIT1.g9503.t1	g7izy8_medtrglutamyl-trna amidotransferase subunit chloroplastic mitochondrial os=medicago truncatula gn=gata pe=3 sv=1	187	20	1.24945e-27	93.0%
IYJ1KEP07H1JP4.g9916.t1	a0a061gl97_theccring fyve phd-type zinc finger family protein os=theobroma cacao gn=tcm_037457 pe=4 sv=1	175	20	2.73472e-20	93.0%
IYJ1KEP07IEQHE.g879.t1	a0a068tqp5_cofcacoffea canephora dh200=94 genomic scaffold_2 os=coffea canephora gn=gscoc_t00022803001 pe=4 sv=1	174	20	8.41897e-11	92.95%
IYJ1KEP07IN1EH.g1475.t1	a0a061gvq4_thecccyclophilin71 isoform 4 os=theobroma cacao gn=tcm_041474 pe=4 sv=1	321	20	3.9249e-56	92.95%
IYJ1KEP07H83RD.g1905.t1	a0a068vjm5_cofcacoffea canephora dh200=94 genomic scaffold_1713 os=coffea canephora gn=gscoc_t00011619001 pe=4 sv=1	133	20	3.9387e-08	92.95%
IYJ1KEP07IEXJV.g2806.t1	b9rxg5_riccoleucyl-trna os=ricinus communis gn=rcom_0903620 pe=3 sv=1	177	20	5.31301e-26	92.95%
IYJ1KEP07IOT64.g4797.t1	a0a061fhu8_theccplant glycogenin-like starch initiation protein 2 isoform 1 os=theobroma cacao gn=tcm_035450 pe=4 sv=1	458	20	3.86853e-95	92.95%
IYJ1KEP07H79R4.g5558.t1	a0a061era2_theccpyruvate dehydrogenase kinase isoform 1 os=theobroma cacao gn=tcm_021489 pe=4 sv=1	244	20	2.232e-39	92.95%
IYJ1KEP07ICY9U.g6497.t1	a0a061gai4_theccphosphatase 2c family protein isoform 1 os=theobroma cacao gn=tcm_027555 pe=4 sv=1	217	20	6.31885e-25	92.95%
IYJ1KEP07H68N5.g6925.t1	a0a061g5c2_theccacid-amino acid isoform 2 os=theobroma cacao gn=tcm_016268 pe=4 sv=1	295	20	7.7466e-56	92.95%
IYJ1KEP07H4H1B.g7910.t1	b9r7r1_riccoprotein phosphatase os=ricinus communis gn=rcom_1593830 pe=4 sv=1	210	20	5.4144e-18	92.95%
IYJ1KEP07IEBZZ.g8520.t1	a0a061er84_theccheat shock cognate protein 70-1 isoform 2 os=theobroma cacao gn=tcm_021961 pe=3 sv=1	336	20	7.86843e-59	92.95%
IYJ1KEP07H2HB2.g8769.t1	b9sqf3_riccoudp-glucuronate 5- os=ricinus communis gn=rcom_0782170 pe=4 sv=1	431	20	2.50532e-79	92.95%
IYJ1KEP07IUY6S.g5338.t1	f2yq41_9rosafructokinase os=eriobotrya japonica gn=frk1 pe=2 sv=2	274	20	1.66326e-44	92.9%
IYJ1KEP07H3UA3.g6344.t1	a0a061g1g3_thecccytochrome family subfamily polypeptide 1 os=theobroma cacao gn=tcm_015182 pe=3 sv=1	197	20	6.23951e-11	92.9%
IYJ1KEP07IPSOV.g1556.t1	b9rn12_riccoprotein phosphatase os=ricinus communis gn=rcom_1342130 pe=4 sv=1	207	20	2.11892e-28	92.85%
IYJ1KEP07IEB9W.g7187.t1	w9scv1_9rosaabc transporter c family member 3 os=morus notabilis gn=l484_016224 pe=3 sv=1	329	20	1.60865e-45	92.85%
IYJ1KEP07IFBVX.g7491.t1	a0a061gvc0_theccmalic enzyme os=theobroma cacao gn=tcm_041338 pe=3 sv=1	228	20	1.43536e-32	92.85%
IYJ1KEP07ION4A.g7761.t1	a0a061gv75_thecchistone deacetylase 8 isoform 4 os=theobroma cacao gn=tcm_041266 pe=4 sv=1	291	20	4.48524e-47	92.85%
IYJ1KEP07H3I7W.g9563.t1	b9siy9_riccocell division protease os=ricinus communis gn=rcom_0596830 pe=3 sv=1	189	20	4.61142e-25	92.85%
IYJ1KEP07IR2R0.g1351.t1	i3t7z9_medtrenoyl-(acyl carrier) reductase os=medicago truncatula gn=mtr_4g058820 pe=2 sv=1	105	18	2.18727e-07	92.83%
IYJ1KEP07IPI1W.g862.t1	b9r799_riccoserine threonine-protein kinase os=ricinus communis gn=rcom_1589790 pe=3 sv=1	366	20	2.8551e-60	92.8%
IYJ1KEP07H33R9.g2412.t1	b9hb72_poptrrna recognition motif-containing family protein os=populus trichocarpa gn=poptr_0006s28150g pe=4 sv=1	385	20	2.83792e-71	92.8%
IYJ1KEP07IQDDR.g7699.t1	b7fl82_medtr26s proteasome regulatory particle non-atpase subunit 12 os=medicago truncatula gn=mtr_1g016750 pe=2 sv=1	186	20	1.76575e-28	92.8%
IYJ1KEP07IDHCB.g8673.t1	q9s986_maizehsp70 protein os=zea mays gn=hsp 70-1 pe=4 sv=1	322	20	7.89146e-56	92.8%
IYJ1KEP07IM1JO.g2797.t1	b9sgc1_riccoroot phototropism os=ricinus communis gn=rcom_0881890 pe=4 sv=1	129	20	2.03706e-14	92.75%
IYJ1KEP07IE7IQ.g2992.t1	b9sgc1_riccoroot phototropism os=ricinus communis gn=rcom_0881890 pe=4 sv=1	129	20	2.03706e-14	92.75%
IYJ1KEP07H8AIE.g4244.t1	b9suy6_riccoubiquitin-protein os=ricinus communis gn=rcom_1373720 pe=4 sv=1	340	20	1.50563e-52	92.75%
IYJ1KEP07ILCFW.g5076.t1	b9sgc1_riccoroot phototropism os=ricinus communis gn=rcom_0881890 pe=4 sv=1	129	20	2.03706e-14	92.75%
IYJ1KEP07H7HAT.g7370.t1	b9hsi4_poptrleucine-rich repeat transmembrane protein kinase os=populus trichocarpa gn=poptr_0010s19070g pe=4 sv=2	296	20	3.59594e-52	92.75%
IYJ1KEP07H5WVV.g8236.t1	w9rk57_9rosa phospholipid:diacylglycerol acyltransferase 2 os=morus notabilis gn=l484_014085 pe=4 sv=1	154	20	2.03132e-18	92.75%
IYJ1KEP07IKWJZ.g10125.t1	a0a061gzy4_theccneutral alkaline non-lysosomal ceramidase isoform 3 os=theobroma cacao gn=tcm_041695 pe=4 sv=1	194	20	4.70109e-10	92.75%
IYJ1KEP07IAHVR.g303.t1	v4svz5_9rosiribosome biogenesis protein bop1 homolog os=citrus clementina gn=cicle_v10000416mg pe=3 sv=1	259	20	6.68698e-19	92.7%
IYJ1KEP07IO9SQ.g1151.t1	a0a061fik2_theccduplicated homeodomain-like superfamily protein isoform 2 os=theobroma cacao gn=tcm_035565 pe=4 sv=1	492	20	2.11141e-34	92.7%
IYJ1KEP07INZQQ.g3263.t1	q5vrl6_orysjmyb-binding protein os=oryza sativa japonica gn= pe=2 sv=1	274	20	1.364e-45	92.7%
IYJ1KEP07ILO8V.g3784.t1	b9hku7_poptr33 kda secretory family protein os=populus trichocarpa gn=poptr_0008s17150g pe=4 sv=1	460	20	4.00467e-70	92.7%
IYJ1KEP07IBW8M.g4078.t1	a0a061fau5_thecclight-harvesting complex i protein lhca5 isoform 1 os=theobroma cacao gn=tcm_033843 pe=4 sv=1	153	20	5.97205e-18	92.7%
IYJ1KEP07IEUGF.g4221.t1	a0a061fau5_thecclight-harvesting complex i protein lhca5 isoform 1 os=theobroma cacao gn=tcm_033843 pe=4 sv=1	153	20	5.97205e-18	92.7%
IYJ1KEP07HZ6FX.g4921.t1	a0a061e8n9_theccudp-glycosyltransferase trehalose-phosphatase family protein isoform 3 os=theobroma cacao gn=tcm_011284 pe=4 sv=1	467	20	9.68664e-92	92.7%
IYJ1KEP07INHUD.g6437.t1	a0a061ffh1_thecccyclin os=theobroma cacao gn=tcm_034759 pe=3 sv=1	248	20	3.21734e-36	92.7%
IYJ1KEP07H4H4P.g6717.t1	d7t4j6_vitvi40s ribosomal protein s4 os=vitis vinifera gn=vit_13s0067g01820 pe=3 sv=1	366	20	5.23883e-37	92.7%
IYJ1KEP07ICB7B.g7561.t1	a0a061fht7_theccphosphate transporter os=theobroma cacao gn=tcm_035072 pe=4 sv=1	204	20	4.98384e-30	92.7%
IYJ1KEP07IQ7AT.g8080.t1	g7kf50_medtrphosphoenolpyruvate carboxykinase	183	20	5.07944e-20	92.7%
IYJ1KEP07IOJBW.g9768.t1	a0a068vdy9_cofcacoffea canephora dh200=94 genomic scaffold_317 os=coffea canephora gn=gscoc_t00010973001 pe=4 sv=1	114	20	3.49947e-12	92.7%
IYJ1KEP07IQJKJ.g425.t1	m8d5x7_aegta5 -3 exoribonuclease 3 os=aegilops tauschii gn=f775_30049 pe=4 sv=1	264	20	2.04647e-44	92.65%
IYJ1KEP07IKA1V.g522.t1	b9s8s6_riccoprotein binding os=ricinus communis gn=rcom_0604450 pe=4 sv=1	304	20	2.07561e-54	92.65%
IYJ1KEP07ITJ65.g1972.t1	g7kwi8_medtrp-loop nucleoside triphosphate hydrolase superfamily protein os=medicago truncatula gn=mtr_7g112420 pe=3 sv=2	328	20	3.31982e-55	92.65%
IYJ1KEP07H0FBV.g3787.t1	w9s6b0_9rosadigalactosyldiacylglycerol synthase 1 os=morus notabilis gn=l484_016936 pe=4 sv=1	197	20	5.77289e-33	92.65%
IYJ1KEP07IH4ZC.g5860.t1	os=ricinus communis gn=rcom_0875020 pe=4 sv=1	247	20	3.69758e-41	92.65%
IYJ1KEP07H5JBQ.g6650.t1	w9rr75_9rosageranylgeranyl transferase type-2 subunit beta os=morus notabilis gn=l484_002207 pe=4 sv=1	189	20	4.31719e-21	92.65%
IYJ1KEP07IDMS3.g7589.t1	a0a061e295_thecczinc ion binding protein isoform 1 os=theobroma cacao gn=tcm_005654 pe=4 sv=1	336	20	5.14381e-61	92.65%
IYJ1KEP07H9ECF.g8766.t1	a0a061ek21_theccleucine-rich repeat receptor-like protein kinase family protein isoform 1 os=theobroma cacao gn=tcm_020404 pe=4 sv=1	355	20	8.86248e-39	92.65%
ConTiG02366.g804.t1	a0a078ibj0_brana 10g10590d protein os=brassica napus gn= nng14000d pe=4 sv=1	141	20	1.49593e-18	92.6%
IYJ1KEP07II40H.g3578.t1	a0a061ge79_thecctransforming growth factor-beta receptor-associated protein 1 isoform 2 os=theobroma cacao gn=tcm_029311 pe=4 sv=1	368	20	1.06033e-64	92.6%
IYJ1KEP07IIPDD.g6037.t1	q93x02_lotja ammonium transporter amt2 os=lotus japonicus pe=2 sv=1	216	20	1.51698e-19	92.6%
IYJ1KEP07IP31G.g7920.t1	b9spt6_ricconucleolysin tia- os=ricinus communis gn=rcom_0205670 pe=4 sv=1	337	10	2.5051e-09	92.6%
IYJ1KEP07H6LDF.g8077.t1	b9sbc9_riccocalcium-transporting atpase endoplasmic reticulum- os=ricinus communis gn=rcom_0715770 pe=4 sv=1	109	20	5.54303e-10	92.6%
IYJ1KEP07IG4TH.g9829.t1	a0a061eb76_theccglucose-methanol-choline oxidoreductase family protein isoform 2 os=theobroma cacao gn=tcm_011695 pe=3 sv=1	167	20	1.12854e-21	92.6%
IYJ1KEP07IQ90Q.g9872.t1	v4usa4_9rosiserine threonine-protein kinase os=citrus clementina gn=cicle_v10011053mg pe=3 sv=1	357	20	1.51631e-60	92.6%
IYJ1KEP07IUDCE.g10159.t1	h6ws93_9solaabcg pdr subfamily abc transporter os=petunia axillaris gn=pdr1 pe=4 sv=1	138	20	1.29345e-14	92.6%
IYJ1KEP07IUSXM.g10224.t1	i6pbz1_9rosidehydroascorbate reductase os=dimocarpus longan pe=2 sv=1	156	20	1.17702e-18	92.6%
ConTiG00003.g15.t1	w9r0y7_9rosa mitochondrial protein os=morus notabilis gn=l484_026924 pe=4 sv=1	2817	20	7.6723e-58	92.55%
ConTiG00008.g29.t1	b9ta53_riccocytochrome c oxidase subunit 3 os=ricinus communis gn=rcom_2040800 pe=3 sv=1	1787	20	0.0	92.55%
IYJ1KEP07IG5QN.g4757.t1	g1fcf5_9rosifructokinase os=dimocarpus longan pe=2 sv=1	234	20	3.49815e-33	92.55%
IYJ1KEP07ISYHF.g7175.t1	s4u6n5_maldolipoxygenase os=malus domestica gn=lox8b pe=2 sv=1	243	20	1.2428e-39	92.55%
IYJ1KEP07IM5E6.g7552.t1	os=brassica oleracea gn= pe=4 sv=1	216	20	1.06851e-29	92.55%
IYJ1KEP07ICAA6.g8274.t1	e9l7v3_popcnsucrose transporter 4 os=populus canescens gn=sut4 pe=2 sv=1	188	20	3.95241e-26	92.55%
IYJ1KEP07IK28A.g8636.t1	a0a061fe48_thecceg isoform 3 os=theobroma cacao gn=tcm_034208 pe=4 sv=1	212	20	1.61152e-33	92.55%
IYJ1KEP07IBQIQ.g58.t1	a0a061dtl2_theccca2+ activated outward rectifying k+ channel 5 os=theobroma cacao gn=tcm_004935 pe=4 sv=1	402	20	5.06565e-68	92.5%
IYJ1KEP07ITOJ1.g241.t1	b9s7k5_riccol-allo-threonine os=ricinus communis gn=rcom_0609060 pe=4 sv=1	217	20	1.534e-35	92.5%
IYJ1KEP07ISMXD.g333.t1	b9sp38_riccoimportin- os=ricinus communis gn=rcom_0617240 pe=4 sv=1	159	20	1.68806e-20	92.5%
IYJ1KEP07ISLGE.g503.t1	a0a061gqx0_theccnad -binding rossmann-fold superfamily protein os=theobroma cacao gn=tcm_038481 pe=4 sv=1	216	20	6.00301e-29	92.5%
IYJ1KEP07IHDRE.g935.t1	a8blb8_pruavkinase-like protein os=prunus avium pe=4 sv=1	153	20	3.13768e-19	92.5%
IYJ1KEP07IMW53.g3621.t1	w9qsr0_9rosacalcium-transporting atpase endoplasmic reticulum-type os=morus notabilis gn=l484_007192 pe=3 sv=1	197	20	1.88717e-29	92.5%
IYJ1KEP07IEWSJ.g9362.t1	i3stz6_medtrtransmembrane os=medicago truncatula gn=mtr_4g089080 pe=2 sv=1	232	20	1.93721e-31	92.5%
IYJ1KEP07ICGUT.g542.t1	os=ricinus communis gn=rcom_0678240 pe=4 sv=1	195	20	2.47125e-30	92.45%
IYJ1KEP07IL3NW.g1107.t1	q9fv14_cucpeglucose-6-phosphate 1-dehydrogenase os=cucurbita pepo pe=2 sv=1	228	20	5.4467e-31	92.45%
IYJ1KEP07H9AIZ.g3209.t1	b9i6a2_poptrnadh dehydrogenase-related family protein os=populus trichocarpa gn=poptr_0013s14330g pe=4 sv=1	114	20	2.76214e-11	92.45%
IYJ1KEP07IMTYO.g3686.t1	a0a061euw5_theccexocyst subunit exo70 family protein a2 isoform 3 os=theobroma cacao gn=tcm_022918 pe=4 sv=1	159	20	2.46674e-20	92.45%
IYJ1KEP07IBQQK.g5943.t1	w9sc86_9rosaprotein spa1-related 3 os=morus notabilis gn=l484_021494 pe=4 sv=1	360	20	4.07526e-60	92.45%
IYJ1KEP07H58IY.g8036.t1	cdc48_capancell division cycle protein 48 homolog os=capsicum annuum gn=cafp pe=2 sv=1	318	20	6.31868e-55	92.45%
IYJ1KEP07IM62M.g1942.t1	w9qdd3_9rosacellulose synthase-like protein d3 os=morus notabilis gn=l484_019681 pe=4 sv=1	372	20	1.40612e-51	92.4%
IYJ1KEP07IRM3T.g3656.t1	r9w870_nicplpdr1-like protein os=nicotiana plumbaginifolia pe=2 sv=1	312	20	6.76185e-54	92.4%
IYJ1KEP07IHMZ1.g4194.t1	a0a061e1b1_theccpolymerase histidinol phosphatase-like os=theobroma cacao gn=tcm_007504 pe=4 sv=1	216	20	8.78035e-34	92.4%
IYJ1KEP07IKBOQ.g1100.t1	b9spd9_riccochloride channel os=ricinus communis gn=rcom_0497360 pe=4 sv=1	505	20	6.12242e-61	92.35%
IYJ1KEP07H9OL8.g1617.t1	a0a061dkw9_theccribonuclease ii family protein isoform 3 os=theobroma cacao gn=tcm_000043 pe=3 sv=1	270	20	5.0877e-45	92.35%
IYJ1KEP07II7F7.g2870.t1	a0a068u074_cofcacoffea canephora dh200=94 genomic scaffold_7 os=coffea canephora gn=gscoc_t00036802001 pe=4 sv=1	193	20	3.96223e-09	92.35%
IYJ1KEP07IKUXB.g3236.t1	os=ricinus communis gn=rcom_0576870 pe=4 sv=1	282	20	2.01624e-07	92.35%
IYJ1KEP07H3IOU.g3326.t1	b9hte5_poptrleucine-rich repeat family protein os=populus trichocarpa gn=poptr_0010s06270g pe=3 sv=2	276	20	1.00428e-42	92.35%
IYJ1KEP07IRDVG.g3439.t1	a0a072v0h9_medtrsubtilisin-like serine protease os=medicago truncatula gn=mtr_3g082200 pe=4 sv=1	325	20	3.79083e-44	92.35%
IYJ1KEP07IHMN9.g3507.t1	b9rfb8_riccotranslationally-controlled tumor os=ricinus communis gn=rcom_1433410 pe=4 sv=1	315	20	1.19552e-31	92.35%
IYJ1KEP07IB1N5.g4222.t1	m5w6k3_prupebranched-chain-amino-acid aminotransferase os=prunus persica gn=prupe_ppa008101mg pe=3 sv=1	117	20	9.37332e-10	92.35%
IYJ1KEP07H5TCF.g5410.t1	w9rj92_9rosa3-dehydroquinate synthase os=morus notabilis gn=l484_002002 pe=4 sv=1	204	20	9.61481e-25	92.35%
IYJ1KEP07IOKYY.g6116.t1	w9s032_9rosaalpha- glucan phosphorylase os=morus notabilis gn=l484_022075 pe=3 sv=1	265	20	2.03506e-43	92.35%
IYJ1KEP07IOU4K.g7797.t1	w9s663_9rosaphospholipid-transporting atpase 10 os=morus notabilis gn=l484_022264 pe=4 sv=1	221	20	1.4672e-20	92.35%
IYJ1KEP07IU49B.g51.t1	d7tv14_vitvi erd6-like transporter os=vitis vinifera gn=vit_14s0030g00200 pe=3 sv=1	148	20	1.32205e-17	92.3%
IYJ1KEP07IHOWT.g1811.t1	w9s6i5_9rosaalpha-aminoadipic semialdehyde synthase os=morus notabilis gn=l484_019573 pe=4 sv=1	159	20	5.9869e-20	92.3%
IYJ1KEP07IT1UT.g2659.t1	a0a061dy42_theccf-box rni-like superfamily protein isoform 1 os=theobroma cacao gn=tcm_004541 pe=4 sv=1	255	20	6.93812e-38	92.3%
IYJ1KEP07ICDZ9.g2908.t1	a0a061g3f0_theccdynamin-like 1e isoform 1 os=theobroma cacao gn=tcm_015794 pe=3 sv=1	236	20	8.60537e-36	92.3%
IYJ1KEP07H0VMT.g3278.t1	q94ia3_phavuactin homolog os=phaseolus vulgaris pe=1 sv=1	282	20	7.01815e-40	92.3%
IYJ1KEP07IARUC.g5193.t1	a0a061duu4_theccreticulon-like protein os=theobroma cacao gn=tcm_005247 pe=4 sv=1	264	20	5.69072e-44	92.3%
IYJ1KEP07H9MQA.g5386.t1	a0a061gc00_thecchexokinase 2 os=theobroma cacao gn=tcm_028902 pe=3 sv=1	348	20	2.30454e-39	92.3%
IYJ1KEP07IPD0V.g5678.t1	w9r0y4_9rosaperiodic tryptophan protein 2-like protein os=morus notabilis gn=l484_005132 pe=4 sv=1	190	20	3.56827e-20	92.3%
IYJ1KEP07IGSZM.g5782.t1	q7xhn9_orysjos07g0113700 protein os=oryza sativa japonica gn= pe=4 sv=1	164	20	3.76058e-15	92.3%
IYJ1KEP07H5NQX.g6982.t1	w9si17_9rosadnl-type zinc finger protein os=morus notabilis gn=l484_013041 pe=4 sv=1	195	20	4.69687e-27	92.3%
IYJ1KEP07H06XD.g7204.t1	a0a061e1j9_theccperoxidase n1 os=theobroma cacao gn=tcm_007520 pe=3 sv=1	254	20	6.35049e-42	92.3%
IYJ1KEP07ILNQ4.g7374.t1	q0pgf2_riccochaperone protein os=ricinus communis gn=rcom_0940570 pe=2 sv=1	138	20	1.80618e-15	92.3%
IYJ1KEP07H1KEU.g8116.t1	a0a061evj6_theccf-box rni-like superfamily protein isoform 2 os=theobroma cacao gn=tcm_021071 pe=4 sv=1	297	20	3.73474e-49	92.3%
IYJ1KEP07IC34V.g9472.t1	a9pca9_poptrnpl4 family protein os=populus trichocarpa gn=poptr_0002s22770g pe=2 sv=1	270	20	1.68065e-33	92.3%
IYJ1KEP07IG7FL.g10024.t1	w9qpe6_9rosaguanine nucleotide-binding protein alpha-2 subunit os=morus notabilis gn=l484_020303 pe=4 sv=1	260	20	4.12432e-47	92.3%
IYJ1KEP07H680F.g10039.t1	q0pgf2_riccochaperone protein os=ricinus communis gn=rcom_0940570 pe=2 sv=1	138	20	1.80618e-15	92.3%
ConTiG00756.g431.t1	a0a061gy17_thecclupus la isoform 1 os=theobroma cacao gn=tcm_042031 pe=4 sv=1	210	20	1.55702e-35	92.25%
IYJ1KEP07IJKFD.g18.t1	a0a061gis2_theccmajor facilitator superfamily protein isoform 3 os=theobroma cacao gn=tcm_036889 pe=4 sv=1	426	20	5.4955e-63	92.25%
IYJ1KEP07ID12R.g1054.t1	e5gcl0_cucmemitochondrial substrate carrier family protein os=cucumis melo melo pe=3 sv=1	237	20	8.30912e-40	92.25%
IYJ1KEP07IKEM7.g1254.t1	a0a061gxh0_theccxyloglucan endotransglucosylase hydrolase family protein isoform 2 os=theobroma cacao gn=tcm_038931 pe=4 sv=1	204	20	1.8719e-18	92.25%
IYJ1KEP07IBJN7.g4013.t1	b9t6x7_riccoribonuclease os=ricinus communis gn=rcom_0313610 pe=4 sv=1	267	20	4.27995e-47	92.25%
IYJ1KEP07IDN58.g4967.t1	b9sxa9_riccoprotein phosphatase os=ricinus communis gn=rcom_0782470 pe=3 sv=1	263	20	2.10799e-47	92.25%
IYJ1KEP07H54QX.g8837.t1	a0a061e862_theccnitrate os=theobroma cacao gn=tcm_010451 pe=4 sv=1	276	20	5.85349e-34	92.25%
IYJ1KEP07IKTXF.g9574.t1	b9hnx4_poptrcalcium-dependent protein kinase 1 os=populus trichocarpa gn=poptr_0009s05740g pe=4 sv=1	171	20	7.57624e-20	92.25%
IYJ1KEP07H8Y22.g744.t1	h2bey4_9rosiexpansine 4 os=populus laurifolia gn=expans4 pe=3 sv=2	323	20	1.42771e-60	92.2%
IYJ1KEP07IQUQN.g1164.t1	b9s9f7_riccotranscription initiation factor os=ricinus communis gn=rcom_0884950 pe=4 sv=1	138	20	3.06833e-18	92.2%
IYJ1KEP07IE7EX.g2124.t1	b9s600_riccodiphosphonucleoside os=ricinus communis gn=rcom_1062770 pe=4 sv=1	473	20	4.60556e-97	92.2%
IYJ1KEP07H7S2U.g3570.t1	q9avq7_sesrop-type h+-atpase os=sesbania rostrata gn=ha2 pe=2 sv=1	300	20	2.58994e-30	92.2%
IYJ1KEP07IQZES.g4569.t1	w9qzr4_9rosa -like 1 os=morus notabilis gn=l484_009480 pe=4 sv=1	186	20	4.95824e-27	92.2%
IYJ1KEP07IA0IH.g4864.t1	a0a061er46_theccmyb-like hth transcriptional regulator family protein isoform 1 os=theobroma cacao gn=tcm_021932 pe=4 sv=1	225	20	2.3234e-37	92.2%
IYJ1KEP07IOVNX.g5119.t1	a0a061f665_theccwd-40 repeat isoform 4 os=theobroma cacao gn=tcm_025381 pe=4 sv=1	249	20	5.59937e-43	92.2%
IYJ1KEP07H669A.g5755.t1	a0a067lql0_jatcuacyl-coenzyme a oxidase os=jatropha curcas gn=jcgz_24073 pe=3 sv=1	233	20	1.77878e-30	92.2%
IYJ1KEP07IS7E2.g6693.t1	os=arabidopsis thaliana pe=4 sv=1	249	20	5.22606e-20	92.2%
IYJ1KEP07H3N5R.g8040.t1	a0a061gql3_theccsucrose phosphate synthase 1f os=theobroma cacao gn=tcm_046907 pe=4 sv=1	327	20	1.15977e-45	92.2%
IYJ1KEP07IH67N.g8213.t1	b9hy00_poptrgalactosyltransferase family protein os=populus trichocarpa gn=poptr_0010s17560g pe=4 sv=2	327	20	1.98453e-31	92.2%
IYJ1KEP07IL6SZ.g8818.t1	os=arabidopsis thaliana pe=4 sv=1	249	20	5.22606e-20	92.2%
ConTiG00040.g89.t1	b6vjs9_vitviorf185 os=vitis vinifera gn=orf185 pe=4 sv=1	1776	20	2.00011e-106	92.15%
IYJ1KEP07IM5YM.g3237.t1	b9s6i2_riccochitin-inducible gibberellin-responsive os=ricinus communis gn=rcom_0536880 pe=4 sv=1	207	20	2.60079e-31	92.15%
IYJ1KEP07ISHFC.g4268.t1	b9rjx6_riccoargininosuccinate os=ricinus communis gn=rcom_1039580 pe=3 sv=1	228	20	1.48225e-31	92.15%
IYJ1KEP07H2NIL.g4946.t1	b9s4n3_riccoprotein phosphatase os=ricinus communis gn=rcom_0990320 pe=4 sv=1	176	20	5.81549e-24	92.15%
IYJ1KEP07IJEK9.g5549.t1	b9h1l0_poptrimportin beta-2 subunit family protein os=populus trichocarpa gn=poptr_0004s18420g pe=4 sv=1	172	20	7.85729e-19	92.15%
IYJ1KEP07IMME8.g5801.t1	a0a061esp7_theccnad -linked oxidoreductase superfamily isoform 2 os=theobroma cacao gn=tcm_021863 pe=4 sv=1	120	20	1.04835e-12	92.15%
IYJ1KEP07H3BVM.g8023.t1	a0a068uew2_cofcacoffea canephora dh200=94 genomic scaffold_22 os=coffea canephora gn=gscoc_t00023634001 pe=4 sv=1	216	20	2.59961e-31	92.15%
IYJ1KEP07IMSO5.g9617.t1	a1bqj1_cucsaheat shock protein 70 isoform-1 os=cucumis sativus pe=2 sv=1	283	20	7.98425e-23	92.15%
IYJ1KEP07IO65P.g9514.t1	a0a068typ6_cofcacoffea canephora dh200=94 genomic scaffold_6 os=coffea canephora gn=gscoc_t00034692001 pe=4 sv=1	112	8	0.840848	92.13%
IYJ1KEP07IB1SK.g1723.t1	a0a061gj70_theccnac domain containing protein 38 os=theobroma cacao gn=tcm_036791 pe=4 sv=1	169	20	1.57484e-26	92.1%
IYJ1KEP07H84AI.g1820.t1	a9phn0_poptrpyridine nucleotide-disulfide oxidoreductase family protein os=populus trichocarpa gn=poptr_0009s05180g pe=2 sv=1	354	20	2.05985e-52	92.1%
IYJ1KEP07H0BVH.g2113.t1	q10ky5_orysj10 kda expressed os=oryza sativa japonica gn=loc_os03g25050 pe=2 sv=1	144	20	9.40213e-16	92.1%
IYJ1KEP07IG0WG.g3398.t1	a0a061etv2_theccleucine-rich repeat protein kinase family protein os=theobroma cacao gn=tcm_022398 pe=4 sv=1	381	20	2.94789e-72	92.1%
IYJ1KEP07ILXZ3.g3905.t1	w9sxs1_9rosaperoxisomal -2-hydroxy-acid oxidase glo4 os=morus notabilis gn=l484_008154 pe=4 sv=1	184	20	4.39117e-22	92.1%
IYJ1KEP07IPH6N.g4191.t1	g5dxt5_sillabcl-2-associated athanogene os=silene latifolia pe=2 sv=1	130	20	2.03623e-15	92.1%
IYJ1KEP07H34VT.g6219.t1	a0a061g0g1_theccluc7 n_terminus domain-containing protein isoform 3 os=theobroma cacao gn=tcm_014922 pe=4 sv=1	198	20	9.28701e-19	92.1%
IYJ1KEP07H9GR3.g6691.t1	a0a061dip4_thecchematological and neurological expressed 1-like protein os=theobroma cacao gn=tcm_001123 pe=4 sv=1	264	20	1.68359e-43	92.1%
IYJ1KEP07ICOEG.g6753.t1	a0a061e7p1_theccrna-directed dna polymerase (reverse transcriptase) ribonuclease h os=theobroma cacao gn=tcm_010955 pe=4 sv=1	246	20	4.47291e-33	92.1%
IYJ1KEP07IBQNY.g7333.t1	b9sp87_riccoclathrin assembly os=ricinus communis gn=rcom_0594820 pe=4 sv=1	242	20	1.26802e-26	92.1%
IYJ1KEP07HZWEE.g8010.t1	b9rin7_riccomultidrug resistance-associated protein 3 ( 3) abc- os=ricinus communis gn=rcom_1581350 pe=3 sv=1	312	20	1.21669e-39	92.1%
IYJ1KEP07ICN97.g8651.t1	a5x2r5_9ericsll1 protein os=primula vulgaris gn=sll1 pe=4 sv=1	132	20	6.9838e-18	92.1%
IYJ1KEP07H7CZA.g9877.t1	w9qi36_9rosalysine-specific histone demethylase 1-2-like protein os=morus notabilis gn=l484_010185 pe=4 sv=1	379	20	7.59035e-55	92.1%
IYJ1KEP07IFBPF.g164.t1	a0pga4_vitvi phosphate transporter os=vitis vinifera gn=pi1 pe=2 sv=1	321	20	5.10035e-45	92.05%
IYJ1KEP07H9L02.g1646.t1	b9t7p2_riccoankyrin repeat-containing os=ricinus communis gn=rcom_0441690 pe=4 sv=1	330	20	4.94286e-56	92.05%
IYJ1KEP07IPER6.g1705.t1	b9s156_riccostarch os=ricinus communis gn=rcom_0633900 pe=3 sv=1	188	20	1.22274e-26	92.05%
IYJ1KEP07IKHJE.g4556.t1	b9spz1_ricco2-hydroxyphytanoyl- os=ricinus communis gn=rcom_0466960 pe=3 sv=1	271	20	1.14684e-43	92.05%
IYJ1KEP07IHIT0.g4744.t1	a0a061eig9_thecchop2 os=theobroma cacao gn=tcm_011833 pe=4 sv=1	187	20	4.45647e-29	92.05%
IYJ1KEP07IFHX9.g5496.t1	a0a061eig9_thecchop2 os=theobroma cacao gn=tcm_011833 pe=4 sv=1	187	20	4.45647e-29	92.05%
ConTiG00011.g38.t1	e9p2a1_riccoatpase subunit 4 os=ricinus communis gn=atp4 pe=4 sv=1	1002	20	7.0068e-83	92.0%
IYJ1KEP07IQ0KO.g173.t1	b9rsc5_riccoran binding os=ricinus communis gn=rcom_1474140 pe=4 sv=1	333	20	3.98363e-53	92.0%
IYJ1KEP07IPYDA.g1497.t1	a0a061djw1_theccmei2-like protein 5 isoform 3 os=theobroma cacao gn=tcm_001870 pe=4 sv=1	162	20	2.23473e-20	92.0%
IYJ1KEP07ILLSW.g1716.t1	b6t8z7_maizecytidine deoxycytidylate deaminase family protein os=zea mays pe=2 sv=1	223	20	2.43662e-14	92.0%
IYJ1KEP07ITLYK.g1782.t1	b6t8z7_maizecytidine deoxycytidylate deaminase family protein os=zea mays pe=2 sv=1	223	20	2.43662e-14	92.0%
IYJ1KEP07IAHBQ.g2615.t1	a0a068tqi7_cofcacoffea canephora dh200=94 genomic scaffold_1 os=coffea canephora gn=gscoc_t00015023001 pe=4 sv=1	143	20	9.23651e-19	92.0%
IYJ1KEP07IR4DG.g3316.t1	a0a061g756_theccoligomeric golgi complex component-related cog complex component-related os=theobroma cacao gn=tcm_014923 pe=4 sv=1	303	20	3.25873e-49	92.0%
IYJ1KEP07IUQD6.g3989.t1	a0a061ehg2_thecckinase superfamily protein isoform 1 os=theobroma cacao gn=tcm_019703 pe=4 sv=1	108	20	3.88415e-09	92.0%
IYJ1KEP07IS441.g4180.t1	a0a061g8f0_theccfad-binding berberine family protein os=theobroma cacao gn=tcm_027036 pe=4 sv=1	271	20	2.1506e-34	92.0%
IYJ1KEP07IHZN1.g6214.t1	rr17_arath30s ribosomal protein chloroplastic os=arabidopsis thaliana gn=rps17 pe=1 sv=1	345	20	1.10912e-20	92.0%
IYJ1KEP07IJYSP.g6274.t1	b9rtm1_riccoprotein kinase os=ricinus communis gn=rcom_0911460 pe=4 sv=1	128	20	2.16306e-13	92.0%
IYJ1KEP07H47CU.g6850.t1	a0a061e5e8_theccglycine-rich isoform 1 os=theobroma cacao gn=tcm_010013 pe=4 sv=1	199	1	29.4815	92.0%
IYJ1KEP07IS8PS.g7081.t1	clcf_arathchloride channel protein clc-f os=arabidopsis thaliana gn=clc-f pe=2 sv=2	293	20	7.28555e-40	92.0%
IYJ1KEP07IE1G8.g7091.t1	a0a067l355_jatcuproteasome subunit alpha type os=jatropha curcas gn=jcgz_04454 pe=3 sv=1	345	20	3.25687e-39	92.0%
IYJ1KEP07H2YK9.g7706.t1	a0a061ejc8_theccinositol transporter 1 isoform 2 os=theobroma cacao gn=tcm_020108 pe=3 sv=1	251	20	1.23484e-06	92.0%
IYJ1KEP07H1516.g8841.t1	w9r0n2_9rosauridine 5 -monophosphate synthase os=morus notabilis gn=l484_023950 pe=3 sv=1	303	20	4.29733e-48	92.0%
ConTiG00029.g70.t1	a0a072ttm0_medtrcytochrome c biogenesis protein protein os=medicago truncatula gn=mtr_0082s0260 pe=4 sv=1	1155	20	0.0	91.95%
ConTiG00355.g277.t1	c7a7u6_coravkinase-like protein os=corylus avellana pe=4 sv=1	685	20	1.70253e-120	91.95%
IYJ1KEP07H93JO.g1234.t1	w9r7f8_9rosacoatomer subunit epsilon-1 os=morus notabilis gn=l484_025945 pe=4 sv=1	359	20	1.27651e-65	91.95%
IYJ1KEP07H6964.g1323.t1	a0a061g0p5_theccubiquitin carboxyl-terminal hydrolase family protein os=theobroma cacao gn=tcm_015115 pe=4 sv=1	366	20	1.83035e-69	91.95%
IYJ1KEP07IMAJO.g1641.t1	a0a061e6f4_theccnad -binding rossmann-fold superfamily protein os=theobroma cacao gn=tcm_006776 pe=4 sv=1	256	20	1.69971e-32	91.95%
IYJ1KEP07IFHK4.g1739.t1	b9slj5_riccoeukaryotic translation initiation factor 3 subunit f os=ricinus communis gn=rcom_0592110 pe=3 sv=1	222	20	2.54434e-36	91.95%
IYJ1KEP07IL9BE.g2353.t1	w9qjv3_9rosa glutamyl endopeptidase os=morus notabilis gn=l484_009746 pe=4 sv=1	499	20	4.25324e-94	91.95%
IYJ1KEP07H72NB.g3208.t1	b9swu1_riccotranscription os=ricinus communis gn=rcom_0011080 pe=4 sv=1	208	20	2.0222e-31	91.95%
IYJ1KEP07IBA3O.g4493.t1	a0a061fxd1_theccpentatricopeptide repeat-containing os=theobroma cacao gn=tcm_013776 pe=4 sv=1	323	20	3.68851e-58	91.95%
IYJ1KEP07IARD4.g4732.t1	b9sfh8_riccotype i inositol polyphosphate 5- os=ricinus communis gn=rcom_0646340 pe=4 sv=1	359	20	1.4847e-67	91.95%
IYJ1KEP07H79XW.g4867.t1	a0a061dis6_theccmitochondrial transcription termination factor family protein os=theobroma cacao gn=tcm_001393 pe=4 sv=1	306	20	4.89397e-45	91.95%
IYJ1KEP07H0MM7.g5843.t1	f2e9b5_horvd protein os=hordeum vulgare distichum pe=2 sv=1	256	20	4.0955e-38	91.95%
IYJ1KEP07H26UE.g6405.t1	b9slj5_riccoeukaryotic translation initiation factor 3 subunit f os=ricinus communis gn=rcom_0592110 pe=3 sv=1	222	20	2.54434e-36	91.95%
IYJ1KEP07IJXL9.g7801.t1	a0a061fxd1_theccpentatricopeptide repeat-containing os=theobroma cacao gn=tcm_013776 pe=4 sv=1	323	20	3.68851e-58	91.95%
IYJ1KEP07IQUDN.g8494.t1	h1zx80_tritdtd8itl1 protein os=triticum turgidum durum gn=td8itl1 pe=2 sv=1	244	20	6.61939e-36	91.95%
IYJ1KEP07IB7X5.g8905.t1	g7j7i6_medtrsecretory pathway protein sec39 os=medicago truncatula gn=mtr_3g091940 pe=4 sv=2	185	20	7.27835e-12	91.95%
IYJ1KEP07ILZIL.g1253.t1	a0a061ffa9_theccmajor facilitator superfamily protein isoform 1 os=theobroma cacao gn=tcm_034926 pe=4 sv=1	245	20	3.09713e-38	91.9%
IYJ1KEP07IT9GA.g3432.t1	b9r9m4_riccoacc os=ricinus communis gn=rcom_1498780 pe=3 sv=1	320	20	3.65092e-58	91.9%
IYJ1KEP07ISTOE.g3908.t1	a0a061f2f3_theccarm repeat superfamily protein os=theobroma cacao gn=tcm_026457 pe=4 sv=1	294	20	1.2451e-49	91.9%
IYJ1KEP07H7D10.g4606.t1	q9zuv4_arathat2g28120 os=arabidopsis thaliana gn=at2g28120 pe=1 sv=1	410	20	3.69827e-74	91.9%
IYJ1KEP07IL8KV.g5417.t1	a0a068uvi5_cofcacoffea canephora dh200=94 genomic scaffold_68 os=coffea canephora gn=gscoc_t00036202001 pe=4 sv=1	204	20	4.40546e-16	91.9%
IYJ1KEP07IFM1C.g5706.t1	a0a061eht3_theccaminophospholipid atpase isoform 1 os=theobroma cacao gn=tcm_019687 pe=4 sv=1	291	20	1.4578e-46	91.9%
IYJ1KEP07IGT37.g5795.t1	a5x8e7_9fabacngc5-like protein os=trigonella balansae pe=4 sv=1	354	20	1.61668e-56	91.9%
IYJ1KEP07IO6BA.g6238.t1	a0a068uqk2_cofcacoffea canephora dh200=94 genomic scaffold_45 os=coffea canephora gn=gscoc_t00031302001 pe=4 sv=1	152	20	5.58228e-20	91.9%
IYJ1KEP07IG9YD.g8883.t1	b9hl33_poptrcyp77a3p family protein os=populus trichocarpa gn=poptr_0008s02570g pe=3 sv=1	157	20	5.64237e-19	91.9%
IYJ1KEP07HZDNY.g10066.t1	a0a061gql3_theccsucrose phosphate synthase 1f os=theobroma cacao gn=tcm_046907 pe=4 sv=1	306	20	5.70118e-42	91.9%
IYJ1KEP07ITZBP.g516.t1	a0a061fyn4_theccradical sam superfamily protein os=theobroma cacao gn=tcm_014565 pe=4 sv=1	304	20	1.73533e-52	91.85%
IYJ1KEP07IES0R.g2932.t1	a0a061g6m2_theccvps54 isoform 5 os=theobroma cacao gn=tcm_026923 pe=4 sv=1	421	20	1.40356e-62	91.85%
IYJ1KEP07INVE5.g3805.t1	a0a061fep2_thecceukaryotic aspartyl protease family protein isoform 3 os=theobroma cacao gn=tcm_034749 pe=3 sv=1	389	20	4.52539e-68	91.85%
IYJ1KEP07H4T9X.g4463.t1	a0a061gaa8_theccubiquitin-specific protease family c19-related protein os=theobroma cacao gn=tcm_046831 pe=4 sv=1	316	20	1.86688e-46	91.85%
IYJ1KEP07IIGZ8.g4963.t1	b9rgr9_riccoribulose bisphosphate carboxylase oxygenase os=ricinus communis gn=rcom_1443440 pe=4 sv=1	298	20	1.34137e-54	91.85%
IYJ1KEP07H64KV.g5125.t1	a0a068vek0_cofcacoffea canephora dh200=94 genomic scaffold_213 os=coffea canephora gn=gscoc_t00001605001 pe=4 sv=1	426	20	6.69885e-60	91.85%
IYJ1KEP07H1VPQ.g6443.t1	q0vjb6_plaacinorganic phosphate transporter protein os=platanus acerifolia gn=ipht pe=2 sv=1	346	20	1.31281e-59	91.85%
IYJ1KEP07INIP8.g6547.t1	q9fij4_arathat5g47870 os=arabidopsis thaliana gn=at5g47870 pe=2 sv=1	138	20	6.85205e-18	91.85%
IYJ1KEP07H47M0.g9006.t1	g7ji82_medtrbacterial long-chain fatty acid synthetase os=medicago truncatula gn=mtr_3g082660 pe=4 sv=1	180	20	1.04645e-16	91.85%
IYJ1KEP07ISH7R.g2739.t1	w9r0n2_9rosauridine 5 -monophosphate synthase os=morus notabilis gn=l484_023950 pe=3 sv=1	529	20	5.57148e-98	91.8%
IYJ1KEP07ISDBZ.g3529.t1	d7rjy7_oleeus-locus receptor kinase-like protein os=olea europaea pe=2 sv=1	243	20	3.46955e-30	91.8%
IYJ1KEP07H9T28.g4782.t1	c6zrs7_soybnreceptor-like protein kinase-like protein os=glycine max pe=2 sv=1	363	20	1.19041e-68	91.8%
IYJ1KEP07H3SKE.g6108.t1	a0a061gj61_theccheat shock transcription factor a2 isoform 1 os=theobroma cacao gn=tcm_037308 pe=3 sv=1	327	20	1.45378e-26	91.8%
IYJ1KEP07ILPSR.g6999.t1	w9rcy6_9rosasulfate transporter os=morus notabilis gn=l484_009110 pe=4 sv=1	267	20	4.52527e-39	91.8%
IYJ1KEP07IH38S.g7256.t1	f4jww6_arathomega-hydroxypalmitate o-feruloyl transferase os=arabidopsis thaliana gn=at5g41040 pe=4 sv=1	137	20	1.30387e-18	91.8%
IYJ1KEP07ISAT5.g8676.t1	w9rcy6_9rosasulfate transporter os=morus notabilis gn=l484_009110 pe=4 sv=1	267	20	4.52527e-39	91.8%
IYJ1KEP07H0CT6.g9202.t1	a9ecz7_citunmother of ft and tfl1-like protein os=citrus unshiu gn= 1 pe=2 sv=1	221	20	4.09063e-34	91.8%
ConTiG01502.g637.t1	A5APL8_VITVIPutative uncharacterized protein OS=Vitis vinifera GN=VITISV_007331 PE=4 SV=1	514	20	7.65374e-91	91.75%
IYJ1KEP07IAJ5B.g2589.t1	w9rj92_9rosa3-dehydroquinate synthase os=morus notabilis gn=l484_002002 pe=4 sv=1	172	20	2.44015e-16	91.75%
IYJ1KEP07IOG8T.g2738.t1	a0a061eve5_theccmutl protein isoform 2 os=theobroma cacao gn=tcm_021024 pe=4 sv=1	311	20	2.00383e-53	91.75%
IYJ1KEP07IDXR6.g3497.t1	os=ricinus communis gn=rcom_1514880 pe=3 sv=1	216	20	5.62667e-25	91.75%
IYJ1KEP07IGVKM.g3662.t1	a0a061eve5_theccmutl protein isoform 2 os=theobroma cacao gn=tcm_021024 pe=4 sv=1	311	20	2.00383e-53	91.75%
IYJ1KEP07H31DY.g3957.t1	w9rvd6_9rosadead-box atp-dependent rna helicase ise2 os=morus notabilis gn=l484_011020 pe=4 sv=1	277	20	2.23497e-44	91.75%
IYJ1KEP07IQ2BV.g4529.t1	v4sfp0_9rosixyloglucan endotransglucosylase hydrolase os=citrus clementina gn=cicle_v10026210mg pe=3 sv=1	312	20	2.26223e-58	91.75%
IYJ1KEP07IA623.g7305.t1	a0a061gkv3_theccgalactose oxidase kelch repeat superfamily protein os=theobroma cacao gn=tcm_029472 pe=4 sv=1	316	20	3.38642e-58	91.75%
IYJ1KEP07H5OG5.g7730.t1	g7jyp8_medtrregulator of nonsense transcripts protein os=medicago truncatula gn=mtr_5g013820 pe=4 sv=1	374	20	1.98972e-13	91.75%
IYJ1KEP07H9HO8.g8348.t1	a0a061eve5_theccmutl protein isoform 2 os=theobroma cacao gn=tcm_021024 pe=4 sv=1	311	20	2.00383e-53	91.75%
IYJ1KEP07H5Q3U.g9477.t1	a0a061eve5_theccmutl protein isoform 2 os=theobroma cacao gn=tcm_021024 pe=4 sv=1	311	20	2.00383e-53	91.75%
IYJ1KEP07H1OT2.g9968.t1	b9icy5_poptrcationic amino acid transporter 1 family protein os=populus trichocarpa gn=poptr_0015s14180g pe=4 sv=2	206	20	4.8644e-22	91.75%
IYJ1KEP07ITVQ3.g1.t1	a0a061g1w5_thecccrs1 domain-containing protein os=theobroma cacao gn=tcm_012352 pe=4 sv=1	213	20	7.06328e-32	91.7%
IYJ1KEP07ILU97.g3719.t1	b9gul1_poptrglycosyl hydrolase family 3 family protein os=populus trichocarpa gn=poptr_0002s09450g pe=4 sv=1	163	20	1.49954e-21	91.7%
IYJ1KEP07IJ6DU.g4414.t1	q9fil5_arathat5g58960 protein os=arabidopsis thaliana gn=gil1 pe=2 sv=1	325	20	7.23473e-34	91.7%
IYJ1KEP07H8JEA.g4847.t1	a0a067k3p7_jatcuflavin-containing monooxygenase os=jatropha curcas gn=jcgz_17597 pe=3 sv=1	392	20	7.55113e-76	91.7%
IYJ1KEP07IPQYN.g5002.t1	q9s986_maizehsp70 protein os=zea mays gn=hsp 70-1 pe=4 sv=1	289	20	9.69427e-49	91.7%
IYJ1KEP07H8A0O.g6692.t1	a0a072unz9_medtrepoxide hydrolase-like protein os=medicago truncatula gn=mtr_4g089060 pe=4 sv=1	195	20	3.40816e-29	91.7%
IYJ1KEP07IG1JB.g7960.t1	a0a061faz4_theccpeptide chain release factor 2 os=theobroma cacao gn=tcm_026757 pe=4 sv=1	217	20	6.29884e-29	91.7%
IYJ1KEP07IDKGC.g8175.t1	w9rh96_9rosa lrr receptor-like serine threonine-protein kinase os=morus notabilis gn=l484_001245 pe=4 sv=1	193	20	2.25035e-29	91.7%
IYJ1KEP07H42YC.g9015.t1	a0a061h055_theccendoplasmic reticulum	317	20	1.08009e-46	91.7%
IYJ1KEP07IKTTD.g9519.t1	a0a061fx38_theccpentatricopeptide repeat-containing isoform 1 os=theobroma cacao gn=tcm_013958 pe=4 sv=1	201	20	1.76373e-25	91.7%
IYJ1KEP07ISINB.g938.t1	b9s8j6_riccocalcium-dependent protein os=ricinus communis gn=rcom_0601720 pe=4 sv=1	357	20	1.29092e-24	91.65%
IYJ1KEP07IAY86.g1579.t1	w9s1c3_9rosacleavage and polyadenylation specificity factor subunit os=morus notabilis gn=l484_027639 pe=4 sv=1	478	20	5.20236e-56	91.65%
IYJ1KEP07IMG0W.g1946.t1	a0a061fy26_theccatpase family aaa domain-containing protein 1-a isoform 1 os=theobroma cacao gn=tcm_014616 pe=3 sv=1	219	20	9.74588e-24	91.65%
IYJ1KEP07IILZB.g2572.t1	b9s2x5_riccokinesin heavy os=ricinus communis gn=rcom_0563680 pe=3 sv=1	288	20	2.77683e-17	91.65%
IYJ1KEP07ISTC0.g3730.t1	a0a061dza6_theccsynaptotagmin a isoform 4 os=theobroma cacao gn=tcm_006636 pe=4 sv=1	243	20	3.94525e-25	91.65%
IYJ1KEP07IJBJJ.g4349.t1	a0a072vgz3_medtrlectin receptor kinase os=medicago truncatula gn=mtr_1g048360 pe=4 sv=1	310	20	7.57087e-45	91.65%
IYJ1KEP07ISILG.g5979.t1	A5ALU1_VITVIPutative uncharacterized protein OS=Vitis vinifera GN=VITISV_001308 PE=4 SV=1	206	20	6.59374e-31	91.65%
IYJ1KEP07IKVCQ.g9961.t1	b9r7u0_riccoatp binding os=ricinus communis gn=rcom_1594220 pe=4 sv=1	268	20	1.35575e-40	91.65%
IYJ1KEP07IJ7RN.g6189.t1	a0a061ekx4_theccref4-related 1 os=theobroma cacao gn=tcm_020496 pe=4 sv=1	114	18	2.21619e-10	91.61%
IYJ1KEP07INYWN.g929.t1	a0a061df38_theccisocitrate dehydrogenase 1 isoform 1 os=theobroma cacao gn=tcm_000083 pe=3 sv=1	286	20	2.74089e-45	91.6%
IYJ1KEP07IJOEC.g2534.t1	a0a061guz0_theccglycosyl hydrolase family protein isoform 2 os=theobroma cacao gn=tcm_041163 pe=4 sv=1	201	20	2.35805e-25	91.6%
IYJ1KEP07IHXDU.g2630.t1	a0a061gfe2_theccvascular plant one zinc finger protein isoform 1 os=theobroma cacao gn=tcm_029785 pe=4 sv=1	143	20	1.77652e-14	91.6%
IYJ1KEP07ILZU0.g3445.t1	m8b0j7_aegta transporter arsb os=aegilops tauschii gn=f775_12867 pe=4 sv=1	283	20	1.26882e-32	91.6%
IYJ1KEP07IP0YK.g3518.t1	b9iaq9_poptrglycosyl hydrolase family protein os=populus trichocarpa gn=poptr_0014s16250g pe=4 sv=1	244	20	5.94203e-45	91.6%
IYJ1KEP07H4THK.g5062.t1	b3sn57_soybnbrother of ft and tfl1 protein os=glycine max gn= pe=2 sv=1	210	20	5.65621e-32	91.6%
IYJ1KEP07IL924.g6383.t1	b9s3i8_riccoprotein os=ricinus communis gn=rcom_0669360 pe=4 sv=1	105	5	1.65288e-09	91.6%
IYJ1KEP07ITB19.g6788.t1	a0a068vd35_cofcacoffea canephora dh200=94 genomic scaffold_263 os=coffea canephora gn=gscoc_t00004130001 pe=4 sv=1	264	20	3.45335e-44	91.6%
IYJ1KEP07H9I9H.g7217.t1	b9hb72_poptrrna recognition motif-containing family protein os=populus trichocarpa gn=poptr_0006s28150g pe=4 sv=1	301	20	2.11262e-49	91.6%
IYJ1KEP07H6FPD.g8195.t1	a0a061efb6_thecco-fucosyltransferase family protein os=theobroma cacao gn=tcm_010885 pe=4 sv=1	165	20	7.58512e-26	91.6%
IYJ1KEP07IC30N.g3512.t1	f6hvx9_vitvialpha-galactosidase os=vitis vinifera gn=vit_10s0071g01130 pe=3 sv=1	219	20	1.76546e-34	91.55%
IYJ1KEP07H9HVD.g5071.t1	a0a061ej53_theccp-loop containing nucleoside triphosphate hydrolases superfamily protein isoform 2 os=theobroma cacao gn=tcm_020154 pe=3 sv=1	307	20	2.14958e-40	91.55%
IYJ1KEP07ISICL.g4703.t1	q9c9p5_arath ribosomal protein s9 45292-45606 os=arabidopsis thaliana gn= pe=3 sv=1	315	20	7.83914e-54	91.5%
IYJ1KEP07IKUNR.g5618.t1	b9t3k3_riccoprotein os=ricinus communis gn=rcom_0337100 pe=4 sv=1	461	20	4.46459e-95	91.5%
IYJ1KEP07INGU9.g7457.t1	b9t3w4_riccoatp binding os=ricinus communis gn=rcom_0762330 pe=4 sv=1	140	20	1.90594e-14	91.5%
IYJ1KEP07INT9H.g7681.t1	b9gux9_poptrphosphate-responsive family protein os=populus trichocarpa gn=poptr_0002s09880g pe=4 sv=2	406	20	2.20275e-76	91.5%
IYJ1KEP07IBT2O.g8702.t1	b9sqn9_riccomeiotic checkpoint regulator os=ricinus communis gn=rcom_0838250 pe=4 sv=1	235	20	3.60826e-26	91.5%
IYJ1KEP07IIU17.g10201.t1	isoform 2 os=theobroma cacao gn=tcm_038052 pe=4 sv=1	157	12	9.36847e-11	91.5%
IYJ1KEP07IPRRD.g738.t1	a9pc07_poptrzinc finger family protein os=populus trichocarpa gn=poptr_0011s15220g pe=2 sv=1	242	20	5.09044e-20	91.45%
IYJ1KEP07ILBY0.g3085.t1	a0a061fx22_theccglycosyl hydrolase family protein isoform 3 os=theobroma cacao gn=tcm_044427 pe=4 sv=1	240	20	1.07398e-37	91.45%
IYJ1KEP07IS5JN.g6920.t1	b9s848_riccopentatricopeptide repeat-containing os=ricinus communis gn=rcom_0693310 pe=4 sv=1	255	20	8.28899e-43	91.45%
IYJ1KEP07IAHXV.g7048.t1	a0a061gbx9_thecccopper chaperone for sod1 os=theobroma cacao gn=tcm_016126 pe=4 sv=1	224	20	1.87476e-34	91.45%
IYJ1KEP07IP9L2.g9741.t1	a0a061gkk4_theccregulatory protein isoform 2 os=theobroma cacao gn=tcm_037633 pe=4 sv=1	356	20	9.73045e-53	91.45%
IYJ1KEP07IOJZ0.g10216.t1	a0a061fx22_theccglycosyl hydrolase family protein isoform 3 os=theobroma cacao gn=tcm_044427 pe=4 sv=1	240	20	1.07398e-37	91.45%
IYJ1KEP07IUJXJ.g840.t1	u6bje9_braotbeta- -xylosyltransferase os=brassica oleracea italica pe=2 sv=1	226	20	1.79414e-28	91.4%
IYJ1KEP07IM05J.g1148.t1	a0a061ffm0_theccpentatricopeptide repeat (ppr-like) superfamily protein os=theobroma cacao gn=tcm_034554 pe=4 sv=1	186	20	7.81455e-25	91.4%
IYJ1KEP07IL81A.g1206.t1	b9se65_riccosmall glutamine-rich tetratricopeptide repeat-containing protein os=ricinus communis gn=rcom_1522360 pe=4 sv=1	352	20	2.6568e-61	91.4%
IYJ1KEP07IRL22.g1735.t1	b9ssi9_riccozinc finger os=ricinus communis gn=rcom_0511210 pe=4 sv=1	344	20	2.29467e-63	91.4%
IYJ1KEP07H6OSP.g3663.t1	a0a061g1w2_theccglycogen starch synthases isoform 1 os=theobroma cacao gn=tcm_015424 pe=4 sv=1	162	20	4.48652e-21	91.4%
IYJ1KEP07H9HBH.g5470.t1	b9h085_poptrdehydratase family protein os=populus trichocarpa gn=poptr_0003s17520g pe=3 sv=2	419	20	7.08612e-62	91.4%
IYJ1KEP07IIEJV.g7336.t1	w9r2f0_9rosaiaa-amino acid hydrolase os=morus notabilis gn=l484_019191 pe=4 sv=1	203	20	5.00788e-32	91.4%
ConTiG00012.g41.t1	a9p642_diesenadh dehydrogenase subunit 5 os=diervilla sessilifolia gn=nad5 pe=4 sv=1	906	20	6.8144e-33	91.35%
ConTiG00022.g60.t1	e9p2b7_riccoribosomal protein s1 os=ricinus communis gn=rps1 pe=4 sv=1	1101	20	1.77933e-73	91.35%
IYJ1KEP07IOQR5.g68.t1	q5d1l9_poptrclass iii hd-zip protein 8 os=populus trichocarpa gn=hb8 pe=2 sv=1	212	20	2.94974e-33	91.35%
IYJ1KEP07IMYML.g927.t1	a0a061dqg7_theccphototropic-responsive nph3 family protein isoform 2 os=theobroma cacao gn=tcm_004557 pe=4 sv=1	273	20	7.82287e-41	91.35%
IYJ1KEP07IO7AA.g3377.t1	os=ricinus communis gn=rcom_1264030 pe=4 sv=1	411	20	1.50391e-72	91.35%
IYJ1KEP07H4VBY.g4150.t1	a0a068ucm3_cofcacoffea canephora dh200=94 genomic scaffold_19 os=coffea canephora gn=gscoc_t00021374001 pe=4 sv=1	267	20	2.00149e-43	91.35%
IYJ1KEP07H3JB1.g4448.t1	a0a061g438_theccperoxin 19-2 os=theobroma cacao gn=tcm_015969 pe=4 sv=1	264	20	2.604e-45	91.35%
IYJ1KEP07H84XV.g4489.t1	b9s541_riccogtp-binding protein- os=ricinus communis gn=rcom_1721220 pe=4 sv=1	339	20	1.10882e-48	91.35%
IYJ1KEP07INBGO.g6039.t1	g7in22_medtractin filament bundling protein p-115-abp os=medicago truncatula gn=mtr_2g036860 pe=4 sv=2	322	20	1.23636e-53	91.35%
IYJ1KEP07H6TSJ.g7923.t1	a0a061gva4_theccnodulation protein noei os=theobroma cacao gn=tcm_038074 pe=4 sv=1	279	20	5.93266e-19	91.35%
IYJ1KEP07H02VO.g1866.t1	a0a061etd0_theccaluminum induced protein with ygl and lrdr motifs os=theobroma cacao gn=tcm_020532 pe=4 sv=1	168	20	1.19202e-13	91.3%
IYJ1KEP07IJEH2.g2174.t1	chsy_betpnchalcone synthase os=betula pendula gn=chs pe=2 sv=2	178	20	1.35252e-24	91.3%
IYJ1KEP07H9YM1.g2370.t1	a0a061e2i1_thecccytochrome c biogenesis protein family isoform 1 os=theobroma cacao gn=tcm_007279 pe=4 sv=1	153	20	1.17485e-17	91.3%
IYJ1KEP07INV2A.g3537.t1	a0a061ezz6_theccgrowth-regulating factor 5 os=theobroma cacao gn=tcm_025561 pe=4 sv=1	219	20	1.03085e-21	91.3%
IYJ1KEP07IA9Q4.g4199.t1	a0a061glr7_thecctransducin wd40 repeat-like superfamily protein os=theobroma cacao gn=tcm_037589 pe=4 sv=1	216	20	3.20077e-35	91.3%
IYJ1KEP07H7RVW.g5285.t1	isoform 2 os=theobroma cacao gn=tcm_025633 pe=4 sv=1	317	20	1.86E-57	91.3%
IYJ1KEP07H59XV.g7109.t1	a0a061fzw2_theccu3 small nucleolar rna-associated protein 10 and nuc211 domain-containing isoform 1 os=theobroma cacao gn=tcm_014859 pe=4 sv=1	174	20	3.07756e-27	91.3%
IYJ1KEP07IM0J8.g7689.t1	a0a061dpi7_theccalcohol dehydrogenase 1 os=theobroma cacao gn=tcm_003038 pe=4 sv=1	186	20	0.000452399	91.3%
IYJ1KEP07H1FXU.g8047.t1	b9ry32_ricconuclear acid binding os=ricinus communis gn=rcom_0814100 pe=4 sv=1	276	20	1.73825e-16	91.3%
IYJ1KEP07IHC3J.g8266.t1	w9rn77_9rosafork head transcription factor 1 os=morus notabilis gn=l484_007013 pe=4 sv=1	413	20	4.81394e-74	91.3%
IYJ1KEP07H7HQK.g9063.t1	a0a061fzw2_theccu3 small nucleolar rna-associated protein 10 and nuc211 domain-containing isoform 1 os=theobroma cacao gn=tcm_014859 pe=4 sv=1	174	20	3.07756e-27	91.3%
IYJ1KEP07IGBLR.g2281.t1	a0a061fxe3_theccfar1-related sequence 3 isoform 1 os=theobroma cacao gn=tcm_044608 pe=4 sv=1	381	20	1.4266e-59	91.25%
IYJ1KEP07IDX3P.g6830.t1	a0a061ejy9_theccs-adenosyl-l-methionine-dependent methyltransferases superfamily protein isoform 1 os=theobroma cacao gn=tcm_020118 pe=4 sv=1	337	20	2.8588e-54	91.25%
IYJ1KEP07H22GN.g9486.t1	a0a061gt64_theccbrevis radix-like 4 isoform 4 os=theobroma cacao gn=tcm_037573 pe=4 sv=1	252	20	2.78671e-30	91.25%
ConTiG01132.g543.t1	b9sf53_riccoinorganic phosphate os=ricinus communis gn=rcom_1214240 pe=4 sv=1	478	20	6.23761e-87	91.2%
IYJ1KEP07IUPC4.g1493.t1	acting on acid in phosphorus-containing -dependent acid isoform 7 os=theobroma cacao gn=tcm_035323 pe=4 sv=1	240	20	5.07254e-28	91.2%
IYJ1KEP07IEZXS.g1523.t1	b9rye9_riccopolyadenylate-binding os=ricinus communis gn=rcom_0812530 pe=4 sv=1	354	20	4.30236e-56	91.2%
IYJ1KEP07IPZM4.g3002.t1	b9iaq9_poptrglycosyl hydrolase family protein os=populus trichocarpa gn=poptr_0014s16250g pe=4 sv=1	229	20	3.02543e-41	91.2%
IYJ1KEP07IHWBN.g3169.t1	m5vzs8_prupemalate dehydrogenase os=prunus persica gn=prupe_ppa007722mg pe=3 sv=1	273	20	2.87522e-18	91.2%
IYJ1KEP07ITBNT.g4952.t1	a0a061g3l2_theccs-adenosyl-l-methionine-dependent methyltransferases superfamily protein os=theobroma cacao gn=tcm_015565 pe=4 sv=1	204	20	7.88925e-27	91.2%
IYJ1KEP07IBHYL.g5288.t1	q9m7j0_9rosiretinoblastoma-related protein 1 os=populus tremula x populus tremuloides gn=rb1 pe=2 sv=1	255	20	1.63526e-40	91.2%
IYJ1KEP07H4Q6T.g7023.t1	a0a061dzz8_theccthioredoxin superfamily protein os=theobroma cacao gn=tcm_046998 pe=4 sv=1	163	20	1.66569e-19	91.2%
IYJ1KEP07IM2I2.g7768.t1	a0a068tvw1_cofcacoffea canephora dh200=94 genomic scaffold_5 os=coffea canephora gn=gscoc_t00032373001 pe=4 sv=1	297	20	2.81632e-50	91.2%
IYJ1KEP07H7V8G.g8442.t1	a0a068tvx5_cofcacoffea canephora dh200=94 genomic scaffold_5 os=coffea canephora gn=gscoc_t00032344001 pe=4 sv=1	229	20	5.71645e-27	91.2%
IYJ1KEP07H8752.g4914.t1	m8cy21_aegtaxaa-pro dipeptidase os=aegilops tauschii gn=f775_15119 pe=4 sv=1	137	11	5.25022e-09	91.18%
IYJ1KEP07H5X1X.g6840.t1	b9s651_riccorna binding os=ricinus communis gn=rcom_1064510 pe=4 sv=1	107	19	6.60093e-09	91.16%
IYJ1KEP07IMG8R.g829.t1	b9ryl3_riccoalpha beta os=ricinus communis gn=rcom_1130380 pe=4 sv=1	292	20	2.89004e-37	91.15%
IYJ1KEP07IAHQ9.g3632.t1	os=theobroma cacao gn=tcm_026630 pe=4 sv=1	514	20	1.47277e-100	91.15%
IYJ1KEP07IGDNM.g3773.t1	b9n5r6_poptrgermin-like protein 1 os=populus trichocarpa gn=poptr_0011s16490g pe=4 sv=1	410	20	1.6385e-72	91.15%
IYJ1KEP07H6QIA.g3921.t1	b9sb65_riccomolybdopterin synthase catalytic subunit os=ricinus communis gn=rcom_0785360 pe=3 sv=1	448	20	1.33881e-83	91.15%
IYJ1KEP07H4WS5.g8412.t1	b9icy5_poptrcationic amino acid transporter 1 family protein os=populus trichocarpa gn=poptr_0015s14180g pe=4 sv=2	274	20	1.04274e-36	91.15%
IYJ1KEP07H1M0R.g9587.t1	a0a061gk67_thecc26s proteasome regulatory isoform 2 os=theobroma cacao gn=tcm_037055 pe=4 sv=1	126	20	4.12901e-13	91.15%
IYJ1KEP07IQJ8Q.g723.t1	b5rhv8_lotjaam-induced phosphate transporter os=lotus japonicus pe=4 sv=1	208	20	4.99048e-21	91.1%
IYJ1KEP07IO99L.g1252.t1	a0a061fqs2_theccvesicle-associated membrane protein 727 os=theobroma cacao gn=tcm_044212 pe=4 sv=1	249	20	1.80796e-34	91.1%
IYJ1KEP07IMT5E.g1681.t1	w9qjr0_9rosaauxin response factor os=morus notabilis gn=l484_008052 pe=3 sv=1	192	20	1.66945e-23	91.1%
IYJ1KEP07H8WP2.g1953.t1	b9rkn4_riccotranscription os=ricinus communis gn=rcom_1052210 pe=4 sv=1	239	20	6.65114e-40	91.1%
IYJ1KEP07IPWER.g3274.t1	o82458_lotjarac gtpase activating protein 1 os=lotus japonicus pe=2 sv=1	130	20	1.46815e-13	91.1%
IYJ1KEP07ISND2.g3361.t1	b9s2k2_riccodead box atp-dependent rna os=ricinus communis gn=rcom_0699960 pe=4 sv=1	210	20	6.3539e-34	91.1%
IYJ1KEP07IIGKR.g5917.t1	b9t3j2_riccochitinase os=ricinus communis gn=rcom_1264000 pe=3 sv=1	301	20	1.1644e-50	91.1%
IYJ1KEP07H07BY.g6164.t1	v4tvg8_9rosimate efflux family protein os=citrus clementina gn=cicle_v10008296mg pe=3 sv=1	386	20	1.07834e-69	91.1%
IYJ1KEP07IAQ2X.g7890.t1	a0a061dvk7_theccvacuolar sorting receptor 7 os=theobroma cacao gn=tcm_005981 pe=4 sv=1	258	20	2.54681e-37	91.1%
IYJ1KEP07IBCJH.g7948.t1	a0a061ghj2_theccmif4g domain-containing protein ma3 domain-containing protein isoform 1 os=theobroma cacao gn=tcm_036897 pe=4 sv=1	243	20	4.19021e-39	91.1%
IYJ1KEP07IFW2X.g8433.t1	b9ry61_riccothioredoxin domain-containing os=ricinus communis gn=rcom_0810450 pe=4 sv=1	278	20	7.36069e-39	91.1%
IYJ1KEP07IDKJ8.g9934.t1	b9ret6_riccocysteine os=ricinus communis gn=rcom_1428600 pe=4 sv=1	247	20	2.59071e-29	91.1%
IYJ1KEP07ITIMO.g140.t1	a0a061g835_theccd-3-phosphoglycerate dehydrogenase os=theobroma cacao gn=tcm_027097 pe=3 sv=1	395	20	2.46374e-64	91.05%
IYJ1KEP07IOZPZ.g150.t1	os=ricinus communis gn=rcom_1083740 pe=4 sv=1	259	20	3.66572e-40	91.05%
IYJ1KEP07IONQI.g1404.t1	a0a061gs65_theccaminopeptidase m1 isoform 2 os=theobroma cacao gn=tcm_037335 pe=4 sv=1	288	20	3.02444e-33	91.05%
IYJ1KEP07IMODV.g1792.t1	b9szy7_riccohsp70-binding os=ricinus communis gn=rcom_0451760 pe=4 sv=1	281	20	2.20274e-45	91.05%
IYJ1KEP07IQBHD.g3324.t1	a0a061gs65_theccaminopeptidase m1 isoform 2 os=theobroma cacao gn=tcm_037335 pe=4 sv=1	288	20	3.02444e-33	91.05%
IYJ1KEP07H4LBU.g7716.t1	b9ica0_poptrkinase family protein os=populus trichocarpa gn=poptr_0014s02610g pe=3 sv=1	218	20	1.9055e-33	91.05%
IYJ1KEP07IFNAY.g8154.t1	q75q02_noccamultidrug resistance-associated protein os=noccaea caerulescens gn= 3 pe=2 sv=1	267	20	5.49741e-39	91.05%
IYJ1KEP07H7JJ8.g8692.t1	b9rva7_ricco6-phosphogluconate decarboxylating os=ricinus communis gn=rcom_0901440 pe=3 sv=1	461	20	2.91555e-87	91.05%
IYJ1KEP07IEMUB.g9345.t1	b9s8v6_riccoatp binding os=ricinus communis gn=rcom_0836310 pe=4 sv=1	384	20	2.86949e-61	91.05%
IYJ1KEP07IBT8V.g9645.t1	a0a061e076_theccamino acid permease 2 isoform 1 os=theobroma cacao gn=tcm_006640 pe=4 sv=1	234	20	4.94623e-36	91.05%
IYJ1KEP07IT8XX.g151.t1	m5vjc7_prupelaccase os=prunus persica gn=prupe_ppa025323mg pe=3 sv=1	166	20	3.96908e-22	91.0%
IYJ1KEP07IBUU8.g351.t1	b9rxp2_riccoadenosine os=ricinus communis gn=rcom_0905310 pe=4 sv=1	245	20	1.7054e-42	91.0%
IYJ1KEP07IOGDJ.g740.t1	a0a061epb3_theccacyl-activating enzyme 7 os=theobroma cacao gn=tcm_021325 pe=4 sv=1	299	20	5.21969e-52	91.0%
IYJ1KEP07IJ1J8.g3711.t1	a0a061ez52_theccaaa-type atpase family protein os=theobroma cacao gn=tcm_025458 pe=4 sv=1	226	20	3.67752e-29	91.0%
IYJ1KEP07H38T0.g4346.t1	v7cdq7_phavumlo-like protein os=phaseolus vulgaris gn=phavu_003g271300g pe=3 sv=1	105	20	2.45276e-09	91.0%
IYJ1KEP07IK63V.g4472.t1	j3mgl4_orybrpeptidyl-prolyl cis-trans isomerase os=oryza brachyantha gn=ob06g31580 pe=4 sv=1	179	20	1.77949e-16	91.0%
IYJ1KEP07IPY5U.g4512.t1	w9r716_9rosamlo protein-1-like protein os=morus notabilis gn=l484_024831 pe=4 sv=1	135	20	6.44284e-17	91.0%
IYJ1KEP07INBAN.g4610.t1	a0a061dzb4_theccsubtilisin-like serine protease 2 os=theobroma cacao gn=tcm_006646 pe=4 sv=1	407	20	4.02784e-73	91.0%
IYJ1KEP07H7ZX5.g4900.t1	a0a061fvi2_theccc2 calcium lipid-binding and gram domain containing os=theobroma cacao gn=tcm_012222 pe=4 sv=1	293	20	8.75839e-51	91.0%
IYJ1KEP07ISJGB.g5343.t1	a0a061e3e1_theccphotosystem ii stability assembly factor isoform 2 os=theobroma cacao gn=tcm_007737 pe=4 sv=1	399	20	1.93996e-64	91.0%
IYJ1KEP07IC6DN.g6079.t1	a0a061fdj8_theccribosomal protein l27 family protein isoform 1 os=theobroma cacao gn=tcm_034043 pe=4 sv=1	301	20	6.72977e-42	91.0%
IYJ1KEP07IO59G.g6114.t1	a0a067je58_jatcupyruvate kinase os=jatropha curcas gn=jcgz_21519 pe=3 sv=1	327	20	6.58245e-39	91.0%
IYJ1KEP07H0X8G.g6257.t1	w9r716_9rosamlo protein-1-like protein os=morus notabilis gn=l484_024831 pe=4 sv=1	135	20	6.44284e-17	91.0%
IYJ1KEP07IHTF8.g8964.t1	a2q555_medtrnucleosome chromatin assembly factor group protein os=medicago truncatula gn=mtr_2g039250 pe=2 sv=1	114	6	7.01415e-08	91.0%
IYJ1KEP07IHN2G.g9082.t1	w9r716_9rosamlo protein-1-like protein os=morus notabilis gn=l484_024831 pe=4 sv=1	135	20	6.44284e-17	91.0%
IYJ1KEP07INTDP.g158.t1	hydrolyzing o-glycosyl os=ricinus communis gn=rcom_1585070 pe=4 sv=1	278	20	2.68348e-45	90.95%
IYJ1KEP07IICQS.g580.t1	a0a068utb9_cofcacoffea canephora dh200=94 genomic scaffold_55 os=coffea canephora gn=gscoc_t00033790001 pe=4 sv=1	205	20	9.29048e-18	90.95%
IYJ1KEP07IO1S6.g1135.t1	e6y2h4_helanphospholipid glycerol acyltransferase os=helianthus annuus gn=gpat3 pe=2 sv=1	375	20	9.35799e-53	90.95%
IYJ1KEP07IKF8J.g1569.t1	a0a061gpd8_theccnuclear transcription factor y subunit b-6 os=theobroma cacao gn=tcm_030446 pe=4 sv=1	361	20	1.26623e-65	90.95%
IYJ1KEP07H75SN.g3392.t1	w9rvy4_9rosavacuolar protein sorting-associated protein 8-like protein os=morus notabilis gn=l484_019633 pe=4 sv=1	227	20	2.50183e-33	90.95%
IYJ1KEP07INCC7.g3624.t1	a9pbk1_poptremp24 gp25l p24 family protein os=populus trichocarpa gn=poptr_0008s09020g pe=2 sv=1	345	20	1.57447e-49	90.95%
IYJ1KEP07IT079.g4753.t1	a0a061gc33_thecckinase superfamily protein isoform 1 os=theobroma cacao gn=tcm_029057 pe=3 sv=1	179	20	2.25442e-14	90.95%
IYJ1KEP07IGVO9.g6162.t1	e6y2h4_helanphospholipid glycerol acyltransferase os=helianthus annuus gn=gpat3 pe=2 sv=1	375	20	9.35799e-53	90.95%
IYJ1KEP07IS9YI.g6758.t1	a0a061g5k0_theccsporulation 11-2 os=theobroma cacao gn=tcm_016342 pe=4 sv=1	223	20	9.28368e-35	90.95%
IYJ1KEP07IAYQO.g7013.t1	a0a061fvf5_theccarmadillo beta-catenin repeat family protein kinesin motor family protein isoform 2 os=theobroma cacao gn=tcm_043271 pe=3 sv=1	198	20	6.52463e-25	90.95%
IYJ1KEP07INRYY.g7759.t1	a0a061fxg7_theccd-cysteine desulfhydrase isoform 1 os=theobroma cacao gn=tcm_013393 pe=4 sv=1	207	20	3.47998e-27	90.95%
IYJ1KEP07H19EY.g8572.t1	e5dd04_lirtuvariant in methylation-like protein os=liriodendron tulipifera pe=4 sv=1	329	20	7.77846e-60	90.95%
IYJ1KEP07IJCPF.g8848.t1	w9r8x7_9rosachaperone protein os=morus notabilis gn=l484_005194 pe=4 sv=1	185	20	5.50053e-25	90.95%
IYJ1KEP07IJZQM.g9070.t1	a0a061fxg7_theccd-cysteine desulfhydrase isoform 1 os=theobroma cacao gn=tcm_013393 pe=4 sv=1	207	20	3.47998e-27	90.95%
IYJ1KEP07IQYG9.g9398.t1	a0a061dpc2_thecckinase superfamily protein isoform 2 os=theobroma cacao gn=tcm_003813 pe=3 sv=1	327	20	3.31787e-59	90.95%
IYJ1KEP07IUP94.g85.t1	a0a061ggw2_theccpseudouridine synthase family protein os=theobroma cacao gn=tcm_030187 pe=4 sv=1	299	20	5.21688e-53	90.9%
IYJ1KEP07ILRW2.g1349.t1	b9gmu5_poptrtransaldolase family protein os=populus trichocarpa gn=poptr_0001s12930g pe=3 sv=2	285	20	6.12947e-39	90.9%
IYJ1KEP07ISOHZ.g1890.t1	a0a061g0y5_thecctrehalose-phosphatase synthase 9 isoform 2 os=theobroma cacao gn=tcm_012026 pe=4 sv=1	313	20	4.77529e-46	90.9%
IYJ1KEP07IROZE.g3151.t1	b9rdk8_riccoatp binding os=ricinus communis gn=rcom_1613790 pe=4 sv=1	380	20	2.68272e-62	90.9%
IYJ1KEP07ICTL5.g6139.t1	b9rr24_riccopectinesterase os=ricinus communis gn=rcom_0708480 pe=3 sv=1	238	20	2.60047e-20	90.9%
IYJ1KEP07IEGH8.g6699.t1	a0a068v996_cofcacoffea canephora dh200=94 genomic scaffold_144 os=coffea canephora gn=gscoc_t00004997001 pe=4 sv=1	114	20	1.87286e-10	90.9%
IYJ1KEP07IRZU3.g7430.t1	a0a068v996_cofcacoffea canephora dh200=94 genomic scaffold_144 os=coffea canephora gn=gscoc_t00004997001 pe=4 sv=1	114	20	1.87286e-10	90.9%
IYJ1KEP07H7S4R.g7577.t1	b9hsm8_poptrchloroplast omega-3 desaturase family protein os=populus trichocarpa gn=poptr_0010s19510g pe=4 sv=2	279	20	4.16303e-47	90.9%
IYJ1KEP07IUMFH.g7754.t1	a0a068v996_cofcacoffea canephora dh200=94 genomic scaffold_144 os=coffea canephora gn=gscoc_t00004997001 pe=4 sv=1	114	20	1.87286e-10	90.9%
ConTiG00032.g76.t1	a0a072tkg2_medtrphotosystem ii cp43 chlorophyll apoprotein os=medicago truncatula gn=mtr_0002s0420 pe=4 sv=1	2247	20	0.0	90.85%
IYJ1KEP07H88FT.g673.t1	c1k314_vitvir2r3 myb4b c2 repressor motif protein os=vitis vinifera gn=myb4b pe=2 sv=1	426	20	6.25512e-81	90.85%
IYJ1KEP07IHMMV.g877.t1	a0a061f1l2_theccgb: isoform 1 os=theobroma cacao gn=tcm_022831 pe=4 sv=1	348	20	2.43291e-40	90.85%
IYJ1KEP07H5Y1A.g4319.t1	a0a061e0g5_thecctarget of rapamycin isoform 3 os=theobroma cacao gn=tcm_007272 pe=4 sv=1	261	20	6.87059e-40	90.85%
IYJ1KEP07IGKUB.g4416.t1	f2y9i4_poptn os=populus tremula gn=phya pe=4 sv=1	475	20	1.53518e-91	90.85%
IYJ1KEP07HZW2B.g6860.t1	w9r1d6_9rosaserine threonine-protein kinase smg1 os=morus notabilis gn=l484_026993 pe=4 sv=1	233	20	7.10345e-20	90.85%
IYJ1KEP07IF1F7.g6873.t1	a0a061dpc2_thecckinase superfamily protein isoform 2 os=theobroma cacao gn=tcm_003813 pe=3 sv=1	417	20	8.19623e-79	90.85%
IYJ1KEP07IIH5U.g8210.t1	b9swu1_riccotranscription os=ricinus communis gn=rcom_0011080 pe=4 sv=1	215	20	7.3425e-19	90.85%
IYJ1KEP07H2HWY.g9542.t1	a0a068twu0_cofcacoffea canephora dh200=94 genomic scaffold_5 os=coffea canephora gn=gscoc_t00032820001 pe=4 sv=1	183	20	1.75626e-12	90.85%
IYJ1KEP07IA9YA.g9559.t1	a0a068tz74_cofcacoffea canephora dh200=94 genomic scaffold_6 os=coffea canephora gn=gscoc_t00034758001 pe=4 sv=1	243	20	6.33339e-41	90.85%
IYJ1KEP07H2Y0F.g9667.t1	b9rnx1_riccochaperone os=ricinus communis gn=rcom_0921740 pe=3 sv=1	123	20	2.03271e-13	90.85%
IYJ1KEP07IGOCS.g10222.t1	b9gk77_poptrcys met metabolism pyridoxal-phosphate-dependent enzyme family protein os=populus trichocarpa gn=poptr_0001s11350g pe=3 sv=1	204	20	2.37645e-26	90.85%
ConTiG01756.g691.t1	b9ig55_poptrproton-dependent oligopeptide transport family protein os=populus trichocarpa gn=poptr_0016s11930g pe=3 sv=2	378	20	5.1444e-68	90.8%
IYJ1KEP07IC2R9.g3479.t1	a0a072ukg9_medtrmyb transcription factor os=medicago truncatula gn=mtr_4g065017 pe=4 sv=1	336	20	5.3868e-49	90.8%
IYJ1KEP07IOK9X.g6187.t1	w9r0a7_9rosa125 kda kinesin-related protein os=morus notabilis gn=l484_007184 pe=3 sv=1	411	20	7.07535e-55	90.8%
IYJ1KEP07ILSEJ.g6505.t1	g7ien6_medtrmethyltransferase-like protein os=medicago truncatula gn=mtr_1g100210 pe=4 sv=1	146	20	4.65753e-17	90.8%
IYJ1KEP07IBNTX.g7771.t1	g8a1n2_medtr domain-containing protein os=medicago truncatula gn=mtr_122s0055 pe=4 sv=1	170	20	4.57028e-21	90.8%
IYJ1KEP07IR8TC.g8123.t1	a0a068tyg3_cofcacoffea canephora dh200=94 genomic scaffold_6 os=coffea canephora gn=gscoc_t00034441001 pe=4 sv=1	328	20	7.44006e-46	90.8%
IYJ1KEP07H8F8U.g8133.t1	a0a061f605_thecc2-nonaprenyl-3-methyl-6-methoxy- -benzoquinol hydroxylase os=theobroma cacao gn=tcm_031298 pe=4 sv=1	149	20	1.82341e-14	90.8%
IYJ1KEP07HZZZL.g8611.t1	b9hph0_poptrprotein kinase capable of phosphorylating tyrosine family protein os=populus trichocarpa gn=poptr_0009s03660g pe=3 sv=2	219	20	2.77443e-24	90.8%
IYJ1KEP07IJ9AT.g9135.t1	a0a061ea22_theccarm repeat superfamily protein isoform 3 os=theobroma cacao gn=tcm_011357 pe=4 sv=1	219	20	9.4482e-23	90.8%
IYJ1KEP07H3N0H.g9771.t1	b9rc99_riccocopper-transporting atpase p- os=ricinus communis gn=rcom_1686400 pe=3 sv=1	289	20	1.09922e-48	90.8%
IYJ1KEP07IAMKY.g5461.t1	a0a061gev0_thecctransducin wd40 repeat-like superfamily protein isoform 4 os=theobroma cacao gn=tcm_029983 pe=4 sv=1	263	20	2.83373e-43	90.75%
IYJ1KEP07IJBOM.g5925.t1	a0a068tqp5_cofcacoffea canephora dh200=94 genomic scaffold_2 os=coffea canephora gn=gscoc_t00022803001 pe=4 sv=1	189	20	3.243e-12	90.75%
IYJ1KEP07INX4K.g6319.t1	a9pep3_poptraminoacylase-1 os=populus trichocarpa pe=2 sv=1	305	20	8.1818e-48	90.75%
IYJ1KEP07HZZV4.g7094.t1	m5vvi2_prupeacetolactate synthase os=prunus persica gn=prupe_ppa002517mg pe=3 sv=1	350	20	3.24411e-61	90.75%
IYJ1KEP07IQA1Z.g7102.t1	b9ssg0_riccovesicle-associated membrane os=ricinus communis gn=rcom_1061150 pe=4 sv=1	223	20	7.728e-15	90.75%
IYJ1KEP07ILQKW.g8005.t1	a0a061flc7_theccrni-like superfamily protein os=theobroma cacao gn=tcm_042602 pe=4 sv=1	291	20	2.25772e-41	90.75%
IYJ1KEP07H2ZBQ.g9560.t1	k4ch25_sollcsinor-like protein 1 os=solanum lycopersicum gn= pe=2 sv=1	329	20	7.01416e-50	90.75%
IYJ1KEP07HZA3E.g9944.t1	a0a061g733_theccplastid-lipid associated protein pap fibrillin family protein isoform 4 os=theobroma cacao gn=tcm_016581 pe=4 sv=1	228	20	0.144378	90.75%
IYJ1KEP07IRU2L.g577.t1	a0a061e470_theccfbox protein isoform 3 os=theobroma cacao gn=tcm_008767 pe=4 sv=1	301	20	2.30313e-44	90.7%
IYJ1KEP07IRZMY.g1684.t1	os=ricinus communis gn=rcom_1345110 pe=3 sv=1	207	20	4.64093e-30	90.7%
IYJ1KEP07IFN0C.g1843.t1	a0a061fux9_thecczinc finger isoform 4 os=theobroma cacao gn=tcm_012374 pe=4 sv=1	201	20	3.36345e-26	90.7%
IYJ1KEP07INHH3.g2423.t1	b9t3i7_riccocalcium-transporting atpase endoplasmic reticulum- os=ricinus communis gn=rcom_1263850 pe=3 sv=1	419	20	1.38907e-67	90.7%
IYJ1KEP07IHBGF.g2483.t1	a0a061e8x8_theccankyrin repeat-containing protein os=theobroma cacao gn=tcm_011045 pe=4 sv=1	386	20	3.47888e-70	90.7%
IYJ1KEP07IF6YH.g4873.t1	a0a061gve4_thecccalmodulin-binding receptor-like cytoplasmic kinase 1 os=theobroma cacao gn=tcm_041682 pe=3 sv=1	189	20	1.24756e-15	90.7%
IYJ1KEP07H0E4G.g5888.t1	q8gx32_arathat2g33420 os=arabidopsis thaliana gn=at2g33420 pe=2 sv=1	383	20	1.32292e-50	90.7%
IYJ1KEP07H9VFE.g5899.t1	a0a061g0u0_theccmajor facilitator superfamily protein os=theobroma cacao gn=tcm_014880 pe=3 sv=1	405	20	8.2724e-54	90.7%
IYJ1KEP07INLNG.g6930.t1	b9t383_riccomate efflux family protein os=ricinus communis gn=rcom_0715420 pe=3 sv=1	204	20	2.75201e-27	90.7%
IYJ1KEP07IN8PH.g1309.t1	a0a061e1m0_theccfar1-related sequence 5 os=theobroma cacao gn=tcm_007609 pe=4 sv=1	323	20	4.28449e-61	90.65%
IYJ1KEP07IM6NX.g1809.t1	b9srb8_riccoserine-threonine protein plant- os=ricinus communis gn=rcom_0613730 pe=3 sv=1	268	20	8.91814e-47	90.65%
IYJ1KEP07ILH5N.g2436.t1	b9sva1_riccodihydrolipoamide succinyltransferase component of 2-oxoglutarate os=ricinus communis gn=rcom_1303600 pe=3 sv=1	198	20	2.46487e-26	90.65%
IYJ1KEP07INLBY.g4130.t1	a0a061gcz9_theccsubtilase family protein os=theobroma cacao gn=tcm_029155 pe=4 sv=1	468	20	1.07731e-82	90.65%
IYJ1KEP07ISXR2.g5015.t1	b9rp79_riccoacyl-protein os=ricinus communis gn=rcom_0924650 pe=4 sv=1	240	20	3.42574e-37	90.65%
IYJ1KEP07ITD1N.g5303.t1	k7mxz0_soybn protein homolog os=glycine max pe=3 sv=1	243	20	2.05746e-19	90.65%
IYJ1KEP07H11Y0.g7629.t1	b9skp2_riccoreceptor protein os=ricinus communis gn=rcom_0542960 pe=4 sv=1	338	20	5.62233e-44	90.65%
IYJ1KEP07H6YZE.g7908.t1	a0a061gvt0_theccphototropic-responsive nph3 family protein isoform 2 os=theobroma cacao gn=tcm_041531 pe=4 sv=1	442	20	1.98933e-73	90.65%
IYJ1KEP07IKALH.g8152.t1	a0a068v2x0_cofcacoffea canephora dh200=94 genomic scaffold_92 os=coffea canephora gn=gscoc_t00042406001 pe=4 sv=1	218	20	4.33825e-15	90.65%
IYJ1KEP07IKTQA.g9024.t1	a0a061duk2_theccs-adenosyl-l-methionine-dependent methyltransferases superfamily protein os=theobroma cacao gn=tcm_005413 pe=4 sv=1	305	20	9.16616e-56	90.65%
IYJ1KEP07IS751.g782.t1	a0a061exm3_thecctrna synthetase class i ( m and v) family protein isoform 2 os=theobroma cacao gn=tcm_021556 pe=4 sv=1	187	20	1.7757e-23	90.6%
IYJ1KEP07IQE9I.g997.t1	e2gma7_vitvichloride channel 7 os=vitis vinifera pe=2 sv=1	316	20	6.96775e-22	90.6%
IYJ1KEP07ISAJO.g1317.t1	b9re23_riccoaspartic proteinase nepenthesin- os=ricinus communis gn=rcom_1617400 pe=4 sv=1	232	20	1.2938e-36	90.6%
IYJ1KEP07IHSAD.g1438.t1	a0a061e9b6_theccthioredoxin superfamily protein os=theobroma cacao gn=tcm_011416 pe=4 sv=1	297	20	4.03643e-39	90.6%
IYJ1KEP07ISSI7.g2057.t1	d8l9k6_wheat yt521-b-like family domain containing protein os=triticum aestivum gn= pe=4 sv=1	297	20	1.07872e-37	90.6%
IYJ1KEP07IKGJE.g2408.t1	b9re23_riccoaspartic proteinase nepenthesin- os=ricinus communis gn=rcom_1617400 pe=4 sv=1	232	20	1.2938e-36	90.6%
IYJ1KEP07H74D0.g2416.t1	a0a061flc7_theccrni-like superfamily protein os=theobroma cacao gn=tcm_042602 pe=4 sv=1	412	20	5.91102e-70	90.6%
IYJ1KEP07ID8KB.g3012.t1	transferring glycosyl os=ricinus communis gn=rcom_1180280 pe=4 sv=1	484	20	2.46861e-80	90.6%
IYJ1KEP07IRZ1G.g3498.t1	a0a061g7w9_theccacetylornithine mitochondrial os=theobroma cacao gn=tcm_027346 pe=4 sv=1	310	20	8.07824e-54	90.6%
IYJ1KEP07IU69K.g4152.t1	a0a061fti1_theccsubtilisin-like serine endopeptidase family protein isoform 1 os=theobroma cacao gn=tcm_042660 pe=4 sv=1	237	20	1.49621e-30	90.6%
IYJ1KEP07IBJHB.g4225.t1	a0a061dvn6_theccrna-binding family protein os=theobroma cacao gn=tcm_005932 pe=4 sv=1	343	20	4.58599e-64	90.6%
IYJ1KEP07IOAMN.g5354.t1	w9sec5_9rosapolyadenylate-binding protein 2 os=morus notabilis gn=l484_002253 pe=4 sv=1	188	20	2.62996e-14	90.6%
IYJ1KEP07IG4V7.g7340.t1	w9s5k9_9rosadna repair endonuclease uvh1 os=morus notabilis gn=l484_023394 pe=4 sv=1	272	20	1.26463e-42	90.6%
IYJ1KEP07H6N91.g8191.t1	a0a068ula9_cofcacoffea canephora dh200=94 genomic scaffold_32 os=coffea canephora gn=gscoc_t00027240001 pe=4 sv=1	279	20	1.29224e-46	90.6%
IYJ1KEP07IMV48.g8436.t1	b9ruw5_riccocyclin os=ricinus communis gn=rcom_0895300 pe=3 sv=1	225	20	1.09867e-11	90.6%
IYJ1KEP07H6ZZP.g9154.t1	b9re23_riccoaspartic proteinase nepenthesin- os=ricinus communis gn=rcom_1617400 pe=4 sv=1	232	20	1.2938e-36	90.6%
IYJ1KEP07IAFBT.g10095.t1	a0a061gk93_theccphosphofructokinase 3 isoform 1 os=theobroma cacao gn=tcm_037235 pe=4 sv=1	308	20	6.78087e-50	90.6%
IYJ1KEP07INGQ2.g210.t1	m5wp43_prupealdehyde dehydrogenase os=prunus persica gn=prupe_ppa005609mg pe=3 sv=1	240	20	3.59476e-26	90.55%
IYJ1KEP07IRVGJ.g590.t1	a0a061dic9_thecchelicase domain-containing protein ibr domain-containing protein zinc finger isoform 2 os=theobroma cacao gn=tcm_001034 pe=4 sv=1	462	20	3.42862e-84	90.55%
IYJ1KEP07II5J9.g1174.t1	a0a061g0u6_thecccyclic nucleotide gated channel 1 isoform 3 os=theobroma cacao gn=tcm_015364 pe=4 sv=1	425	20	5.84099e-75	90.55%
IYJ1KEP07IGXIX.g2902.t1	a0a068tmu3_cofcacoffea canephora dh200=94 genomic scaffold_1 os=coffea canephora gn=gscoc_t00014521001 pe=4 sv=1	331	20	2.43812e-49	90.55%
IYJ1KEP07IG2XA.g4516.t1	a0a061gp39_theccinositol transporter 4 os=theobroma cacao gn=tcm_030370 pe=3 sv=1	249	20	1.42691e-18	90.55%
IYJ1KEP07H5W13.g4659.t1	os=ricinus communis gn=rcom_0767350 pe=4 sv=1	312	20	1.59533e-56	90.55%
IYJ1KEP07H3IVX.g5756.t1	a0a061gl79_theccindeterminate -domain os=theobroma cacao gn=tcm_037300 pe=4 sv=1	315	20	8.30505e-53	90.55%
IYJ1KEP07HZ0IJ.g9221.t1	b9gt22_poptrgolgi transport complex family protein os=populus trichocarpa gn=poptr_0002s05940g pe=4 sv=2	388	20	1.04815e-55	90.55%
IYJ1KEP07HX8SG.g9230.t1	a0a068u4b4_cofcacoffea canephora dh200=94 genomic scaffold_9 os=coffea canephora gn=gscoc_t00041636001 pe=4 sv=1	222	20	1.22972e-29	90.55%
ConTiG00006.g24.t1	i1vwl5_spiponadh-ubiquinone oxidoreductase chain 1 os=spirodela polyrhiza gn=nad1 pe=3 sv=1	1833	20	1.99559e-09	90.5%
ConTiG00045.g96.t1	b9t8w8_ricconadh-ubiquinone oxidoreductase os=ricinus communis gn=rcom_2007270 pe=4 sv=1	1009	12	7.08553e-54	90.5%
IYJ1KEP07IQB9Z.g1080.t1	isoform 3 os=theobroma cacao gn=tcm_004123 pe=4 sv=1	293	20	9.46818e-34	90.5%
IYJ1KEP07H7T3N.g3604.t1	b9iit8_poptrmannitol dehydrogenase family protein os=populus trichocarpa gn=poptr_0016s07910g pe=4 sv=1	212	20	2.00379e-37	90.5%
IYJ1KEP07IC1EC.g4547.t1	a0a061gg56_theccsulfite exporter family os=theobroma cacao gn=tcm_030083 pe=4 sv=1	298	20	2.9044e-26	90.5%
IYJ1KEP07ICRY0.g4885.t1	q9stw1_arathat4g24330 os=arabidopsis thaliana gn= pe=2 sv=1	226	20	2.18094e-21	90.5%
IYJ1KEP07IH1P4.g6417.t1	a0a061gpa6_theccpentatricopeptide repeat-containing protein os=theobroma cacao gn=tcm_030422 pe=4 sv=1	374	20	7.72617e-65	90.5%
IYJ1KEP07IOQM5.g6473.t1	g8fgp2_elagvhexose transporter os=elaeis guineensis tenera gn=ht pe=2 sv=1	411	20	1.17989e-73	90.5%
IYJ1KEP07IB6MM.g6637.t1	b9t3j2_riccochitinase os=ricinus communis gn=rcom_1264000 pe=3 sv=1	359	20	1.07739e-66	90.5%
IYJ1KEP07H8VLM.g7229.t1	b9suf1_riccocalcium-dependent protein os=ricinus communis gn=rcom_0750920 pe=4 sv=1	379	20	1.36008e-52	90.5%
IYJ1KEP07H98QO.g8545.t1	a0a061gb64_theccbeta-galactosidase os=theobroma cacao gn=tcm_029045 pe=3 sv=1	108	6	1.4075e-10	90.5%
IYJ1KEP07IAAWQ.g8909.t1	b9rcd5_riccoatp binding os=ricinus communis gn=rcom_1687070 pe=4 sv=1	259	6	2.23143	90.5%
IYJ1KEP07IGDEK.g8918.t1	w9qt94_9rosapleiotropic drug resistance protein 2 os=morus notabilis gn=l484_008990 pe=4 sv=1	208	20	9.70812e-15	90.5%
IYJ1KEP07H1VBC.g8931.t1	b3vcc3_camsicalcium-dependent protein kinase os=camellia sinensis gn=cdpk1 pe=2 sv=1	344	20	6.011e-19	90.5%
IYJ1KEP07ISN8Q.g10023.t1	a0a061gm42_theccflavin-dependent monooxygenase 1 os=theobroma cacao gn=tcm_037476 pe=4 sv=1	209	20	1.32321e-30	90.5%
IYJ1KEP07IONMQ.g573.t1	g8a1n2_medtr domain-containing protein os=medicago truncatula gn=mtr_122s0055 pe=4 sv=1	368	20	3.12251e-67	90.45%
IYJ1KEP07H8T9Y.g1545.t1	g8a1n2_medtr domain-containing protein os=medicago truncatula gn=mtr_122s0055 pe=4 sv=1	368	20	3.12251e-67	90.45%
IYJ1KEP07IS56C.g1824.t1	b9iaq9_poptrglycosyl hydrolase family protein os=populus trichocarpa gn=poptr_0014s16250g pe=4 sv=1	258	20	5.08228e-46	90.45%
IYJ1KEP07IPUT2.g2417.t1	a0a061dic9_thecchelicase domain-containing protein ibr domain-containing protein zinc finger isoform 2 os=theobroma cacao gn=tcm_001034 pe=4 sv=1	481	20	3.26707e-87	90.45%
IYJ1KEP07IHSYB.g2460.t1	m5vwe8_prupemalic enzyme os=prunus persica gn=prupe_ppa003142mg pe=3 sv=1	225	20	1.04371e-28	90.45%
IYJ1KEP07IB1TS.g3655.t1	g7ife5_medtrsulfite exporter family os=medicago truncatula gn=mtr_2g010740 pe=4 sv=1	309	20	1.89231e-36	90.45%
IYJ1KEP07INXOG.g5073.t1	w9sna2_9rosacallose synthase 11 os=morus notabilis gn=l484_014514 pe=4 sv=1	360	20	7.11307e-61	90.45%
IYJ1KEP07IAU1D.g5604.t1	b9iaq9_poptrglycosyl hydrolase family protein os=populus trichocarpa gn=poptr_0014s16250g pe=4 sv=1	258	20	5.08228e-46	90.45%
IYJ1KEP07H6LVY.g5927.t1	b9i4e5_poptrsorbitol dehydrogenase family protein os=populus trichocarpa gn=poptr_0012s13790g pe=4 sv=1	306	20	8.77379e-50	90.45%
ConTiG00049.g101.t1	i1tih5_daucaorf60 os=daucus carota sativus gn=orf60 pe=4 sv=1	321	5	3.61536e-60	90.4%
ConTiG01060.g519.t1	b9gpt9_poptratpase asna1 homolog os=populus trichocarpa gn=poptr_0002s15390g pe=3 sv=2	197	20	3.41881e-14	90.4%
IYJ1KEP07H8H9W.g60.t1	b9srq3_riccoprotein binding os=ricinus communis gn=rcom_0666070 pe=4 sv=1	336	20	1.23583e-55	90.4%
IYJ1KEP07INBZA.g1021.t1	b9t3j2_riccochitinase os=ricinus communis gn=rcom_1264000 pe=3 sv=1	344	20	1.89333e-49	90.4%
IYJ1KEP07IQ7FI.g1046.t1	a0a061f5v8_theccmajor facilitator superfamily protein isoform 2 os=theobroma cacao gn=tcm_030952 pe=4 sv=1	160	20	2.64724e-17	90.4%
IYJ1KEP07IR67B.g2024.t1	b9r8y0_riccoatp-dependent rna os=ricinus communis gn=rcom_1602810 pe=4 sv=1	531	20	7.10174e-65	90.4%
IYJ1KEP07IPC5C.g4883.t1	i3t390_medtrtransmembrane protein os=medicago truncatula gn=mtr_3g078663 pe=2 sv=1	245	20	3.01599e-40	90.4%
IYJ1KEP07IENW2.g7447.t1	os=ricinus communis gn=rcom_0009570 pe=4 sv=1	214	20	6.7541e-22	90.4%
IYJ1KEP07ISE33.g8628.t1	b9ru48_ricconitrate os=ricinus communis gn=rcom_1631200 pe=4 sv=1	351	20	3.70065e-54	90.4%
IYJ1KEP07H5Q65.g9022.t1	q2pes9_tripr tetrahydrofolate synthase os=trifolium pratense pe=2 sv=1	286	20	1.54528e-15	90.4%
IYJ1KEP07IC8UQ.g9113.t1	b9rng1_riccobeta- os=ricinus communis gn=rcom_1347430 pe=4 sv=1	393	20	1.38066e-55	90.4%
IYJ1KEP07IUTWN.g9356.t1	m1cwg6_soltuhistone deacetylase os=solanum tuberosum gn=pgsc0003dmg400029646 pe=3 sv=1	247	20	4.1061e-33	90.4%
IYJ1KEP07IRUPC.g76.t1	a0a061ggy1_theccubiquitin carboxyl-terminal hydrolase os=theobroma cacao gn=tcm_036763 pe=3 sv=1	134	20	3.14162e-14	90.35%
IYJ1KEP07ITMQP.g1984.t1	a0a061duz4_theccquinoprotein amine beta chain- ric1-like guanyl-nucleotide exchange factor isoform 3 os=theobroma cacao gn=tcm_005289 pe=4 sv=1	234	20	1.7717e-24	90.35%
IYJ1KEP07IMSS8.g2838.t1	i6pcc4_9rosiglutathione transferase os=dimocarpus longan pe=2 sv=1	321	20	8.44649e-54	90.35%
IYJ1KEP07IF1V3.g4574.t1	a0a061dtz8_thecccytochrome p450 family protein os=theobroma cacao gn=tcm_046702 pe=3 sv=1	295	20	5.71599e-38	90.35%
IYJ1KEP07IN3FS.g6365.t1	w9rym8_9rosasubtilisin-like protease sdd1 os=morus notabilis gn=l484_023157 pe=4 sv=1	287	20	1.03009e-46	90.35%
IYJ1KEP07ILCRT.g6817.t1	a0a068tvw1_cofcacoffea canephora dh200=94 genomic scaffold_5 os=coffea canephora gn=gscoc_t00032373001 pe=4 sv=1	303	20	8.86577e-50	90.35%
IYJ1KEP07IM8FG.g6968.t1	w9red2_9rosachorismate mutase os=morus notabilis gn=l484_013210 pe=4 sv=1	156	20	8.11355e-20	90.35%
IYJ1KEP07H4IR3.g7186.t1	w9rym8_9rosasubtilisin-like protease sdd1 os=morus notabilis gn=l484_023157 pe=4 sv=1	287	20	1.03009e-46	90.35%
IYJ1KEP07H7WXT.g7933.t1	w9rym8_9rosasubtilisin-like protease sdd1 os=morus notabilis gn=l484_023157 pe=4 sv=1	287	20	1.03009e-46	90.35%
IYJ1KEP07H9XB5.g8532.t1	a0a061f8y6_theccapo protein chloroplastic isoform 2 os=theobroma cacao gn=tcm_031892 pe=4 sv=1	236	20	8.51189e-35	90.35%
IYJ1KEP07H3E5R.g690.t1	w9t010_9rosabtb poz domain-containing protein os=morus notabilis gn=l484_020057 pe=4 sv=1	343	20	1.26011e-60	90.3%
IYJ1KEP07IR68X.g1299.t1	a0a061dz87_theccbtb poz domain-containing protein isoform 2 os=theobroma cacao gn=tcm_006896 pe=4 sv=1	485	20	2.98999e-94	90.3%
IYJ1KEP07H7VPY.g2250.t1	a0a072tsx4_medtrmacpf domain protein os=medicago truncatula gn=mtr_8g097210 pe=4 sv=1	233	20	2.40064e-33	90.3%
IYJ1KEP07IRT0B.g2364.t1	b9t4c2_riccoafadin-and alpha-actinin-binding os=ricinus communis gn=rcom_0356490 pe=4 sv=1	240	20	1.12136e-28	90.3%
IYJ1KEP07IJHWE.g2465.t1	b9ilh5_poptrabc transporter family protein os=populus trichocarpa gn=poptr_0018s06370g pe=4 sv=2	250	20	3.40667e-25	90.3%
IYJ1KEP07INSSK.g3426.t1	r7wd15_aegtamitochondrial fission 1 protein os=aegilops tauschii gn=f775_05754 pe=4 sv=1	134	20	6.71634e-13	90.3%
IYJ1KEP07H2JR7.g4926.t1	b3ix45_lotjatranscription factor cpp os=lotus japonicus gn=cpp-l56 pe=2 sv=1	193	20	1.53358e-22	90.3%
IYJ1KEP07INTH0.g5083.t1	b9sb17_riccorhicadhesin os=ricinus communis gn=rcom_1336560 pe=4 sv=1	425	20	4.53103e-80	90.3%
IYJ1KEP07IPGNP.g5878.t1	protein os=theobroma cacao gn=tcm_024688 pe=4 sv=1	366	20	7.86962e-69	90.3%
IYJ1KEP07IK6K8.g7477.t1	a0a061dtu0_thecccytochrome p450 family protein os=theobroma cacao gn=tcm_046700 pe=3 sv=1	241	20	1.86323e-27	90.3%
IYJ1KEP07IRW7O.g7726.t1	a0a061dpc2_thecckinase superfamily protein isoform 2 os=theobroma cacao gn=tcm_003813 pe=3 sv=1	316	20	1.4973e-55	90.3%
IYJ1KEP07H0GH5.g9811.t1	b9st09_riccotbp-1 interacting os=ricinus communis gn=rcom_0353250 pe=4 sv=1	196	20	6.6225e-24	90.3%
IYJ1KEP07HZ5GY.g9988.t1	f6gz26_vitvibeta-hexosaminidase os=vitis vinifera gn=vit_13s0320g00040 pe=3 sv=1	405	20	8.94075e-74	90.3%
ConTiG00334.g266.t1	a0a061ftg4_theccemb: os=theobroma cacao gn=tcm_042631 pe=4 sv=1	366	20	1.37607e-72	90.25%
IYJ1KEP07IQ56O.g463.t1	b9rzx0_riccovacuolar protein sorting-associated os=ricinus communis gn=rcom_1002480 pe=4 sv=1	168	20	2.77412e-20	90.25%
IYJ1KEP07IRO05.g902.t1	b9sfa7_riccocalmodulin binding os=ricinus communis gn=rcom_1095790 pe=4 sv=1	182	20	6.5496e-24	90.25%
IYJ1KEP07IOL9F.g1094.t1	a0a061dxf3_thecc2-oxoglutarate and fe -dependent oxygenase superfamily protein os=theobroma cacao gn=tcm_005927 pe=4 sv=1	240	20	2.12701e-36	90.25%
IYJ1KEP07H4NHH.g3695.t1	v4sfq4_9rosiprotein argonaute os=citrus clementina gn=cicle_v10027750mg pe=3 sv=1	225	20	5.51849e-33	90.25%
IYJ1KEP07H6TKE.g4502.t1	w9s1p6_9rosaarrestin domain-containing protein a os=morus notabilis gn=l484_019429 pe=4 sv=1	138	20	4.38319e-12	90.25%
IYJ1KEP07IIH9S.g6681.t1	w9seq8_9rosaabc transporter c family member 4 os=morus notabilis gn=l484_001439 pe=3 sv=1	230	20	8.79541e-26	90.25%
IYJ1KEP07IU17B.g7161.t1	a0a061ecn5_theccalpha beta-hydrolases superfamily protein isoform 1 os=theobroma cacao gn=tcm_017072 pe=4 sv=1	252	20	1.70893e-44	90.25%
IYJ1KEP07IND2V.g7355.t1	w9r7j3_9rosacopia protein os=morus notabilis gn=l484_007434 pe=4 sv=1	344	20	2.41324e-41	90.25%
IYJ1KEP07H06E1.g7766.t1	a0a068u633_cofcacoffea canephora dh200=94 genomic scaffold_11 os=coffea canephora gn=gscoc_t00016205001 pe=4 sv=1	288	20	1.08984e-45	90.25%
IYJ1KEP07H8Y0I.g10017.t1	a0a061fv26_theccsugar-insensitive 3 isoform 2 os=theobroma cacao gn=tcm_012048 pe=4 sv=1	141	20	1.78657e-13	90.25%
IYJ1KEP07IUPQT.g255.t1	w9skb4_9rosabrefeldin a-inhibited guanine nucleotide-exchange protein 1 os=morus notabilis gn=l484_019576 pe=4 sv=1	178	20	4.14185e-26	90.2%
IYJ1KEP07IFMMO.g290.t1	m5w7h9_prupecytosine-specific methyltransferase os=prunus persica gn=prupe_ppa001672mg pe=3 sv=1	228	20	4.85614e-34	90.2%
IYJ1KEP07ILBKY.g1372.t1	a0a072v887_medtrtubulin-tyrosine ligase family protein os=medicago truncatula gn=mtr_2g041640 pe=4 sv=1	123	20	5.68819e-14	90.2%
IYJ1KEP07H5YUL.g2695.t1	b9rky7_riccopentatricopeptide repeat-containing os=ricinus communis gn=rcom_1565960 pe=4 sv=1	347	20	7.22203e-62	90.2%
IYJ1KEP07IBQON.g4938.t1	a0a068v3q8_cofcacoffea canephora dh200=94 genomic scaffold_98 os=coffea canephora gn=gscoc_t00043167001 pe=4 sv=1	201	20	2.00938e-19	90.2%
IYJ1KEP07IQRRI.g6441.t1	b9dhy1_arathat3g14067 protein os=arabidopsis thaliana gn=at3g14067 pe=1 sv=1	441	20	2.35062e-76	90.2%
IYJ1KEP07H2P7Q.g7450.t1	g8g9q9_popcngtl1 os=populus canescens pe=4 sv=1	342	20	6.58094e-26	90.2%
IYJ1KEP07IGRFO.g8314.t1	a0a061dxm2_theccplant u-box 15 isoform 2 os=theobroma cacao gn=tcm_006458 pe=4 sv=1	384	20	1.48583e-64	90.2%
IYJ1KEP07H44M5.g9197.t1	a0a061fi45_thecczinc finger isoform 1 os=theobroma cacao gn=tcm_036186 pe=4 sv=1	235	20	6.43931e-32	90.2%
IYJ1KEP07IP9PJ.g9990.t1	sde3_arathprobable rna helicase sde3 os=arabidopsis thaliana gn=sde3 pe=1 sv=1	276	20	4.79426e-40	90.2%
IYJ1KEP07IMNW0.g166.t1	transferring glycosyl os=ricinus communis gn=rcom_0115300 pe=4 sv=1	301	20	5.13098e-48	90.15%
IYJ1KEP07IG9TU.g2187.t1	a0a061fv94_thecczim17-type zinc finger protein os=theobroma cacao gn=tcm_043205 pe=4 sv=1	258	20	1.45212e-35	90.15%
IYJ1KEP07IO92L.g3271.t1	a0a061ei51_theccarm repeat superfamily protein isoform 1 os=theobroma cacao gn=tcm_011758 pe=4 sv=1	165	20	7.67108e-22	90.15%
IYJ1KEP07IHPZS.g3559.t1	a0a061f5c6_theccmultidrug pheromone mdr abc transporter family os=theobroma cacao gn=tcm_031084 pe=3 sv=1	192	20	4.9209e-25	90.15%
IYJ1KEP07IIGV9.g3617.t1	a0a061eek9_theccvoltage dependent anion channel 1 os=theobroma cacao gn=tcm_018364 pe=4 sv=1	242	20	4.50328e-36	90.15%
IYJ1KEP07IRI4Q.g5032.t1	a0a061fei8_theccbinding isoform 4 os=theobroma cacao gn=tcm_034527 pe=4 sv=1	224	20	6.63822e-31	90.15%
IYJ1KEP07IQ0K0.g5704.t1	a0a061ehg3_theccuridine diphosphate glycosyltransferase isoform 2 os=theobroma cacao gn=tcm_019571 pe=3 sv=1	382	20	6.59546e-67	90.15%
IYJ1KEP07H7JG1.g6994.t1	os=ricinus communis gn=rcom_0778090 pe=4 sv=1	186	20	2.32344e-21	90.15%
IYJ1KEP07IRI1J.g7349.t1	b9ref1_riccopentatricopeptide repeat-containing os=ricinus communis gn=rcom_1620940 pe=4 sv=1	130	20	2.46834e-13	90.15%
IYJ1KEP07ITT7U.g7435.t1	w9rh59_9rosathioredoxin domain-containing protein 9-like protein os=morus notabilis gn=l484_011499 pe=4 sv=1	295	20	2.1569e-42	90.15%
IYJ1KEP07INUVM.g179.t1	a0a061epm2_theccclathrin adaptor complexes medium subunit family protein isoform 2 os=theobroma cacao gn=tcm_021072 pe=4 sv=1	427	20	2.01581e-76	90.1%
IYJ1KEP07ITXAL.g620.t1	a0a061fx22_theccglycosyl hydrolase family protein isoform 3 os=theobroma cacao gn=tcm_044427 pe=4 sv=1	320	20	1.60571e-42	90.1%
IYJ1KEP07IOW6X.g1203.t1	a0a061gv64_theccp-loop containing nucleoside triphosphate hydrolases superfamily protein os=theobroma cacao gn=tcm_038054 pe=4 sv=1	364	20	1.94794e-43	90.1%
IYJ1KEP07ITNV8.g1479.t1	a0a061g107_theccphosphoenolpyruvate carboxylase-related kinase 1 isoform 4 os=theobroma cacao gn=tcm_015078 pe=3 sv=1	363	20	7.66349e-56	90.1%
IYJ1KEP07IS0AL.g2380.t1	a0a061dvm2_theccdna polymerase isoform 3 os=theobroma cacao gn=tcm_005993 pe=4 sv=1	248	20	1.65535e-38	90.1%
IYJ1KEP07IDERX.g2847.t1	a0a061f736_thecctransducin wd40 repeat-like superfamily protein isoform 2 os=theobroma cacao gn=tcm_031173 pe=4 sv=1	396	20	9.32782e-69	90.1%
IYJ1KEP07ISLMO.g3180.t1	b9t7e5_riccominichromosome maintenance os=ricinus communis gn=rcom_0133060 pe=3 sv=1	421	20	2.53032e-70	90.1%
IYJ1KEP07IJTKJ.g3547.t1	v4sq01_9rosidna polymerase os=citrus clementina gn=cicle_v10024699mg pe=3 sv=1	156	20	6.55324e-20	90.1%
IYJ1KEP07IDKH8.g4719.t1	a0a061flc7_theccrni-like superfamily protein os=theobroma cacao gn=tcm_042602 pe=4 sv=1	377	20	3.9332e-63	90.1%
IYJ1KEP07IB185.g9226.t1	a0a061dm85_theccrubisco methyltransferase family os=theobroma cacao gn=tcm_002429 pe=4 sv=1	198	20	5.35639e-17	90.1%
IYJ1KEP07HY4V2.g9439.t1	v4sq01_9rosidna polymerase os=citrus clementina gn=cicle_v10024699mg pe=3 sv=1	156	20	6.55324e-20	90.1%
IYJ1KEP07IUDDB.g476.t1	a0a061e4i1_theccribosomal protein l22p l17e family protein isoform 1 os=theobroma cacao gn=tcm_008866 pe=3 sv=1	159	20	6.95477e-06	90.05%
IYJ1KEP07IT4D3.g1388.t1	v4sq01_9rosidna polymerase os=citrus clementina gn=cicle_v10024699mg pe=3 sv=1	295	20	1.39936e-40	90.05%
IYJ1KEP07IBEP4.g1756.t1	a0a061gv64_theccp-loop containing nucleoside triphosphate hydrolases superfamily protein os=theobroma cacao gn=tcm_038054 pe=4 sv=1	400	20	3.82261e-43	90.05%
IYJ1KEP07IGSH3.g2499.t1	a0a061e4i1_theccribosomal protein l22p l17e family protein isoform 1 os=theobroma cacao gn=tcm_008866 pe=3 sv=1	159	20	6.95477e-06	90.05%
IYJ1KEP07IA83U.g2899.t1	b9shc9_riccoatp-citrate os=ricinus communis gn=rcom_0529250 pe=4 sv=1	179	20	4.1226e-23	90.05%
IYJ1KEP07IQ2QB.g3001.t1	a0a061gpd8_theccnuclear transcription factor y subunit b-6 os=theobroma cacao gn=tcm_030446 pe=4 sv=1	359	20	1.06574e-63	90.05%
IYJ1KEP07INF0U.g3492.t1	a0a061gpa6_theccpentatricopeptide repeat-containing protein os=theobroma cacao gn=tcm_030422 pe=4 sv=1	283	20	1.54825e-46	90.05%
IYJ1KEP07ITTOV.g4391.t1	q9zuv4_arathat2g28120 os=arabidopsis thaliana gn=at2g28120 pe=1 sv=1	482	20	1.12273e-85	90.05%
IYJ1KEP07INHHS.g4550.t1	a0a061e4i1_theccribosomal protein l22p l17e family protein isoform 1 os=theobroma cacao gn=tcm_008866 pe=3 sv=1	159	20	6.95477e-06	90.05%
IYJ1KEP07IBV4V.g6209.t1	b9sxa9_riccoprotein phosphatase os=ricinus communis gn=rcom_0782470 pe=3 sv=1	265	20	1.54238e-46	90.05%
IYJ1KEP07H70AY.g6348.t1	w9r0a7_9rosa125 kda kinesin-related protein os=morus notabilis gn=l484_007184 pe=3 sv=1	200	20	3.11915e-25	90.05%
IYJ1KEP07H0TJ4.g6819.t1	a0a061e4i1_theccribosomal protein l22p l17e family protein isoform 1 os=theobroma cacao gn=tcm_008866 pe=3 sv=1	159	20	6.95477e-06	90.05%
IYJ1KEP07IPF0P.g7401.t1	j7h4b3_9faba dehydration responsive element-binding protein os=sophora davidii gn=dreb pe=2 sv=1	271	20	1.68801e-22	90.05%
IYJ1KEP07ISXOB.g8118.t1	b9r8n3_riccospotted leaf os=ricinus communis gn=rcom_1601020 pe=4 sv=1	379	20	1.54665e-63	90.05%
IYJ1KEP07H1U44.g8331.t1	a0a061e4i1_theccribosomal protein l22p l17e family protein isoform 1 os=theobroma cacao gn=tcm_008866 pe=3 sv=1	159	20	6.95477e-06	90.05%
IYJ1KEP07IH2LR.g2118.t1	g7jsr7_medtrcellulose synthase-like protein os=medicago truncatula gn=mtr_4g077910 pe=4 sv=1	342	20	7.41516e-41	90.0%
IYJ1KEP07IE1EU.g3545.t1	b9rfu2_riccoalpha- -glucan-protein synthase	420	20	1.02728e-72	90.0%
IYJ1KEP07H9IFR.g5324.t1	b9hb72_poptrrna recognition motif-containing family protein os=populus trichocarpa gn=poptr_0006s28150g pe=4 sv=1	170	20	4.46287e-19	90.0%
IYJ1KEP07H0S3E.g7299.t1	a0a061e4k3_thecctyrosine dopa decarboxylase os=theobroma cacao gn=tcm_007889 pe=3 sv=1	453	20	8.66393e-60	90.0%
IYJ1KEP07H2COK.g7636.t1	B9RJF6_RICCOPutative uncharacterized protein OS=Ricinus communis GN=RCOM_1033830 PE=4 SV=1	135	7	3.98388e-07	90.0%
IYJ1KEP07ITP65.g7981.t1	a0a061eyf5_thecctransducin family protein wd-40 repeat family protein os=theobroma cacao gn=tcm_025503 pe=4 sv=1	171	20	1.36876e-15	90.0%
IYJ1KEP07IR7ZD.g8616.t1	g7ld70_medtrcystathionine beta-lyase family protein os=medicago truncatula gn=mtr_8g093250 pe=4 sv=1	117	20	2.0305e-12	90.0%
IYJ1KEP07IG0E2.g9767.t1	a0a061e8y3_theccswap surp domain-containing protein ubiquitin family protein os=theobroma cacao gn=tcm_011316 pe=4 sv=1	302	20	4.1208e-30	90.0%
IYJ1KEP07H7Y8Q.g502.t1	a0a061dmk3_theccrna-binding family protein isoform 1 os=theobroma cacao gn=tcm_002154 pe=4 sv=1	194	20	3.06426e-15	89.95%
IYJ1KEP07ISWKK.g682.t1	a0a061dmk3_theccrna-binding family protein isoform 1 os=theobroma cacao gn=tcm_002154 pe=4 sv=1	194	20	3.06426e-15	89.95%
IYJ1KEP07IM3AZ.g1678.t1	isoform 2 os=theobroma cacao gn=tcm_018720 pe=4 sv=1	171	20	1.61953e-15	89.95%
IYJ1KEP07IGHVC.g2352.t1	a0a061dmk3_theccrna-binding family protein isoform 1 os=theobroma cacao gn=tcm_002154 pe=4 sv=1	194	20	3.06426e-15	89.95%
IYJ1KEP07IGPQO.g2679.t1	b9s566_riccoreceptor protein kinase os=ricinus communis gn=rcom_1721670 pe=4 sv=1	381	20	6.71964e-60	89.95%
IYJ1KEP07INA3U.g4785.t1	a0a061f8q5_theccd-mannose binding lectin protein with apple-like carbohydrate-binding os=theobroma cacao gn=tcm_031775 pe=4 sv=1	201	20	3.58282e-30	89.95%
IYJ1KEP07ICK0M.g5885.t1	m2k5_arathmitogen-activated protein kinase kinase 5 os=arabidopsis thaliana gn=mkk5 pe=1 sv=2	410	20	6.522e-62	89.95%
IYJ1KEP07ICQY9.g7784.t1	a0a061dqe9_theccatpase family aaa domain-containing protein 1-a isoform 4 os=theobroma cacao gn=tcm_004626 pe=4 sv=1	213	20	6.16935e-27	89.95%
IYJ1KEP07IKGKN.g8098.t1	b9i2g5_poptrlaccase os=populus trichocarpa gn=poptr_0012s04620g pe=3 sv=1	307	20	5.09226e-54	89.95%
IYJ1KEP07H5173.g9455.t1	a0a061few1_theccl-aspartase-like family protein os=theobroma cacao gn=tcm_034512 pe=4 sv=1	292	20	2.28928e-47	89.95%
IYJ1KEP07INYAE.g2434.t1	a0a061dqn3_thecctetratricopeptide repeat -like superfamily protein isoform 1 os=theobroma cacao gn=tcm_001217 pe=4 sv=1	426	20	2.59372e-78	89.9%
IYJ1KEP07IQMJ9.g2698.t1	mtdh_fraanprobable mannitol dehydrogenase os=fragaria ananassa gn=cad pe=1 sv=1	259	20	4.90161e-32	89.9%
IYJ1KEP07IGP91.g2879.t1	b9t3n1_ricconucleic acid binding os=ricinus communis gn=rcom_1166000 pe=4 sv=1	440	20	7.07454e-30	89.9%
IYJ1KEP07ILWOC.g3106.t1	b9rcl1_riccona(+) h(+) os=ricinus communis gn=rcom_1689550 pe=4 sv=1	364	20	1.29785e-58	89.9%
IYJ1KEP07ICQ26.g4542.t1	b9si14_riccoammonium os=ricinus communis gn=rcom_0612070 pe=4 sv=1	425	20	1.21303e-67	89.9%
IYJ1KEP07IDVMK.g5578.t1	akt5_arathprobable potassium channel akt5 os=arabidopsis thaliana gn=akt5 pe=2 sv=2	160	20	8.28972e-20	89.9%
IYJ1KEP07H32EB.g5957.t1	a0a061ffl0_theccintegrase-type dna-binding superfamily protein os=theobroma cacao gn=tcm_034652 pe=4 sv=1	185	20	1.34205e-27	89.9%
IYJ1KEP07ICZKB.g6036.t1	a0a061e4i1_theccribosomal protein l22p l17e family protein isoform 1 os=theobroma cacao gn=tcm_008866 pe=3 sv=1	159	20	2.05218e-05	89.9%
IYJ1KEP07H3858.g6408.t1	b9rcl1_riccona(+) h(+) os=ricinus communis gn=rcom_1689550 pe=4 sv=1	346	20	3.14217e-55	89.9%
IYJ1KEP07IUYD7.g6737.t1	b9r7g6_riccopatatin os=ricinus communis gn=rcom_1591470 pe=4 sv=1	303	20	3.84845e-51	89.9%
IYJ1KEP07IJN20.g7527.t1	u5gue6_poptrcleavage and polyadenylation specificity factor family protein os=populus trichocarpa gn=poptr_0001s23890g pe=4 sv=1	257	20	2.60058e-38	89.9%
IYJ1KEP07IPFJS.g8581.t1	u5gue6_poptrcleavage and polyadenylation specificity factor family protein os=populus trichocarpa gn=poptr_0001s23890g pe=4 sv=1	253	20	1.99746e-38	89.9%
IYJ1KEP07ILG4X.g8718.t1	a0a061gkv3_theccgalactose oxidase kelch repeat superfamily protein os=theobroma cacao gn=tcm_029472 pe=4 sv=1	316	20	1.35423e-55	89.9%
IYJ1KEP07IAJPU.g9844.t1	q42324_arathunidentified protein os=arabidopsis thaliana pe=2 sv=1	164	20	3.07414e-21	89.9%
IYJ1KEP07IE3Z2.g10084.t1	a0a061g8x3_thecckinase superfamily isoform 5 os=theobroma cacao gn=tcm_027240 pe=4 sv=1	252	20	8.46922e-40	89.9%
IYJ1KEP07ICZF6.g1244.t1	m5w7h9_prupecytosine-specific methyltransferase os=prunus persica gn=prupe_ppa001672mg pe=3 sv=1	227	20	1.37453e-33	89.85%
IYJ1KEP07H3OVG.g3889.t1	a0a061fhn2_theccsaur-like auxin-responsive protein family os=theobroma cacao gn=tcm_032976 pe=4 sv=1	297	20	1.17164e-40	89.85%
IYJ1KEP07H78EE.g5395.t1	b9srb8_riccoserine-threonine protein plant- os=ricinus communis gn=rcom_0613730 pe=3 sv=1	243	20	4.93438e-31	89.85%
IYJ1KEP07ISVCV.g6919.t1	a0a061dsr6_theccubiquitin carboxyl-terminal hydrolase family protein os=theobroma cacao gn=tcm_005173 pe=4 sv=1	377	20	1.09404e-65	89.85%
IYJ1KEP07IEZJS.g9867.t1	q84vx5_arathat4g02100 os=arabidopsis thaliana gn=at4g02100 pe=2 sv=1	263	20	2.00977e-16	89.85%
ConTiG00636.g387.t1	a0a061fne9_thecctetraspanin-31-a os=theobroma cacao gn=tcm_043105 pe=4 sv=1	246	20	5.11389e-33	89.8%
IYJ1KEP07IRLZK.g603.t1	b9s8j6_riccocalcium-dependent protein os=ricinus communis gn=rcom_0601720 pe=4 sv=1	446	20	2.11503e-46	89.8%
IYJ1KEP07IH2J7.g2689.t1	a0a061fmk2_theccarginine-rich cyclin 1 os=theobroma cacao gn=tcm_043086 pe=3 sv=1	242	20	3.28414e-36	89.8%
IYJ1KEP07IQ7NC.g2906.t1	a0a061dfc2_theccpeptidylprolyl cis trans isomerase os=theobroma cacao gn=tcm_000228 pe=4 sv=1	195	20	1.39605e-17	89.8%
IYJ1KEP07HZXWN.g3119.t1	b9t786_riccospotted leaf os=ricinus communis gn=rcom_0367530 pe=4 sv=1	243	20	8.41468e-33	89.8%
IYJ1KEP07H5KHJ.g3122.t1	a0a061fiu8_theccsubtilisin-like serine endopeptidase family protein os=theobroma cacao gn=tcm_033809 pe=4 sv=1	438	20	1.78116e-75	89.8%
IYJ1KEP07IGFQW.g3796.t1	a0a061dff3_theccfg-gap repeat-containing protein os=theobroma cacao gn=tcm_046675 pe=4 sv=1	252	20	6.70964e-40	89.8%
IYJ1KEP07ITCXK.g5641.t1	b9rbe5_riccoglucan endo- -beta- os=ricinus communis gn=rcom_1674960 pe=3 sv=1	351	20	4.33707e-57	89.8%
IYJ1KEP07IDESL.g6532.t1	a0a061gj14_theccferrochelatase os=theobroma cacao gn=tcm_037265 pe=3 sv=1	237	20	8.22728e-37	89.8%
IYJ1KEP07H9H4M.g7563.t1	b9rbe5_riccoglucan endo- -beta- os=ricinus communis gn=rcom_1674960 pe=3 sv=1	351	20	4.33707e-57	89.8%
IYJ1KEP07IA2NM.g7889.t1	a0a061fmk2_theccarginine-rich cyclin 1 os=theobroma cacao gn=tcm_043086 pe=3 sv=1	242	20	3.28414e-36	89.8%
IYJ1KEP07H5OOI.g8856.t1	a0a072ugw2_medtrphytol kinase os=medicago truncatula gn=mtr_4g015990 pe=4 sv=1	182	20	7.36615e-11	89.8%
IYJ1KEP07H32QB.g9157.t1	a2tei3_9rosixyloglucan endotransglucosylase hydrolase os=populus tremula x populus tremuloides pe=2 sv=1	206	20	1.00749e-30	89.8%
IYJ1KEP07H89RP.g9396.t1	a0a068tkq4_cofcacoffea canephora dh200=94 genomic scaffold_1 os=coffea canephora gn=gscoc_t00013876001 pe=4 sv=1	233	19	2.60156e-16	89.79%
IYJ1KEP07IOD6V.g99.t1	a0a061efh9_theccamp-dependent synthetase and ligase family protein os=theobroma cacao gn=tcm_017664 pe=4 sv=1	305	20	1.85596e-37	89.75%
IYJ1KEP07IU2DB.g424.t1	a5bu86_vitvilon protease homolog peroxisomal os=vitis vinifera gn=vitisv_034238 pe=3 sv=1	305	20	6.5508e-23	89.75%
IYJ1KEP07II9N9.g1567.t1	b9s8j6_riccocalcium-dependent protein os=ricinus communis gn=rcom_0601720 pe=4 sv=1	381	20	6.82013e-45	89.75%
IYJ1KEP07IHEVT.g3016.t1	c5h0c0_9rosigalactinol synthase 1 os=populus trichocarpa x populus deltoides gn=gols1 pe=2 sv=1	372	20	1.03768e-64	89.75%
IYJ1KEP07H6OZR.g3323.t1	f6i0n3_vitviprotein bccip homolog os=vitis vinifera gn=vit_03s0038g04280 pe=3 sv=1	246	20	1.14677e-21	89.75%
IYJ1KEP07IHWVI.g3527.t1	u5gue6_poptrcleavage and polyadenylation specificity factor family protein os=populus trichocarpa gn=poptr_0001s23890g pe=4 sv=1	267	20	2.89968e-38	89.75%
IYJ1KEP07IMZER.g3995.t1	c5h0c0_9rosigalactinol synthase 1 os=populus trichocarpa x populus deltoides gn=gols1 pe=2 sv=1	361	20	6.72121e-64	89.75%
IYJ1KEP07IR99X.g4155.t1	a0a061ff27_theccgalactose oxidase kelch repeat superfamily protein os=theobroma cacao gn=tcm_034417 pe=4 sv=1	273	20	7.16175e-51	89.75%
IYJ1KEP07IO69C.g7809.t1	w9qqy4_9rosanipped-b-like protein os=morus notabilis gn=l484_021011 pe=4 sv=1	211	20	7.70273e-23	89.75%
ConTiG01882.g719.t1	m4dsz1_brarppyruvate kinase os=brassica rapa pekinensis gn=bra019634 pe=3 sv=1	153	20	3.09975e-15	89.7%
IYJ1KEP07IJLDN.g211.t1	b9s1h6_riccotranscription os=ricinus communis gn=rcom_0865060 pe=4 sv=1	301	20	1.50825e-53	89.7%
IYJ1KEP07H3DK4.g1004.t1	a0a061gf12_theccpotassium channel in 2 os=theobroma cacao gn=tcm_029493 pe=4 sv=1	361	20	5.47405e-49	89.7%
IYJ1KEP07H26I0.g1283.t1	b9s848_riccopentatricopeptide repeat-containing os=ricinus communis gn=rcom_0693310 pe=4 sv=1	199	20	5.65016e-26	89.7%
IYJ1KEP07INNN0.g1549.t1	a0a061era4_theccmajor facilitator superfamily protein isoform 3 os=theobroma cacao gn=tcm_021832 pe=4 sv=1	489	20	6.79691e-73	89.7%
IYJ1KEP07ILBHK.g2151.t1	m5x602_prupecoatomer subunit alpha os=prunus persica gn=prupe_ppa000388mg pe=4 sv=1	224	20	1.10464e-29	89.7%
IYJ1KEP07H5OYC.g3526.t1	a0a061dq99_theccnuclear transcription factor y subunit b-5 os=theobroma cacao gn=tcm_004576 pe=4 sv=1	314	20	4.11852e-50	89.7%
IYJ1KEP07IS9HZ.g4334.t1	a0a068txu8_cofcacoffea canephora dh200=94 genomic scaffold_6 os=coffea canephora gn=gscoc_t00034663001 pe=4 sv=1	159	20	4.04952e-17	89.7%
IYJ1KEP07H8CBA.g6143.t1	a0a061e9b7_theccgalacturonosyltransferase 3 isoform 4 os=theobroma cacao gn=tcm_007550 pe=4 sv=1	452	20	1.27129e-75	89.7%
IYJ1KEP07H6RYI.g7495.t1	a0a061dux1_theccnucleotidyltransferase family protein isoform 5 os=theobroma cacao gn=tcm_005467 pe=4 sv=1	233	20	2.78308e-32	89.7%
IYJ1KEP07HZT0W.g8279.t1	a0a067l0z2_jatcuserine threonine-protein kinase os=jatropha curcas gn=jcgz_04798 pe=3 sv=1	279	20	1.27757e-51	89.7%
IYJ1KEP07H7L1N.g9060.t1	a0a061dix6_theccwhite-brown-complex abc transporter family os=theobroma cacao gn=tcm_000922 pe=3 sv=1	393	20	4.2959e-65	89.7%
IYJ1KEP07IDF4P.g9977.t1	a0a061ft29_theccplant u-box 13 os=theobroma cacao gn=tcm_042465 pe=4 sv=1	210	20	3.69133e-30	89.7%
IYJ1KEP07ID5ME.g859.t1	b9sng7_riccotho2 os=ricinus communis gn=rcom_1148800 pe=4 sv=1	279	20	3.56326e-42	89.65%
IYJ1KEP07IGXLT.g995.t1	a0a061gqn4_thecckinase superfamily protein isoform 2 os=theobroma cacao gn=tcm_036981 pe=4 sv=1	409	20	1.60647e-75	89.65%
IYJ1KEP07IKNUF.g2817.t1	w9rh59_9rosathioredoxin domain-containing protein 9-like protein os=morus notabilis gn=l484_011499 pe=4 sv=1	280	20	5.06645e-42	89.65%
IYJ1KEP07IF0SK.g3653.t1	b9s3y0_riccomitochondrial uncoupling os=ricinus communis gn=rcom_0556850 pe=3 sv=1	132	20	0.000646945	89.65%
IYJ1KEP07ILUZ5.g4559.t1	a0a061gcz9_theccsubtilase family protein os=theobroma cacao gn=tcm_029155 pe=4 sv=1	444	20	3.62562e-67	89.65%
IYJ1KEP07IGYBK.g6338.t1	a0a068vc31_cofcacoffea canephora dh200=94 genomic scaffold_221 os=coffea canephora gn=gscoc_t00012015001 pe=4 sv=1	299	20	7.7858e-39	89.65%
IYJ1KEP07H0E46.g6714.t1	w9rh59_9rosathioredoxin domain-containing protein 9-like protein os=morus notabilis gn=l484_011499 pe=4 sv=1	280	20	5.06645e-42	89.65%
IYJ1KEP07IQXS2.g8458.t1	b9mz96_poptrglycosyl transferase family 48 family protein os=populus trichocarpa gn=poptr_0005s05970g pe=4 sv=1	129	20	1.07229e-14	89.65%
IYJ1KEP07IB5PK.g9785.t1	a0a061e7s1_thecccyclin delta-3 isoform 3 os=theobroma cacao gn=tcm_007093 pe=4 sv=1	162	20	3.65136e-14	89.65%
IYJ1KEP07IM9ID.g22.t1	b9sgr1_riccoatp binding os=ricinus communis gn=rcom_0819600 pe=4 sv=1	365	20	1.90777e-42	89.6%
IYJ1KEP07IQ2JP.g189.t1	g7jlw6_medtrdefective in exine formation protein os=medicago truncatula gn=mtr_4g014960 pe=4 sv=2	241	20	8.18993e-37	89.6%
IYJ1KEP07IIUK7.g286.t1	w9qw94_9rosaroot phototropism protein 2 os=morus notabilis gn=l484_018813 pe=4 sv=1	413	20	2.14968e-72	89.6%
IYJ1KEP07IMESE.g745.t1	b9i2c7_poptrtetratricoredoxin family protein os=populus trichocarpa gn=poptr_0012s04230g pe=4 sv=2	350	20	1.11892e-40	89.6%
IYJ1KEP07ICAJM.g1027.t1	a0a061drs5_thecchat dimerization domain-containing protein isoform 6 os=theobroma cacao gn=tcm_004927 pe=4 sv=1	330	20	3.07079e-54	89.6%
IYJ1KEP07IH2LO.g1201.t1	a0a061dgf9_theccearly-responsive to dehydration stress protein os=theobroma cacao gn=tcm_000140 pe=4 sv=1	472	20	1.30409e-64	89.6%
IYJ1KEP07IAR5S.g1464.t1	a0a061gkr3_theccalkaline-phosphatase-like family protein isoform 1 os=theobroma cacao gn=tcm_037673 pe=4 sv=1	360	15	6.94701e-08	89.6%
IYJ1KEP07IL03O.g1536.t1	b9i912_poptrcalcium-transporting atpase 2 family protein os=populus trichocarpa gn=poptr_0014s09740g pe=3 sv=1	429	20	1.21272e-76	89.6%
IYJ1KEP07H9DQY.g3489.t1	a0a061fdt2_theccgolgi-body localization protein domain isoform 3 os=theobroma cacao gn=tcm_034532 pe=4 sv=1	374	20	1.51129e-61	89.6%
IYJ1KEP07IFJ2X.g4626.t1	b9rzk6_riccoprotein os=ricinus communis gn=rcom_0999340 pe=4 sv=1	216	20	1.8933e-33	89.6%
IYJ1KEP07IDGH7.g4861.t1	a0a061fli5_theccdynamin-like 1e os=theobroma cacao gn=tcm_046942 pe=3 sv=1	229	20	1.26913e-15	89.6%
IYJ1KEP07H8JY0.g5088.t1	v4sq01_9rosidna polymerase os=citrus clementina gn=cicle_v10024699mg pe=3 sv=1	229	20	6.83462e-34	89.6%
IYJ1KEP07IDQ97.g10097.t1	a0a061fli5_theccdynamin-like 1e os=theobroma cacao gn=tcm_046942 pe=3 sv=1	229	20	1.26913e-15	89.6%
IYJ1KEP07IFSBO.g3055.t1	a0a061emt0_thecchelicase protein with ring u-box domain os=theobroma cacao gn=tcm_020832 pe=4 sv=1	282	20	1.06535e-41	89.55%
IYJ1KEP07IBWKP.g3349.t1	a0a061gmx1_theccsyntaxin of plants 32 isoform 2 os=theobroma cacao gn=tcm_037936 pe=3 sv=1	189	20	1.76311e-12	89.55%
IYJ1KEP07H001Y.g4003.t1	b9rbe5_riccoglucan endo- -beta- os=ricinus communis gn=rcom_1674960 pe=3 sv=1	369	20	5.14978e-65	89.55%
IYJ1KEP07H48DD.g4220.t1	b9rbe5_riccoglucan endo- -beta- os=ricinus communis gn=rcom_1674960 pe=3 sv=1	369	20	5.14978e-65	89.55%
IYJ1KEP07ICBZK.g5655.t1	a0a061fku0_theccudp-glycosyltransferase superfamily os=theobroma cacao gn=tcm_042641 pe=4 sv=1	387	20	1.28238e-72	89.55%
IYJ1KEP07H1D6J.g7868.t1	b9sj00_riccodna double-strand break repair rad50 os=ricinus communis gn=rcom_0597440 pe=4 sv=1	301	20	8.89989e-33	89.55%
IYJ1KEP07IGJPD.g8862.t1	b9i7i6_poptrrubber elongation factor family protein os=populus trichocarpa gn=poptr_0013s01800g pe=4 sv=1	218	20	9.21453e-30	89.55%
IYJ1KEP07IONRW.g9339.t1	a0a061g4y1_theccmultidrug resistance protein abc transporter family os=theobroma cacao gn=tcm_016387 pe=3 sv=1	183	20	1.17391e-20	89.55%
IYJ1KEP07IUJZG.g521.t1	a0a061dzf0_thecct-complex protein isoform 2 os=theobroma cacao gn=tcm_006932 pe=4 sv=1	287	20	2.86885e-40	89.5%
IYJ1KEP07IBQJT.g566.t1	a9phv6_poptrserine-rich family protein os=populus trichocarpa gn=poptr_0006s27480g pe=2 sv=1	186	20	7.3546e-24	89.5%
IYJ1KEP07IL37P.g1038.t1	a0a061dr15_theccmitochondrial transcription termination factor family protein isoform 1 os=theobroma cacao gn=tcm_004475 pe=4 sv=1	486	20	1.40054e-87	89.5%
IYJ1KEP07H8U8N.g1628.t1	transferring glycosyl os=ricinus communis gn=rcom_0115300 pe=4 sv=1	413	20	9.13972e-73	89.5%
IYJ1KEP07IF5X4.g2913.t1	b9s729_riccopatellin- os=ricinus communis gn=rcom_1332490 pe=4 sv=1	410	20	1.15548e-76	89.5%
IYJ1KEP07ISOMF.g3700.t1	a0a061dxz5_theccmultidrug resistance-associated protein 2 isoform 3 os=theobroma cacao gn=tcm_006080 pe=3 sv=1	237	20	6.90059e-29	89.5%
IYJ1KEP07IIC6X.g4813.t1	b9s729_riccopatellin- os=ricinus communis gn=rcom_1332490 pe=4 sv=1	410	20	1.15548e-76	89.5%
IYJ1KEP07H6E2J.g5663.t1	a0a061gvu4_theccgdsl esterase lipase isoform 2 os=theobroma cacao gn=tcm_041540 pe=4 sv=1	196	20	8.82964e-28	89.5%
IYJ1KEP07IHNF6.g6076.t1	a0a061e1d9_theccmetacaspase isoform 3 os=theobroma cacao gn=tcm_007463 pe=4 sv=1	155	20	3.63626e-20	89.5%
IYJ1KEP07IE0DS.g6596.t1	a0a061e0x3_theccclass i glutamine amidotransferase-like superfamily protein isoform 1 os=theobroma cacao gn=tcm_007075 pe=4 sv=1	237	20	5.06341e-25	89.5%
IYJ1KEP07IRL4J.g6643.t1	a0a061dqw9_theccpoly(adp-ribose) polymerase 2 isoform 3 os=theobroma cacao gn=tcm_004107 pe=4 sv=1	276	20	2.54299e-40	89.5%
IYJ1KEP07IFNUZ.g7178.t1	b9his5_poptrimportin beta-2 subunit family protein os=populus trichocarpa gn=poptr_0008s10870g pe=4 sv=2	182	20	2.83441e-12	89.5%
IYJ1KEP07H90BG.g8223.t1	a0a061f0f5_theccnad -binding rossmann-fold superfamily os=theobroma cacao gn=tcm_025517 pe=4 sv=1	186	20	1.12671e-26	89.5%
IYJ1KEP07H6ZXY.g9492.t1	a0a061f0f5_theccnad -binding rossmann-fold superfamily os=theobroma cacao gn=tcm_025517 pe=4 sv=1	186	20	1.12671e-26	89.5%
IYJ1KEP07IQ6MJ.g10214.t1	w9qvp5_9rosaphosphatidylinositol-4-phosphate 5-kinase 1 os=morus notabilis gn=l484_020143 pe=4 sv=1	224	20	9.19697e-31	89.5%
IYJ1KEP07IE3X5.g614.t1	a0a061fdr8_theccgtp-binding protein isoform 4 os=theobroma cacao gn=tcm_034115 pe=4 sv=1	275	20	1.02221e-20	89.45%
IYJ1KEP07IU4A4.g1227.t1	a0a061f8k0_theccleucine-rich receptor-like protein kinase family protein os=theobroma cacao gn=tcm_026139 pe=4 sv=1	407	20	2.55147e-59	89.45%
IYJ1KEP07H5J6L.g2766.t1	a0a061fg85_theccalpha beta-hydrolases superfamily protein os=theobroma cacao gn=tcm_034671 pe=4 sv=1	341	20	1.55178e-58	89.45%
IYJ1KEP07H7RRV.g3020.t1	a0a061fhn2_theccsaur-like auxin-responsive protein family os=theobroma cacao gn=tcm_032976 pe=4 sv=1	297	20	5.27216e-43	89.45%
IYJ1KEP07IRA39.g3835.t1	b9s8j6_riccocalcium-dependent protein os=ricinus communis gn=rcom_0601720 pe=4 sv=1	285	20	1.23805e-20	89.45%
IYJ1KEP07H61F9.g4665.t1	a0a068uzq1_cofcacoffea canephora dh200=94 genomic scaffold_78 os=coffea canephora gn=gscoc_t00039044001 pe=4 sv=1	252	20	3.25844e-40	89.45%
IYJ1KEP07IHENC.g6439.t1	a0a061gp18_theccubiquitin-associated ts-n domain-containing protein os=theobroma cacao gn=tcm_038205 pe=4 sv=1	137	20	6.13015e-16	89.45%
IYJ1KEP07H0LHQ.g6442.t1	w9rzp1_9rosainsulin-degrading enzyme os=morus notabilis gn=l484_010671 pe=3 sv=1	296	20	2.67003e-10	89.45%
IYJ1KEP07H6WF3.g6614.t1	a0a061gtz7_thecchistone deacetylase 8 isoform 6 os=theobroma cacao gn=tcm_041266 pe=4 sv=1	210	20	7.20858e-32	89.45%
IYJ1KEP07IA5B2.g7866.t1	b9r898_riccoprotein os=ricinus communis gn=rcom_1598050 pe=4 sv=1	181	20	8.20549e-13	89.45%
IYJ1KEP07IT0CA.g9181.t1	w9qtl7_9rosa2-keto-3-deoxy-l-rhamnonate aldolase os=morus notabilis gn=l484_001702 pe=4 sv=1	314	20	7.15587e-38	89.45%
ConTiG00017.g48.t1	b9tap3_ricco60s ribosomal protein os=ricinus communis gn=rcom_2145580 pe=3 sv=1	4553	20	0.0	89.4%
IYJ1KEP07IMWHJ.g737.t1	w9rqb9_9rosatranslation initiation factor if-2 os=morus notabilis gn=l484_012087 pe=3 sv=1	239	20	4.65268e-28	89.4%
IYJ1KEP07IGSTN.g3517.t1	caat1_arathcationic amino acid transporter 1 os=arabidopsis thaliana gn=cat1 pe=1 sv=1	335	20	2.47112e-46	89.4%
IYJ1KEP07IK9ES.g3792.t1	caat1_arathcationic amino acid transporter 1 os=arabidopsis thaliana gn=cat1 pe=1 sv=1	335	20	2.47112e-46	89.4%
IYJ1KEP07IJZLY.g3890.t1	a0a061gra6_thecccytosine-specific methyltransferase os=theobroma cacao gn=tcm_040279 pe=3 sv=1	333	20	1.83435e-57	89.4%
IYJ1KEP07IBBES.g6014.t1	b9rbe5_riccoglucan endo- -beta- os=ricinus communis gn=rcom_1674960 pe=3 sv=1	360	20	1.00016e-62	89.4%
IYJ1KEP07H2SQ7.g7313.t1	caat1_arathcationic amino acid transporter 1 os=arabidopsis thaliana gn=cat1 pe=1 sv=1	335	20	2.47112e-46	89.4%
IYJ1KEP07H4LZE.g7420.t1	q8gyy2_arathacid phosphatase vanadium-dependent haloperoxidase-related protein os=arabidopsis thaliana gn=at1g24350 pe=2 sv=1	108	20	1.15897e-07	89.4%
IYJ1KEP07HZJ5V.g7555.t1	a0a061gpc4_theccbinding os=theobroma cacao gn=tcm_038202 pe=4 sv=1	185	20	1.55474e-22	89.4%
IYJ1KEP07H6MT9.g7631.t1	caat1_arathcationic amino acid transporter 1 os=arabidopsis thaliana gn=cat1 pe=1 sv=1	335	20	2.47112e-46	89.4%
IYJ1KEP07IOOQ4.g8555.t1	a0a061g706_thecccysteine histidine-rich c1 domain family protein os=theobroma cacao gn=tcm_027016 pe=4 sv=1	135	20	2.99744e-09	89.4%
IYJ1KEP07ISEDN.g8618.t1	a0a061dtn5_theccd-isomer specific 2-hydroxyacid dehydrogenase family protein os=theobroma cacao gn=tcm_005463 pe=3 sv=1	382	20	8.21694e-50	89.4%
IYJ1KEP07HZ6XW.g8709.t1	q96326_arathat3g51790 os=arabidopsis thaliana gn= 1 pe=2 sv=1	401	20	3.13025e-70	89.4%
IYJ1KEP07IFYD7.g9071.t1	w9rdj9_9rosa lrr receptor-like serine threonine-protein kinase os=morus notabilis gn=l484_005814 pe=3 sv=1	201	20	2.84393e-18	89.4%
IYJ1KEP07H4X4X.g9186.t1	caat1_arathcationic amino acid transporter 1 os=arabidopsis thaliana gn=cat1 pe=1 sv=1	335	20	2.47112e-46	89.4%
IYJ1KEP07IC9RM.g9385.t1	caat1_arathcationic amino acid transporter 1 os=arabidopsis thaliana gn=cat1 pe=1 sv=1	335	20	2.47112e-46	89.4%
IYJ1KEP07IJNA5.g9898.t1	a0a068ulg4_cofcacoffea canephora dh200=94 genomic scaffold_33 os=coffea canephora gn=gscoc_t00027361001 pe=4 sv=1	207	20	2.28166e-29	89.4%
IYJ1KEP07H8E14.g10053.t1	w9rbb5_9rosamyosin-j heavy chain os=morus notabilis gn=l484_015913 pe=4 sv=1	156	20	6.91792e-12	89.4%
IYJ1KEP07IMAG3.g688.t1	a0a061du79_theccccr4-not transcription isoform 3 os=theobroma cacao gn=tcm_005611 pe=4 sv=1	370	20	1.00161e-54	89.35%
IYJ1KEP07ILPG6.g792.t1	a0a061f9g1_theccrhamnose biosynthesis 1 os=theobroma cacao gn=tcm_032135 pe=4 sv=1	322	20	1.97201e-54	89.35%
IYJ1KEP07ID5ZJ.g2152.t1	a0a061g626_theccdnaj heat shock n-terminal domain-containing os=theobroma cacao gn=tcm_014652 pe=4 sv=1	342	20	2.88495e-46	89.35%
IYJ1KEP07H8JGB.g3240.t1	a7y2g2_9magngermin-like protein os=chimonanthus praecox gn=glp pe=2 sv=1	216	20	2.17162e-30	89.35%
IYJ1KEP07H36R1.g3767.t1	q66n68_vitviubiquitin-activating enzyme os=vitis vinifera pe=2 sv=1	314	20	3.18413e-37	89.35%
IYJ1KEP07H3ZF0.g6030.t1	a7y2g2_9magngermin-like protein os=chimonanthus praecox gn=glp pe=2 sv=1	216	20	2.17162e-30	89.35%
IYJ1KEP07H1I1Q.g7439.t1	a0a061etg2_theccmitochondrial fission protein isoform 4 os=theobroma cacao gn=tcm_022704 pe=4 sv=1	209	20	1.44552e-31	89.35%
IYJ1KEP07H6AL8.g9166.t1	a7y2g2_9magngermin-like protein os=chimonanthus praecox gn=glp pe=2 sv=1	216	20	2.17162e-30	89.35%
IYJ1KEP07IJWNZ.g9496.t1	b9sl14_riccosystemin receptor os=ricinus communis gn=rcom_0848330 pe=4 sv=1	446	20	1.2119e-79	89.35%
IYJ1KEP07IUFNH.g9499.t1	a0a061gam3_thecckinase family protein peptidoglycan-binding domain-containing protein isoform 2 os=theobroma cacao gn=tcm_028898 pe=3 sv=1	141	20	1.10912e-14	89.35%
IYJ1KEP07IFMGR.g9998.t1	a7y2g2_9magngermin-like protein os=chimonanthus praecox gn=glp pe=2 sv=1	216	20	2.17162e-30	89.35%
IYJ1KEP07ISXQZ.g773.t1	q9xh69_pruarbeta-amylase os=prunus armeniaca gn=amyb pe=2 sv=1	139	20	5.29199e-13	89.3%
IYJ1KEP07IQ0LN.g4022.t1	a0a068ugf6_cofcacoffea canephora dh200=94 genomic scaffold_26 os=coffea canephora gn=gscoc_t00024865001 pe=4 sv=1	485	20	2.97567e-61	89.3%
IYJ1KEP07IRQS6.g4343.t1	w9qsq0_9rosanuclear factor related to kappa-b-binding protein os=morus notabilis gn=l484_007182 pe=4 sv=1	423	20	1.32685e-63	89.3%
IYJ1KEP07IB3YN.g9547.t1	w9rym8_9rosasubtilisin-like protease sdd1 os=morus notabilis gn=l484_023157 pe=4 sv=1	287	20	5.47099e-46	89.3%
IYJ1KEP07H6JWK.g9744.t1	b9t1y7_riccov-type proton atpase subunit a os=ricinus communis gn=rcom_0624680 pe=3 sv=1	103	7	1.66377e-06	89.29%
IYJ1KEP07ID08R.g711.t1	a0a061g6k0_theccdamaged dna iiis isoform 2 os=theobroma cacao gn=tcm_016562 pe=4 sv=1	138	20	2.78503e-15	89.25%
IYJ1KEP07IN05S.g2942.t1	a0a061eza1_theccpentatricopeptide repeat-containing isoform 2 os=theobroma cacao gn=tcm_025371 pe=4 sv=1	174	20	5.67197e-23	89.25%
IYJ1KEP07IFFLZ.g3615.t1	a0a061fzv9_theccarabidillo-1 isoform 2 os=theobroma cacao gn=tcm_014857 pe=4 sv=1	275	20	1.22492e-27	89.25%
IYJ1KEP07H20T4.g7638.t1	a0a061g6k0_theccdamaged dna iiis isoform 2 os=theobroma cacao gn=tcm_016562 pe=4 sv=1	138	20	2.78503e-15	89.25%
IYJ1KEP07ILSR0.g8076.t1	a0a061ei73_thecctetratricopeptide repeat -like superfamily protein os=theobroma cacao gn=tcm_019631 pe=4 sv=1	273	20	6.64264e-44	89.25%
IYJ1KEP07IUALA.g8268.t1	b9rye0_riccoudp- os=ricinus communis gn=rcom_0812340 pe=3 sv=1	219	20	5.09338e-32	89.25%
IYJ1KEP07IOXDD.g2526.t1	a0a061gef6_theccputrescine-binding periplasmic os=theobroma cacao gn=tcm_016736 pe=4 sv=1	321	20	1.40125e-52	89.2%
IYJ1KEP07IF0N0.g4473.t1	a0a061el24_theccp-loop containing nucleoside triphosphate hydrolases superfamily protein isoform 2 os=theobroma cacao gn=tcm_017425 pe=4 sv=1	277	20	3.08104e-40	89.2%
IYJ1KEP07ID8DP.g5269.t1	b9sbd4_riccoatp binding os=ricinus communis gn=rcom_0716030 pe=3 sv=1	466	20	2.2667e-76	89.2%
IYJ1KEP07ICVPO.g5968.t1	a0a061gef6_theccputrescine-binding periplasmic os=theobroma cacao gn=tcm_016736 pe=4 sv=1	345	20	1.92537e-52	89.2%
IYJ1KEP07IRAA1.g7441.t1	b9say7_riccopatellin- os=ricinus communis gn=rcom_1334760 pe=4 sv=1	236	20	2.67806e-36	89.2%
IYJ1KEP07IJ8PX.g7471.t1	w9rym8_9rosasubtilisin-like protease sdd1 os=morus notabilis gn=l484_023157 pe=4 sv=1	339	20	2.02416e-52	89.2%
IYJ1KEP07H3OIP.g7659.t1	b9sb64_riccocyclin os=ricinus communis gn=rcom_0785250 pe=3 sv=1	193	20	7.76295e-24	89.2%
IYJ1KEP07H6GZV.g9053.t1	a0a061gh69_thecc3s-linalool -nerolidol ( )-geranyl linalool os=theobroma cacao gn=tcm_030060 pe=4 sv=1	333	20	1.52982e-39	89.2%
IYJ1KEP07HYCVR.g9766.t1	a0a072vx71_medtrethylene receptor etr2 os=medicago truncatula gn=mtr_1g073840 pe=4 sv=1	199	20	4.38745e-26	89.2%
IYJ1KEP07H4SX5.g9886.t1	a0a061emp9_theccs-adenosylmethionine decarboxylase proenzyme os=theobroma cacao gn=tcm_021075 pe=3 sv=1	288	20	1.62626e-49	89.2%
IYJ1KEP07H8319.g2496.t1	a0a061evd1_theccauxin-responsive protein os=theobroma cacao gn=tcm_021011 pe=3 sv=1	125	19	2.83764e-12	89.16%
IYJ1KEP07H9XEF.g9710.t1	a0a061evd1_theccauxin-responsive protein os=theobroma cacao gn=tcm_021011 pe=3 sv=1	125	19	2.83764e-12	89.16%
IYJ1KEP07IG91R.g11.t1	a0a061e5m5_theccaminophospholipid atpase isoform 3 os=theobroma cacao gn=tcm_010087 pe=4 sv=1	254	20	2.2636e-38	89.15%
IYJ1KEP07IM56E.g187.t1	m8c5x1_aegtacytochrome p450 87a3 os=aegilops tauschii gn=f775_11534 pe=3 sv=1	136	20	1.49587e-11	89.15%
IYJ1KEP07IUTMZ.g291.t1	a0a061f7y0_thecccarbamoyl phosphate synthetase b os=theobroma cacao gn=tcm_031657 pe=4 sv=1	345	20	4.96096e-40	89.15%
IYJ1KEP07H1YUI.g1854.t1	m8c5x1_aegtacytochrome p450 87a3 os=aegilops tauschii gn=f775_11534 pe=3 sv=1	136	20	1.49587e-11	89.15%
IYJ1KEP07IMEAL.g1940.t1	h6tnp5_elagv ubiquitin fusion degradation protein os=elaeis guineensis tenera pe=2 sv=1	326	20	4.80555e-50	89.15%
IYJ1KEP07II4YY.g2213.t1	a0a061dyz5_theccubiquitin-conjugating enzyme 23 isoform 1 os=theobroma cacao gn=tcm_006599 pe=4 sv=1	141	20	9.80638e-16	89.15%
IYJ1KEP07IS6YD.g2306.t1	m8c5x1_aegtacytochrome p450 87a3 os=aegilops tauschii gn=f775_11534 pe=3 sv=1	136	20	1.49587e-11	89.15%
IYJ1KEP07IDAS0.g2502.t1	a0a061f7y0_thecccarbamoyl phosphate synthetase b os=theobroma cacao gn=tcm_031657 pe=4 sv=1	345	20	4.96096e-40	89.15%
IYJ1KEP07IUFPD.g3269.t1	a0a068up00_cofcacoffea canephora dh200=94 genomic scaffold_41 os=coffea canephora gn=gscoc_t00030507001 pe=4 sv=1	138	20	8.28926e-13	89.15%
IYJ1KEP07IHM92.g3811.t1	a0a061ej57_thecchigh-level expression of sugar-inducible gene isoform 2 os=theobroma cacao gn=tcm_019701 pe=4 sv=1	364	20	1.38652e-62	89.15%
IYJ1KEP07IN5BP.g4179.t1	a0a061enc5_theccauxin transport protein isoform 2 os=theobroma cacao gn=tcm_019010 pe=4 sv=1	238	20	1.26296e-33	89.15%
IYJ1KEP07IIAMI.g5488.t1	b9hvq5_poptrleucine-rich repeat transmembrane protein kinase os=populus trichocarpa gn=poptr_0010s11150g pe=4 sv=1	217	20	6.79715e-29	89.15%
IYJ1KEP07IHKGZ.g5740.t1	b9gzz8_poptrdisease resistance-responsive family protein os=populus trichocarpa gn=poptr_0003s17290g pe=4 sv=2	144	20	9.82326e-15	89.15%
ConTiG00475.g329.t1	d7rj69_carpal-allo-threonine aldolase os=carica papaya pe=2 sv=1	150	20	6.36494e-12	89.1%
IYJ1KEP07INV6E.g297.t1	a0a072uf47_medtrepoxide hydrolase os=medicago truncatula gn=mtr_7g108825 pe=4 sv=1	280	20	5.26409e-37	89.1%
IYJ1KEP07IIR81.g1302.t1	t1t053_9rosacytochrome p450 84a1 os=morus notabilis gn=f5h pe=2 sv=1	360	20	2.01063e-59	89.1%
IYJ1KEP07IMU8M.g1882.t1	a0a061dw84_theccflavin-containing monooxygenase os=theobroma cacao gn=tcm_003800 pe=3 sv=1	265	20	4.7527e-43	89.1%
IYJ1KEP07ICE1H.g2856.t1	c5xu62_sorbiammonium transporter os=sorghum bicolor gn=sb04g022390 pe=2 sv=1	186	20	3.23639e-19	89.1%
IYJ1KEP07IKQWZ.g4613.t1	a0a061e5d7_theccchaperone protein dnaj-related os=theobroma cacao gn=tcm_008820 pe=4 sv=1	141	20	1.7917e-16	89.1%
IYJ1KEP07H7D27.g4649.t1	a0a061dzf0_thecct-complex protein isoform 2 os=theobroma cacao gn=tcm_006932 pe=4 sv=1	259	20	4.70204e-35	89.1%
IYJ1KEP07H82DG.g5502.t1	a0a067ky60_jatcuubiquitin carboxyl-terminal hydrolase os=jatropha curcas gn=jcgz_03454 pe=3 sv=1	144	20	6.61506e-15	89.1%
IYJ1KEP07H1K3N.g6367.t1	a0a061dgl2_theccpathogenesis-related thaumatin superfamily protein os=theobroma cacao gn=tcm_000193 pe=4 sv=1	481	20	6.2249e-68	89.1%
IYJ1KEP07IGJP8.g7976.t1	b4fx08_maize acr family protein os=zea mays gn=zeammb73_973073 pe=2 sv=1	172	20	1.87883e-16	89.1%
IYJ1KEP07IEY1D.g8011.t1	d7t1m3_vitviubiquitin carboxyl-terminal hydrolase os=vitis vinifera gn=vit_06s0009g00960 pe=3 sv=1	156	20	9.69838e-22	89.1%
IYJ1KEP07IQ6CG.g9167.t1	a0a068bg45_cocnuglycosyl hydrolases family 31 protein os=cocos nucifera pe=2 sv=1	209	20	5.32453e-29	89.1%
IYJ1KEP07H17YC.g9511.t1	a0a061f2d0_theccbasic helix-loop-helix dna-binding superfamily protein os=theobroma cacao gn=tcm_026346 pe=4 sv=1	202	20	3.42596e-26	89.1%
IYJ1KEP07IH4FP.g9582.t1	j7fuz3_oleeuperakine reductase os=olea europaea pe=2 sv=1	130	20	6.18701e-06	89.1%
IYJ1KEP07IN153.g344.t1	q940s9_arathat3g57890 t10k17_100 os=arabidopsis thaliana gn=at3g57890 pe=1 sv=1	369	20	1.98446e-48	89.05%
IYJ1KEP07IP53F.g988.t1	m4csm8_brarpeukaryotic translation initiation factor 3 subunit c os=brassica rapa pekinensis gn=bra007220 pe=3 sv=1	255	20	2.28897e-28	89.05%
IYJ1KEP07IKK44.g1623.t1	a0a061gzx7_theccpeptide transporter 1 os=theobroma cacao gn=tcm_041676 pe=3 sv=1	232	20	2.73595e-38	89.05%
IYJ1KEP07IL2SD.g2223.t1	a0a061di76_theccgamma-glutamyl transpeptidase 1 isoform 2 os=theobroma cacao gn=tcm_001215 pe=4 sv=1	240	20	1.43789e-36	89.05%
IYJ1KEP07IQOZU.g2975.t1	w9s431_9rosa50s ribosomal protein l31 os=morus notabilis gn=l484_021939 pe=3 sv=1	371	20	5.76329e-49	89.05%
IYJ1KEP07H068F.g8378.t1	a0a061f0i3_thecc2-oxoglutarate and fe -dependent oxygenase superfamily protein os=theobroma cacao gn=tcm_022352 pe=3 sv=1	141	20	3.19903e-15	89.05%
IYJ1KEP07ILX7C.g9175.t1	a0a061g8x3_thecckinase superfamily isoform 5 os=theobroma cacao gn=tcm_027240 pe=4 sv=1	195	20	5.8729e-29	89.05%
IYJ1KEP07H3NAM.g9681.t1	a0a072uti8_medtrcytosine-specific methyltransferase os=medicago truncatula gn=mtr_3g026210 pe=4 sv=1	255	20	6.82693e-38	89.05%
IYJ1KEP07ISZTU.g1998.t1	a0a072upa0_medtracytochrome-c oxidase electron carrier protein os=medicago truncatula gn=mtr_4g101930 pe=4 sv=1	235	20	2.32692e-13	89.0%
IYJ1KEP07H34SH.g2355.t1	a0a061g0n9_theccmicrotubule associated protein family protein isoform 1 os=theobroma cacao gn=tcm_014988 pe=4 sv=1	198	20	8.80198e-10	89.0%
IYJ1KEP07ILV0F.g2721.t1	w9rzk2_9rosamitochondrial substrate carrier family protein b os=morus notabilis gn=l484_010392 pe=3 sv=1	147	20	8.30899e-16	89.0%
IYJ1KEP07IGX3Q.g3049.t1	a0a061drs5_thecchat dimerization domain-containing protein isoform 6 os=theobroma cacao gn=tcm_004927 pe=4 sv=1	401	20	3.24711e-53	89.0%
IYJ1KEP07IMF5R.g3802.t1	w9rid5_9rosaserine threonine-protein kinase sapk2 os=morus notabilis gn=l484_012739 pe=3 sv=1	144	15	5.22815e-13	89.0%
IYJ1KEP07IIXDM.g3912.t1	a0a061di21_theccconcanavalin a-like lectin protein kinase family protein os=theobroma cacao gn=tcm_000943 pe=3 sv=1	394	20	2.22139e-61	89.0%
IYJ1KEP07IJEBN.g4412.t1	b9gug1_poptr mitogen-activated protein kinase 1 os=populus trichocarpa gn=poptr_0002s08950g pe=4 sv=2	210	20	2.58736e-25	89.0%
IYJ1KEP07H8N5J.g5299.t1	a0a061ffk5_theccripening-related protein 1 os=theobroma cacao gn=tcm_031767 pe=4 sv=1	266	20	1.13654e-47	89.0%
IYJ1KEP07ISBC1.g5730.t1	os=ricinus communis gn=rcom_0451750 pe=4 sv=1	284	20	6.48513e-31	89.0%
IYJ1KEP07H3P7P.g6375.t1	b9sse3_riccodna binding os=ricinus communis gn=rcom_0189200 pe=4 sv=1	168	20	2.43282e-11	89.0%
IYJ1KEP07HZNQ2.g7072.t1	b9si73_riccobtb and math domain-containing os=ricinus communis gn=rcom_1321450 pe=4 sv=1	205	20	6.06895e-34	89.0%
IYJ1KEP07H18N7.g8050.t1	isoform 1 os=theobroma cacao gn=tcm_000980 pe=4 sv=1	206	20	2.52931e-22	89.0%
IYJ1KEP07H2DIS.g9165.t1	v4vj70_9rosiendoglucanase os=citrus clementina gn=cicle_v10023813mg pe=3 sv=1	142	20	1.70894e-15	89.0%
IYJ1KEP07IULCT.g9592.t1	V4S454_9ROSIUncharacterized protein (Fragment) OS=Citrus clementina GN=CICLE_v100044532mg PE=4 SV=1	158	1	12.3117	89.0%
IYJ1KEP07IA6LN.g10218.t1	a0a061gtd1_thecclob domain-containing protein 1 os=theobroma cacao gn=tcm_041094 pe=4 sv=1	209	20	5.4573e-17	89.0%
IYJ1KEP07IAE2W.g989.t1	b9sjz8_riccoorigin recognition complex os=ricinus communis gn=rcom_0578190 pe=4 sv=1	268	20	8.99606e-45	88.95%
IYJ1KEP07IGUJP.g1129.t1	a0a061e1m0_theccfar1-related sequence 5 os=theobroma cacao gn=tcm_007609 pe=4 sv=1	315	20	2.06065e-15	88.95%
IYJ1KEP07IKS78.g1318.t1	a0a061e7p1_theccrna-directed dna polymerase (reverse transcriptase) ribonuclease h os=theobroma cacao gn=tcm_010955 pe=4 sv=1	243	20	2.34656e-33	88.95%
IYJ1KEP07IPYPW.g1537.t1	a0a061e1m0_theccfar1-related sequence 5 os=theobroma cacao gn=tcm_007609 pe=4 sv=1	315	20	2.06065e-15	88.95%
IYJ1KEP07HZUE9.g1954.t1	a0a061gi42_thecccytosol aminopeptidase family protein os=theobroma cacao gn=tcm_037054 pe=4 sv=1	217	20	2.91036e-23	88.95%
IYJ1KEP07IQRY0.g3108.t1	v4ukn0_9rosidiacylglycerol kinase os=citrus clementina gn=cicle_v10008147mg pe=3 sv=1	164	20	2.8168e-14	88.95%
IYJ1KEP07ILOF9.g3211.t1	w9s5f8_9rosarna-binding protein 39 os=morus notabilis gn=l484_008358 pe=4 sv=1	174	20	3.95662e-12	88.95%
IYJ1KEP07H7OF6.g4019.t1	b9s226_riccotranscription os=ricinus communis gn=rcom_1326380 pe=4 sv=1	281	20	1.7956e-44	88.95%
IYJ1KEP07ICBSY.g4421.t1	a0a061fy71_theccglutathione s-transferase tau 9 os=theobroma cacao gn=tcm_013959 pe=4 sv=1	170	20	7.28706e-23	88.95%
IYJ1KEP07ILLJU.g4699.t1	a0a061gk67_thecc26s proteasome regulatory isoform 2 os=theobroma cacao gn=tcm_037055 pe=4 sv=1	150	20	3.96607e-16	88.95%
IYJ1KEP07H4EUX.g5287.t1	a0a067l8y8_jatcuserine threonine-protein phosphatase os=jatropha curcas gn=jcgz_01367 pe=3 sv=1	138	20	1.82695e-14	88.95%
IYJ1KEP07IREXM.g6052.t1	w9ram1_9rosacytochrome p450 734a1 os=morus notabilis gn=l484_026469 pe=3 sv=1	240	20	2.37587e-33	88.95%
IYJ1KEP07IK71A.g6308.t1	a0a061gny2_theccvoltage-gated chloride channel family protein isoform 1 os=theobroma cacao gn=tcm_038170 pe=4 sv=1	193	20	1.31575e-13	88.95%
IYJ1KEP07H0LLH.g6747.t1	w9s5f8_9rosarna-binding protein 39 os=morus notabilis gn=l484_008358 pe=4 sv=1	174	20	3.95662e-12	88.95%
IYJ1KEP07H4UHA.g9642.t1	v4ukn0_9rosidiacylglycerol kinase os=citrus clementina gn=cicle_v10008147mg pe=3 sv=1	164	20	2.8168e-14	88.95%
ConTiG00356.g278.t1	a0a061ekt8_theccmajor facilitator superfamily protein os=theobroma cacao gn=tcm_020583 pe=3 sv=1	323	20	3.10492e-53	88.9%
IYJ1KEP07H7ZK0.g1515.t1	g7lcy0_medtrcalcium-dependent kinase cpk1 adapter os=medicago truncatula gn=mtr_8g076020 pe=4 sv=2	493	20	4.45744e-96	88.9%
IYJ1KEP07H32AG.g1960.t1	b9i0g5_poptrglutathione transferase family protein os=populus trichocarpa gn=poptr_0011s14410g pe=2 sv=1	182	20	3.99933e-16	88.9%
IYJ1KEP07IULNQ.g2505.t1	b9rus0_riccovacuolar protein sorting-associated os=ricinus communis gn=rcom_0856160 pe=4 sv=1	298	20	4.8486e-52	88.9%
IYJ1KEP07IMPLW.g3789.t1	a0a061dgl2_theccpathogenesis-related thaumatin superfamily protein os=theobroma cacao gn=tcm_000193 pe=4 sv=1	443	20	7.62055e-71	88.9%
IYJ1KEP07ILGZC.g5318.t1	b9rus0_riccovacuolar protein sorting-associated os=ricinus communis gn=rcom_0856160 pe=4 sv=1	298	20	4.8486e-52	88.9%
IYJ1KEP07H3PLY.g7535.t1	g7jci1_medtrduf1680 domain protein os=medicago truncatula gn=mtr_4g065150 pe=4 sv=2	188	20	3.6675e-23	88.9%
ConTiG00083.g130.t1	a0a077s0x0_wheatchromosome genomic cultivar chinese spring os=triticum aestivum gn=traes_3bf037300030cfd_c1 pe=4 sv=1	932	18	8.96339e-32	88.89%
IYJ1KEP07H6ODD.g2471.t1	a0a067jj16_jatcuaspartate aminotransferase os=jatropha curcas gn=jcgz_00375 pe=3 sv=1	211	20	1.17873e-30	88.85%
IYJ1KEP07IC6R4.g4206.t1	m4iqq5_humluccl4 os=humulus lupulus pe=2 sv=1	463	20	6.59179e-64	88.85%
IYJ1KEP07IMCD7.g6780.t1	b9s8h8_riccoxylem serine proteinase os=ricinus communis gn=rcom_1253110 pe=4 sv=1	183	20	9.56752e-23	88.85%
IYJ1KEP07H86PD.g7117.t1	a0a061e5q3_theccmate efflux family protein isoform 2 os=theobroma cacao gn=tcm_009091 pe=4 sv=1	303	20	3.03093e-36	88.85%
IYJ1KEP07IEWCP.g8811.t1	a0a061dsr6_theccubiquitin carboxyl-terminal hydrolase family protein os=theobroma cacao gn=tcm_005173 pe=4 sv=1	277	20	2.96417e-29	88.85%
IYJ1KEP07IMVLD.g1073.t1	w9shy0_9rosasubtilisin-like protease os=morus notabilis gn=l484_009543 pe=4 sv=1	437	20	3.71462e-71	88.8%
IYJ1KEP07IC17F.g1603.t1	b9rnh0_riccoprotein disulfide os=ricinus communis gn=rcom_1347720 pe=3 sv=1	209	20	7.29255e-24	88.8%
IYJ1KEP07ILN3V.g1856.t1	b9sfm2_riccolaccase os=ricinus communis gn=rcom_0647190 pe=3 sv=1	248	20	1.66297e-38	88.8%
IYJ1KEP07IPKEF.g2525.t1	a0a061gu68_thecclate embryogenesis abundant hydroxyproline-rich glycoprotein family os=theobroma cacao gn=tcm_041382 pe=4 sv=1	313	20	9.33905e-45	88.8%
IYJ1KEP07IRG6C.g3844.t1	a4prh3_medtrprotein kinase os=medicago truncatula gn= _ac139525g30v2 pe=3 sv=1	372	20	3.06154e-52	88.8%
IYJ1KEP07H8BZT.g6195.t1	a9pey3_poptrtropinone reductase family protein os=populus trichocarpa gn=poptr_0001s25180g pe=2 sv=1	208	20	6.467e-30	88.8%
IYJ1KEP07H8RI4.g6545.t1	w9rii9_9rosabeach domain-containing protein lvsc os=morus notabilis gn=l484_011560 pe=4 sv=1	165	20	1.92865e-18	88.8%
IYJ1KEP07H43VZ.g6754.t1	g7jlx7_medtrpentatricopeptide repeat protein os=medicago truncatula gn=mtr_4g031160 pe=4 sv=1	375	20	1.35513e-58	88.8%
IYJ1KEP07ICFK7.g7165.t1	w9rii9_9rosabeach domain-containing protein lvsc os=morus notabilis gn=l484_011560 pe=4 sv=1	165	20	1.92865e-18	88.8%
IYJ1KEP07IBW8A.g8926.t1	a0a061g4h4_theccs-adenosyl-l-methionine-dependent methyltransferases superfamily protein os=theobroma cacao gn=tcm_015782 pe=4 sv=1	204	20	2.27308e-21	88.8%
IYJ1KEP07IMJKG.g9788.t1	a0a061ga16_thecco-fucosyltransferase family protein os=theobroma cacao gn=tcm_028039 pe=4 sv=1	324	20	9.52304e-55	88.8%
IYJ1KEP07IRFE4.g1011.t1	a0a061dnk8_theccammonium transporter 1 member 4 os=theobroma cacao gn=tcm_003850 pe=4 sv=1	369	20	2.88805e-36	88.75%
IYJ1KEP07IOOAB.g2087.t1	w9rns0_9rosa beta- -xylosyltransferase irx9h os=morus notabilis gn=l484_025525 pe=4 sv=1	289	20	1.60551e-42	88.75%
IYJ1KEP07IIGK6.g5790.t1	os=ricinus communis gn=rcom_0566570 pe=4 sv=1	261	20	2.33031e-19	88.75%
IYJ1KEP07H62C6.g5812.t1	w9sj90_9rosamethyl- -binding domain-containing protein 9 os=morus notabilis gn=l484_008419 pe=4 sv=1	199	20	5.34519e-15	88.75%
IYJ1KEP07IGS7Y.g6057.t1	a0a068u6t0_cofcacoffea canephora dh200=94 genomic scaffold_12 os=coffea canephora gn=gscoc_t00017554001 pe=4 sv=1	228	20	1.61317e-33	88.75%
IYJ1KEP07IBQTZ.g9502.t1	g7ld70_medtrcystathionine beta-lyase family protein os=medicago truncatula gn=mtr_8g093250 pe=4 sv=1	170	20	1.10601e-24	88.75%
IYJ1KEP07IH59G.g9707.t1	a0a072u907_medtrbeta-d-glucoside glucohydrolase os=medicago truncatula gn=mtr_6g028090 pe=4 sv=1	156	20	8.7221e-20	88.75%
ConTiG00055.g107.t1	e9p297_riccocytochrome c biogenesis fn os=ricinus communis gn=ccmfn pe=4 sv=1	474	20	1.47273e-22	88.7%
IYJ1KEP07IMA3U.g514.t1	b9rzk6_riccoprotein os=ricinus communis gn=rcom_0999340 pe=4 sv=1	354	20	5.62954e-63	88.7%
IYJ1KEP07IOAH4.g1847.t1	a0a061fca2_thecctld-domain containing nucleolar protein isoform 1 os=theobroma cacao gn=tcm_034191 pe=4 sv=1	241	20	1.5254e-36	88.7%
IYJ1KEP07IPZCG.g1880.t1	a0a061fca2_thecctld-domain containing nucleolar protein isoform 1 os=theobroma cacao gn=tcm_034191 pe=4 sv=1	241	20	1.5254e-36	88.7%
IYJ1KEP07H5N0Q.g2164.t1	v4tvg8_9rosimate efflux family protein os=citrus clementina gn=cicle_v10008296mg pe=3 sv=1	506	20	2.74254e-83	88.7%
IYJ1KEP07H49GP.g2469.t1	m8ajb6_triuapolyubiquitin os=triticum urartu gn=triur3_34721 pe=4 sv=1	270	20	4.72828e-23	88.7%
IYJ1KEP07IJPZA.g2663.t1	a0a061ef62_theccpentatricopeptide repeat superfamily protein os=theobroma cacao gn=tcm_017452 pe=4 sv=1	303	20	5.99241e-44	88.7%
IYJ1KEP07IJSHC.g2757.t1	a0a072udj8_medtrrna recognition motif os=medicago truncatula gn=mtr_5g016680 pe=4 sv=1	365	20	5.11616e-14	88.7%
IYJ1KEP07IPRYX.g6658.t1	a0a061g2r8_thecclung seven transmembrane receptor family protein os=theobroma cacao gn=tcm_015628 pe=4 sv=1	307	20	9.63161e-32	88.7%
IYJ1KEP07IGXOU.g6912.t1	a0a061dxm2_theccplant u-box 15 isoform 2 os=theobroma cacao gn=tcm_006458 pe=4 sv=1	356	20	6.30424e-44	88.7%
IYJ1KEP07IR3HG.g7018.t1	a2q3p0_medtrtetratricopeptide-like helical os=medicago truncatula gn= _ac155886g17v2 pe=4 sv=1	187	20	2.2431e-30	88.7%
IYJ1KEP07H7UNB.g8283.t1	kprs1_spiolribose-phosphate pyrophosphokinase 1 os=spinacia oleracea gn=prs1 pe=1 sv=1	315	20	3.1475e-48	88.7%
IYJ1KEP07H179I.g8755.t1	a0a061dkd9_theccsqualene monooxygenase os=theobroma cacao gn=tcm_001458 pe=4 sv=1	176	20	2.67758e-13	88.7%
ConTiG02751.g842.t1	w9s9a7_9rosa inorganic phosphate transporter 1-7 os=morus notabilis gn=l484_009800 pe=4 sv=1	309	20	5.00022e-43	88.65%
IYJ1KEP07ILSOD.g1772.t1	v4ubv4_9rosiamidophosphoribosyltransferase os=citrus clementina gn=cicle_v10028076mg pe=3 sv=1	301	20	1.00402e-38	88.65%
IYJ1KEP07IKR61.g1923.t1	w9qbz9_9rosaserine threonine-protein kinase atr os=morus notabilis gn=l484_006077 pe=4 sv=1	143	20	1.24612e-12	88.65%
IYJ1KEP07H194Y.g3365.t1	a0a068v9x2_cofcacoffea canephora dh200=94 genomic scaffold_154 os=coffea canephora gn=gscoc_t00004089001 pe=4 sv=1	421	20	3.38147e-78	88.65%
IYJ1KEP07ITICF.g4337.t1	a0a061g4h4_theccs-adenosyl-l-methionine-dependent methyltransferases superfamily protein os=theobroma cacao gn=tcm_015782 pe=4 sv=1	172	20	2.0342e-22	88.65%
IYJ1KEP07IBEKW.g4788.t1	w9sbp2_9rosa lrr receptor-like serine threonine-protein kinase os=morus notabilis gn=l484_027157 pe=4 sv=1	232	20	2.78842e-34	88.65%
IYJ1KEP07ITLXV.g5124.t1	a0a067lnp3_jatcuphosphoinositide phospholipase c os=jatropha curcas gn=jcgz_08462 pe=4 sv=1	129	20	8.6538e-16	88.65%
IYJ1KEP07IQXSF.g5150.t1	a0a061dt83_theccheme binding os=theobroma cacao gn=tcm_004833 pe=4 sv=1	171	20	5.72054e-22	88.65%
IYJ1KEP07HZRAL.g5563.t1	A5BAW1_VITVIPutative uncharacterized protein OS=Vitis vinifera GN=VITISV_027208 PE=4 SV=1	204	20	6.43785e-22	88.65%
IYJ1KEP07ISXP7.g5710.t1	a0a061g4h4_theccs-adenosyl-l-methionine-dependent methyltransferases superfamily protein os=theobroma cacao gn=tcm_015782 pe=4 sv=1	172	20	2.0342e-22	88.65%
IYJ1KEP07IOA37.g5998.t1	a0a061g4h4_theccs-adenosyl-l-methionine-dependent methyltransferases superfamily protein os=theobroma cacao gn=tcm_015782 pe=4 sv=1	172	20	2.0342e-22	88.65%
IYJ1KEP07H28CS.g6054.t1	a0a061fd55_thecccytochrome p450 os=theobroma cacao gn=tcm_030948 pe=3 sv=1	277	20	6.70239e-44	88.65%
IYJ1KEP07INQFA.g6115.t1	a0a061g4h4_theccs-adenosyl-l-methionine-dependent methyltransferases superfamily protein os=theobroma cacao gn=tcm_015782 pe=4 sv=1	172	20	2.0342e-22	88.65%
IYJ1KEP07IMCMN.g6305.t1	a0a068tse2_cofcacoffea canephora dh200=94 genomic scaffold_3 os=coffea canephora gn=gscoc_t00025969001 pe=4 sv=1	152	20	8.5703e-13	88.65%
IYJ1KEP07IE09D.g6644.t1	q2abe7_camsicyclin d3-1 os=camellia sinensis gn=cycd3 pe=2 sv=1	237	20	2.14724e-35	88.65%
IYJ1KEP07IA4RO.g6674.t1	w9qn78_9rosalim domain and ring finger protein os=morus notabilis gn=l484_013863 pe=4 sv=1	222	20	1.72692e-24	88.65%
IYJ1KEP07IQ8XM.g6822.t1	a0a061g4h4_theccs-adenosyl-l-methionine-dependent methyltransferases superfamily protein os=theobroma cacao gn=tcm_015782 pe=4 sv=1	172	20	2.0342e-22	88.65%
IYJ1KEP07IL7C0.g8113.t1	a0a061euk3_theccmajor facilitator superfamily protein os=theobroma cacao gn=tcm_023861 pe=4 sv=1	382	20	9.12978e-45	88.65%
IYJ1KEP07IUCH5.g8915.t1	q2abe7_camsicyclin d3-1 os=camellia sinensis gn=cycd3 pe=2 sv=1	237	20	2.14724e-35	88.65%
IYJ1KEP07ICUA2.g8993.t1	q2abe7_camsicyclin d3-1 os=camellia sinensis gn=cycd3 pe=2 sv=1	237	20	2.14724e-35	88.65%
IYJ1KEP07IR8E1.g10198.t1	a0a061e6x2_theccrna-binding family protein isoform 1 os=theobroma cacao gn=tcm_010663 pe=4 sv=1	157	20	1.89656e-16	88.65%
IYJ1KEP07II6QK.g7990.t1	b9s8z8_riccop30 dbc os=ricinus communis gn=rcom_0837540 pe=4 sv=1	212	13	2.85489e-06	88.62%
ConTiG01313.g594.t1	a0a068v0q7_cofcacoffea canephora dh200=94 genomic scaffold_79 os=coffea canephora gn=gscoc_t00039286001 pe=4 sv=1	519	20	9.64467e-69	88.6%
IYJ1KEP07IUT9I.g1197.t1	w9qqn9_9rosaserine threonine-protein kinase bri1-like 1 os=morus notabilis gn=l484_005269 pe=4 sv=1	220	20	7.36392e-32	88.6%
IYJ1KEP07IO10Q.g2053.t1	b9s8j6_riccocalcium-dependent protein os=ricinus communis gn=rcom_0601720 pe=4 sv=1	285	20	2.4969e-27	88.6%
IYJ1KEP07IRTSQ.g2896.t1	a4zv36_pyrcoubiquitin-protein ligase-like protein os=pyrus communis pe=2 sv=1	329	20	9.44729e-53	88.6%
IYJ1KEP07IHO3N.g3477.t1	b9t6n2_riccogalactolipid os=ricinus communis gn=rcom_0322290 pe=4 sv=1	264	20	1.46185e-38	88.6%
IYJ1KEP07IPC5Q.g3626.t1	a0a061g151_thecckinase superfamily protein os=theobroma cacao gn=tcm_015238 pe=3 sv=1	534	20	9.11159e-101	88.6%
IYJ1KEP07IMWE9.g3666.t1	b9rzx0_riccovacuolar protein sorting-associated os=ricinus communis gn=rcom_1002480 pe=4 sv=1	168	20	1.73749e-19	88.6%
IYJ1KEP07IBQSN.g3833.t1	b9i9j9_poptrcasein kinase i family protein os=populus trichocarpa gn=poptr_0014s11670g pe=4 sv=2	252	20	2.68775e-28	88.6%
IYJ1KEP07H43Z6.g3965.t1	b9iaw9_poptrsubtilisin-like protease family protein os=populus trichocarpa gn=poptr_0014s16970g pe=4 sv=2	294	20	1.20396e-34	88.6%
IYJ1KEP07IM67Y.g3971.t1	b9i9j9_poptrcasein kinase i family protein os=populus trichocarpa gn=poptr_0014s11670g pe=4 sv=2	252	20	2.68775e-28	88.6%
IYJ1KEP07ICWWD.g4050.t1	a0a068uyx6_cofcacoffea canephora dh200=94 genomic scaffold_75 os=coffea canephora gn=gscoc_t00038478001 pe=4 sv=1	287	20	1.76323e-42	88.6%
IYJ1KEP07H5EDR.g5181.t1	b9s8j6_riccocalcium-dependent protein os=ricinus communis gn=rcom_0601720 pe=4 sv=1	447	20	2.9582e-47	88.6%
IYJ1KEP07IA95U.g5184.t1	a0a061ep77_theccphosphatase 2c family protein os=theobroma cacao gn=tcm_021442 pe=3 sv=1	348	20	1.67059e-57	88.6%
IYJ1KEP07IH82T.g5346.t1	a0a061gmz4_theccavirulence induced gene family protein os=theobroma cacao gn=tcm_038177 pe=4 sv=1	501	20	3.64691e-85	88.6%
[truncated: 9,152 more rows]
